# Supplementary material for: Diversity and abundance of antimicrobial resistance genes in manure from pig farms with varying antibiotic use: a long-read metagenomic sequencing approach
Source: Porcine Health Manag. 2026 Feb 27;12:15. doi: 10.1186/s40813-026-00496-3 (PMC13049923; doi:10.1186/s40813-026-00496-3)
Supplement: Supplementary file 1 — Supplementary Material 1 [file 40813_2026_496_MOESM1_ESM.xlsx]

## Sheet: S1
Supplementary Table S1. Sample overview and sequencing metrics.
Sample	Farm	Sample location	Production type 1	Production type 2	Filtered read data: total length (Gbp)	Number of cells (SingleM, combined coverage)	Metagenomic assembly: total length (Mbp)	Metagenomic assembly: N50
sg_1	B	manure drainage	organic	breeding	9.99	2088.75	576.4	29819
sg_2	B	manure storage	organic	breeding	9.37	2301.32	584.8	48110
sg_3	G	manure drainage	organic	breeding+fattening	9.54	2586.61	603.2	30014
sg_4	G	manure storage	organic	breeding+fattening	7.18	1944.88	466.1	38050
sg_5	E	manure storage	organic	fattening	7.28	2198.63	438.4	23350
sg_6	E	manure drainage	organic	fattening	7.28	1772.24	430.4	30496
sg_7	J	manure drainage	organic	breeding	7.2	1941.12	347.7	25639
sg_8	J	manure storage	organic	breeding	8.74	2293.51	403.5	51870
sg_9	L	manure drainage	conventional	fattening	7.95	2161.2	409.4	24694
sg_10	K	manure drainage	organic	fattening	7.23	1691.21	316.7	45002
sg_11	M	manure drainage	organic	breeding	13.38	3321.78	698.4	31387
sg_12	A	manure storage	conventional	breeding+fattening	10.33	2868.05	508.7	32912
sg_13	A	manure drainage	conventional	breeding+fattening	7.18	1807.52	397.9	23261
sg_14	C	manure drainage	conventional	breeding+fattening	7.47	1938.56	383.5	29899
sg_15	C	manure storage	conventional	breeding+fattening	8.33	1673.07	421	42163
sg_16	I	manure drainage	conventional	fattening	9.27	2770.47	522.8	30514
sg_17	I	manure storage	conventional	fattening	7.08	2022.68	467.9	51837
sg_18	F	manure drainage	organic	breeding+fattening	7.62	2058.23	391.1	59429
sg_19	F	manure storage	organic	breeding+fattening	10.56	3117.74	635.5	50760
sg_20	H	manure drainage	conventional	breeding	9.45	2742.4	552.9	54455
sg_21	H	manure storage	conventional	breeding	8.34	1956.92	374	37449
sg_22	N	manure storage	organic	other	9.92	2870.97	515.1	49634
sg_23	D	manure drainage	conventional	breeding	7.97	2216.79	413.8	48241
sg_24	D	manure storage	conventional	breeding	10.38	2644.37	549.4	44279

## Sheet: S2
Supplementary Table S2. AMR gene abundances per sample normalized by estimated cell counts.
gene	class	subclass	sg_10	sg_11	sg_12	sg_13	sg_14	sg_15	sg_16	sg_17	sg_18	sg_19	sg_1	sg_20	sg_21	sg_22	sg_23	sg_24	sg_2	sg_3	sg_4	sg_5	sg_6	sg_7	sg_8	sg_9
tet(W)	TETRACYCLINE	TETRACYCLINE	0.1055	0.0304	0.0393	0.0778	0.1763	0.1772	0.1219	0.1886	0.0787	0.0723	0.1065	0.2065	0.6089	0.0956	0.0572	0.1755	0.082	0.1362	0.1718	0.1213	0.1387	0.0312	0.0737	0.2041
tet(Q)	TETRACYCLINE	TETRACYCLINE	0.1889	0.0237	0.0736	0.0847	0.1266	0.1405	0.117	0.1393	0.0522	0.0742	0.0592	0.1836	0.0822	0.0718	0.0422	0.2061	0.0523	0.0928	0.1023	0.1195	0.175	0.0317	0.0473	0.1588
estT	MACROLIDE	TYLOSIN	0.3295	0.0391	0.1562	0.1357	0.0047	0.0169	0.1544	0.1723	0.0743	0.1109	0.126	0.2121	0.0158	0.0951	0.0558	0.0198	0.0522	0.0813	0.0937	0.1168	0.0358	0.0581	0.0463	0.0914
tet(M)	TETRACYCLINE	TETRACYCLINE	0.2905	0.0221	0.1239	0.0916	0.0282	0.0947	0.119	0.0919	0.0617	0.1023	0.084	0.1445	0.2388	0.0425	0.0223	0.0074	0.0242	0.0512	0.0797	0.0605	0.0964	0.0286	0.0296	0.1439
aadA1	AMINOGLYCOSIDE	STREPTOMYCIN	0.0697	0.0213	0.0062	0.0142	0.0042	0.0055	0.0237	0.0372	0.0066	0.0028	0.02	0.0122	0.0183	0.1636	0.0023	0.112	0.0091	0.0149	0.0427	0.0115	0.0076	0.0024	0.0102	0.5927
aadE	AMINOGLYCOSIDE	STREPTOMYCIN	0.027	0.009	0.0068	0.0227	0.0848	0.0675	0.0213	0.0446	0.0083	0.0038	0.0113	0.0226	0.1488	0.0144	0.0097	0.0718	0.0029	0.0837	0.0368	0.0187	0.05	0.0053	0.0073	0.0935
tet(36)	TETRACYCLINE	TETRACYCLINE	0.1891	0.0159	0.0695	0.0637	0.0038	0.0245	0.0661	0.0262	0.0142	0.0148	0.0595	0.0338	0.0052	0.0131	0.0058	0.0074	0.0033	0.0266	0.0188	0.0266	0.017	0.0078	0.0094	0.0327
tet(44)	TETRACYCLINE	TETRACYCLINE	0.0459	0.0123	0.0183	0.0129	0.0061	0.022	0.0343	0.0343	0.0195	0.0366	0.0394	0.0871	0.0092	0.0288	0.0157	0.0077	0.0174	0.0143	0.0306	0.0333	0.05	0.0173	0.015	0.0347
sul2	SULFONAMIDE	SULFONAMIDE	0.0931	0.0187	0.0069	0.0087	0.029	0.0197	0.0064	0.0153	0.0052	0.0035	0.0376	0.0152	0.0301	0.0073	0.0046	0.1313	0.0242	0.0442	0.0345	0.0121	0.0109	0.008	0.003	0.0648
tet(T)	TETRACYCLINE	TETRACYCLINE	0.0983	0.0074	0.0704	0.0691	0	0.0077	0.0173	0.0354	0.0055	0.0141	0.0368	0.0543	0.0622	0.0078	0.0011	0.0132	0	0.0395	0.0213	0.006	0.0125	0.0013	0.0049	0.0273
aph(3'')-Ib	AMINOGLYCOSIDE	STREPTOMYCIN	0.0467	0.0258	0.0061	0.0046	0.0571	0.0253	0.0025	0.0096	0.0047	0.0019	0.0299	0.0066	0.0554	0.0074	0.0046	0.1258	0.0192	0.0322	0.0254	0.0133	0.0074	0.0056	0.0071	0.0708
tet(O)	TETRACYCLINE	TETRACYCLINE	0.0455	0.0085	0.0067	0.007	0.0411	0.0353	0.025	0.0296	0.007	0.01	0.0153	0.0334	0.0301	0.0347	0.0023	0.0766	0.0075	0.0136	0.0307	0.0244	0.0359	0.0039	0.013	0.0529
aph(6)-Id	AMINOGLYCOSIDE	STREPTOMYCIN	0.0367	0.0235	0.0041	0.0062	0.0562	0.0292	0.0015	0.0126	0.0033	0.0022	0.0239	0.0073	0.0586	0.0058	0.0033	0.1251	0.0195	0.0302	0.0232	0.0107	0.0056	0.0051	0.0071	0.0723
blaOXA-20	BETA-LACTAM	BETA-LACTAM	0.0071	0.0018	0	0	0	0	0	0.0017	0	0	0	0.0007	0	0.0057	0	0	0	0.0008	0.0117	0	0	0	0	0.5326
mef(A)	MACROLIDE	AZITHROMYCIN/ERYTHROMYCIN	0.0614	0.0067	0.0244	0.0131	0.0363	0.0503	0.0047	0.0294	0.0045	0.0154	0.037	0.0277	0.0455	0.0092	0.0039	0.0234	0.0073	0.0147	0.0174	0.0065	0.0238	0.0066	0.0079	0.0169
erm(F)	LINCOSAMIDE/MACROLIDE/STREPTOGRAMIN	CLINDAMYCIN/MACROLIDE/STREPTOGRAMIN	0.0839	0.014	0.0158	0.0164	0.0092	0.0033	0.0453	0.0511	0.0123	0.0183	0.0106	0.0606	0.0092	0.0051	0.0101	0.0116	0.0024	0.0162	0.0173	0.0311	0.0058	0.0088	0.0081	0.0238
ant(6)-Ia	AMINOGLYCOSIDE	STREPTOMYCIN	0.0564	0.0057	0.029	0.0124	0.0361	0.0469	0.0131	0.0309	0.0052	0.0117	0.0247	0.0277	0.0281	0.0105	0.0071	0.0164	0.0013	0.0184	0.0064	0.0081	0.0225	0.0105	0.0064	0.01
ant(6)-Ib	AMINOGLYCOSIDE	STREPTOMYCIN	0.0344	0.0081	0.0097	0.012	0.0141	0.0106	0.0191	0.0189	0.0075	0.014	0.0133	0.036	0.0019	0.0176	0.0118	0.0174	0.0057	0.0173	0.0219	0.0142	0.0165	0.0064	0.0055	0.0316
msr(D)	MACROLIDE/STREPTOGRAMIN	AZITHROMYCIN/ERYTHROMYCIN/STREPTOGRAMIN B	0.0184	0.0136	0.0244	0.0174	0.0077	0.0263	0.0148	0.0247	0.0057	0.0178	0.0111	0.0334	0.0438	0.0073	0.0056	0.0023	0.0058	0.0112	0.022	0.0098	0.012	0.0045	0.008	0.0127
lnu(I)	LINCOSAMIDE	LINCOSAMIDE	0.0462	0.0291	0.0202	0.0077	0	0.0064	0.0064	0.0055	0.0197	0.023	0.0235	0.0327	0.0013	0.0089	0.0318	0.0031	0.0089	0.0055	0.0101	0.0327	0.0143	0.0082	0.0034	0.005
tet(40)	TETRACYCLINE	TETRACYCLINE	0.0462	0.0034	0.0009	0.0078	0.0308	0.0194	0.008	0.0235	0	0	0.0045	0.0069	0.0377	0.0053	0.0018	0.068	0.0013	0.0136	0.0122	0.004	0.0122	0	0.0046	0.039
cfxA6	BETA-LACTAM	BETA-LACTAM	0.0158	0.0014	0	0	0.0382	0.0509	0	0.013	0	0	0	0	0.0056	0.0013	0	0.14	0	0.0049	0.0074	0.0018	0.0365	0	0.0024	0.0279
mph(B)	MACROLIDE	ERYTHROMYCIN/SPIRAMYCIN/TELITHROMYCIN	0.0789	0.0031	0.0228	0.0191	0.0078	0.0137	0.0069	0.0163	0.0107	0.0166	0.0228	0.0096	0.006	0.0103	0.0032	0.0099	0.0014	0.0283	0.0132	0.005	0.0126	0.0032	0.0071	0.0101
erm(B)	LINCOSAMIDE/MACROLIDE/STREPTOGRAMIN	CLINDAMYCIN/ERYTHROMYCIN/STREPTOGRAMIN B	0.0454	0.0031	0.0107	0.0163	0.0059	0.0385	0.0121	0.008	0.0034	0.0071	0.003	0.0506	0.0794	0.0007	0	0.0023	0	0.0084	0.0064	0.0055	0	0	0.0041	0.0125
erm(A)	LINCOSAMIDE/MACROLIDE	AZITHROMYCIN/CLARITHROMYCIN/CLINDAMYCIN/ERYTHROMYCIN/TELITHROMYCIN	0.028	0.0039	0.0328	0.0305	0	0	0.0091	0.026	0.0062	0.01	0.0072	0.0386	0.0504	0.0031	0.0062	0.0008	0.0017	0.0188	0.0145	0.0017	0.0011	0	0.0026	0.0116
str	AMINOGLYCOSIDE	STREPTOMYCIN	0.0339	0.0009	0.0119	0.0173	0.005	0.0151	0.0047	0.004	0	0.0014	0.039	0.021	0.0105	0.0023	0.0025	0.0228	0.0013	0.0517	0.0083	0.0055	0.0016	0.0073	0.0017	0.0097
spw	AMINOGLYCOSIDE	AMINOGLYCOSIDE	0.0509	0.0023	0.0087	0.0056	0.036	0.0321	0.0047	0.0112	0	0.0034	0.0064	0.0129	0.0148	0.0037	0.0039	0.0097	0.0016	0.0057	0.0027	0.0047	0.0192	0.0052	0.0028	0.0099
lnu(C)	LINCOSAMIDE	LINCOSAMIDE	0.0153	0.0244	0.0007	0.004	0.0279	0.0182	0.0082	0.0191	0.0027	0.0063	0.0033	0.0031	0.0109	0.0086	0.0023	0.0192	0.0062	0.0104	0.0117	0.0087	0.0137	0	0.0016	0.0131
tet(H)	TETRACYCLINE	TETRACYCLINE	0.0471	0.0042	0.0025	0.0011	0.0067	0.0035	0.0028	0.0027	0.003	0.002	0	0.0036	0.0208	0.0074	0.0016	0.0095	0.0021	0.0065	0.0072	0.0072	0	0	0	0.0438
erm(35)	LINCOSAMIDE/MACROLIDE	CLINDAMYCIN/ERYTHROMYCIN	0.0475	0.0169	0.0154	0.0116	0	0.0012	0.0099	0.0086	0.0059	0.0133	0	0.0121	0	0.0036	0.0032	0	0	0.0026	0.0055	0.0046	0	0	0	0.0112
sul1	SULFONAMIDE	SULFONAMIDE	0	0.0094	0.0054	0.0014	0.0029	0.0066	0.0086	0.0018	0.0033	0	0.0093	0.0057	0.0197	0.0028	0.0022	0.0544	0.01	0.0023	0.0015	0.0071	0.0073	0.0021	0.0061	0.0015
qacEdelta1	QUATERNARY AMMONIUM	QUATERNARY AMMONIUM	0.0027	0.0096	0.0058	0.0013	0.0055	0.006	0.0122	0.0037	0.0031	0.0013	0.0111	0.0065	0.0144	0.0046	0.0027	0.0354	0.0094	0.0049	0.0029	0.0083	0.0063	0.003	0.0068	0.0038
mef(B)	MACROLIDE	AZITHROMYCIN/ERYTHROMYCIN	0.0046	0.0079	0.0065	0.0025	0	0.0269	0.0022	0.008	0.0087	0.0086	0.0108	0.0154	0.0145	0.0028	0.0042	0	0.0076	0.0062	0.0018	0.0087	0.0031	0.0039	0.007	0.004
tetA(P)	TETRACYCLINE	TETRACYCLINE	0.028	0.0026	0	0.0026	0.0161	0.0267	0.0029	0.0152	0.0022	0.0038	0.0042	0.0082	0.0095	0.001	0.0018	0	0.0015	0.0019	0.007	0.0073	0.0046	0.0011	0.0035	0.0081
aadS	AMINOGLYCOSIDE	STREPTOMYCIN	0.0182	0.0054	0.0112	0.0059	0.0014	0.0081	0.0026	0.0066	0	0.0013	0.0098	0.0097	0.0017	0.0014	0.0014	0.0086	0.0022	0.0051	0.0027	0.005	0.0366	0.0027	0.0023	0.005
lnu(H)	LINCOSAMIDE	LINCOSAMIDE	0.0387	0.0163	0.0076	0.0086	0	0.0024	0.001	0.0061	0.0029	0.0061	0.0157	0.0064	0.0024	0.0014	0	0.001	0	0.0063	0.0025	0.004	0.0198	0.0013	0.0013	0.0025
lnu(B)	LINCOSAMIDE	LINCOSAMIDE	0.0261	0.0055	0.002	0.0011	0.0197	0.0187	0.0008	0.0081	0.0039	0.0041	0.0041	0.0136	0.0024	0	0.0013	0	0.0017	0.0019	0.0033	0.0092	0.0105	0.0015	0.0011	0.0023
lsa(E)	LINCOSAMIDE/STREPTOGRAMIN	LINCOSAMIDE/STREPTOGRAMIN	0.0254	0.0045	0.0015	0.0044	0.0176	0.0185	0.0008	0.0093	0.0031	0.0039	0.0041	0.0132	0.0031	0	0.0018	0	0	0.0022	0	0.0077	0.0071	0.0016	0.001	0.0027
erm(G)	LINCOSAMIDE/MACROLIDE/STREPTOGRAMIN	ERYTHROMYCIN/LINCOSAMIDE/STREPTOGRAMIN/TYLOSIN	0.0076	0.0033	0.0059	0.0025	0	0.0017	0.0034	0.0069	0.0028	0.0071	0	0.0416	0.0075	0	0.002	0.002	0.0017	0.0051	0.0079	0.0013	0	0.0055	0.0065	0.0022
tet(W/N/W)	TETRACYCLINE	TETRACYCLINE	0.0056	0.0008	0.0017	0.0014	0.0048	0.0042	0.006	0.0086	0.0044	0.0027	0.0039	0.0069	0.0111	0.0063	0.0033	0.0038	0.009	0.007	0.0074	0.0065	0.0028	0.0023	0.0028	0.0093
tet(32)	TETRACYCLINE	TETRACYCLINE	0.0183	0.0008	0.0014	0.0015	0.0039	0.0186	0.0078	0.002	0.0052	0.0061	0.0061	0.0083	0.0114	0.0021	0.0039	0	0	0	0.0043	0.0058	0.003	0	0.0016	0.006
dfrA1	TRIMETHOPRIM	TRIMETHOPRIM	0.027	0.0022	0.0034	0	0	0.003	0	0.0025	0	0	0.001	0	0.0055	0.0011	0	0.0428	0	0.005	0.0023	0	0	0.0018	0.0009	0.0132
aadA13	AMINOGLYCOSIDE	STREPTOMYCIN	0.0061	0.0034	0.0023	0.002	0	0	0	0.013	0	0	0.0019	0.0007	0.0073	0.0063	0	0.0215	0.0009	0.0016	0	0	0	0.001	0	0.0431
lnu(D)	LINCOSAMIDE	LINCOSAMIDE	0.0043	0.0024	0.0138	0.011	0	0.0025	0.0062	0.0043	0	0.0048	0.0062	0.0192	0.0073	0.0021	0.0044	0	0.0013	0.0015	0.0014	0.004	0.0055	0.0019	0.0014	0.0025
aph(3')-IIIa	AMINOGLYCOSIDE	AMIKACIN/KANAMYCIN	0.0102	0	0	0	0.0167	0.0037	0.0016	0.0149	0	0.0006	0.0015	0.0037	0.006	0	0	0.009	0	0.0063	0.0051	0	0.0074	0	0.0026	0.0059
aad9	AMINOGLYCOSIDE	AMINOGLYCOSIDE	0.0079	0.0009	0	0.003	0.0126	0.0099	0.0007	0.0111	0.0013	0	0	0	0.0054	0	0	0.0059	0	0.0038	0.0027	0.0014	0.0062	0	0	0.0124
tet(X6)	TETRACYCLINE	TIGECYCLINE TYPE C	0.019	0.0014	0.0016	0	0.0011	0.0063	0.0052	0.01	0.002	0.001	0.0079	0.0017	0	0.0018	0.0009	0.002	0.001	0.0022	0.0026	0.0015	0	0.0021	0.0059	0.0041
tet(O/W)	TETRACYCLINE	TETRACYCLINE	0.002	0	0	0.0015	0.0038	0.0065	0.0036	0.0043	0	0.001	0.0101	0.0014	0.0163	0.0021	0	0.0022	0.0022	0.0026	0.002	0.0029	0.0054	0.0022	0	0.0064
tet(Y)	TETRACYCLINE	TETRACYCLINE	0.0178	0.0031	0.0024	0.0018	0	0.0023	0.0016	0	0	0.0008	0.0027	0.0029	0.0034	0.0015	0	0.0091	0.0035	0.0077	0.0032	0.0021	0	0.0026	0	0.0088
sat4	STREPTOTHRICIN	STREPTOTHRICIN	0.0081	0	0.001	0.0011	0.0146	0.0027	0.0019	0.0102	0	0.0009	0	0.0038	0.0035	0.0009	0	0.0048	0	0.0076	0.0034	0	0.004	0	0.0017	0.0052
tet(S)	TETRACYCLINE	TETRACYCLINE	0.04	0	0	0	0	0.018	0.006	0	0	0	0	0.0012	0.004	0.0008	0	0	0	0	0	0	0	0	0	0.0047
aadA27	AMINOGLYCOSIDE	SPECTINOMYCIN/STREPTOMYCIN	0.0021	0.001	0	0	0.0453	0.0137	0	0	0	0	0.0034	0	0	0.0013	0	0.0032	0	0	0	0	0	0.001	0.001	0.0025
erm(47)	LINCOSAMIDE/MACROLIDE/STREPTOGRAMIN	AZITHROMYCIN/CLINDAMYCIN/ERYTHROMYCIN/LINCOMYCIN/STREPTOGRAMIN	0.0026	0.0014	0.0036	0.0017	0	0.0012	0.0022	0.0038	0	0.0006	0	0.0126	0.0245	0	0.0036	0	0.0013	0.0016	0.0027	0.0016	0.0011	0	0.0012	0.0019
floR	PHENICOL	CHLORAMPHENICOL/FLORFENICOL	0.0056	0.0007	0	0	0	0	0	0.001	0	0	0.0023	0	0.0449	0	0	0.002	0	0.0029	0.0017	0.0014	0	0	0	0.0034
dfrA36	TRIMETHOPRIM	TRIMETHOPRIM	0.0203	0.0033	0.0009	0	0	0	0.0011	0.0031	0	0	0.0023	0.0012	0	0	0	0.005	0	0.0087	0.003	0.002	0.0021	0.0012	0.0017	0.0048
tet(O/W/32/O)	TETRACYCLINE	TETRACYCLINE	0.0099	0	0	0	0.023	0.002	0	0.0068	0	0	0	0	0	0	0	0	0	0.0086	0	0	0.0032	0	0.0028	0
tetB(P)	TETRACYCLINE	TETRACYCLINE	0.0118	0	0	0	0.0074	0.0221	0	0.001	0.0021	0.0015	0.0018	0.0012	0.0012	0	0	0	0	0	0	0.0019	0	0	0.0018	0.0024
lnu(AN2)	LINCOSAMIDE	LINCOSAMIDE	0	0	0	0	0.0141	0.0233	0	0.0044	0	0	0	0	0	0	0	0	0	0	0	0.0014	0.0039	0	0	0.0009
mef(En2)	MACROLIDE	MACROLIDE	0	0.0009	0	0	0.0136	0.0216	0	0.0045	0.0011	0	0	0	0	0	0	0	0	0	0	0.0014	0.0029	0	0	0
estX,sat2_fam	STREPTOTHRICIN	STREPTOTHRICIN	0	0.0028	0	0	0	0	0	0.0233	0	0	0.0011	0	0.0071	0	0	0.0068	0	0.0009	0	0	0	0	0	0
lnu(F)	LINCOSAMIDE	LINCOSAMIDE	0	0.0028	0	0.0014	0	0	0.0024	0.0023	0.0034	0.0035	0	0.0094	0.003	0.0007	0.0029	0	0.0013	0	0.0056	0.0023	0	0	0	0
blaOXA-205	BETA-LACTAM	BETA-LACTAM	0	0.0009	0	0	0	0	0.002	0	0.0033	0.0021	0.001	0.0024	0	0.0234	0	0	0.0022	0	0	0.0015	0	0.0016	0	0
catA16	PHENICOL	CHLORAMPHENICOL	0.0043	0	0.0007	0	0.0069	0.0102	0.0018	0.0035	0	0.0012	0.0011	0.0025	0	0.0007	0	0	0	0	0	0.0021	0.0039	0	0	0.0014
aac(6')_E111	AMINOGLYCOSIDE	AMIKACIN/KANAMYCIN/TOBRAMYCIN	0	0.0026	0.0032	0.0032	0	0	0.0033	0.0055	0	0.0019	0	0.001	0	0.0017	0.0018	0.0009	0.0037	0	0.0026	0.0031	0	0.0025	0	0.0031
erm(Q)	LINCOSAMIDE/MACROLIDE/STREPTOGRAMIN	ERYTHROMYCIN/LINCOSAMIDE/STREPTOGRAMIN	0.0158	0	0.0013	0	0	0	0.0045	0.0032	0.0014	0.0045	0	0.0038	0	0	0	0	0	0	0	0.001	0	0	0	0.0043
blaACI-1	BETA-LACTAM	CEPHALOSPORIN	0.0031	0	0	0	0.0055	0.0033	0	0.0029	0	0	0	0	0.0087	0	0	0.006	0.0009	0.0031	0	0	0.0014	0	0	0.0045
dfrD	TRIMETHOPRIM	TRIMETHOPRIM	0.0038	0	0.0028	0	0.0038	0.0059	0	0.0025	0.001	0	0.0078	0	0	0	0	0.0021	0	0.0032	0	0	0.0019	0.0046	0	0
lnu(G)	LINCOSAMIDE	LINCOSAMIDE	0.0035	0.0015	0	0	0.0051	0.0085	0	0.0014	0	0	0.0034	0	0.002	0.0007	0.0012	0.0016	0.0016	0.0014	0	0	0.0053	0	0	0
tet(Z)	TETRACYCLINE	TETRACYCLINE	0.0014	0	0.0014	0	0	0.0026	0	0	0	0	0.0024	0.0011	0.0247	0	0	0	0.0017	0	0	0	0	0	0	0
tet(X2)	TETRACYCLINE	TIGECYCLINE TYPE A	0.0018	0.0012	0.0013	0	0	0.0012	0	0.0017	0	0	0.0056	0.0018	0.001	0	0	0.005	0	0	0	0.0021	0.0081	0	0.0014	0.0027
tmexD2	TETRACYCLINE	TIGECYCLINE	0	0.0014	0	0	0.0014	0.002	0	0	0	0	0.0032	0.0022	0	0.0008	0	0.0072	0.0076	0	0	0	0.0052	0	0.0037	0
aadA11	AMINOGLYCOSIDE	STREPTOMYCIN	0.0092	0.0029	0.0024	0	0	0.0025	0	0.0018	0	0	0	0	0	0.0023	0	0.006	0	0.0011	0	0	0	0	0	0.0063
nimB	NITROIMIDAZOLE	NITROIMIDAZOLE	0.0018	0	0	0.0046	0.0036	0.0027	0	0.0015	0	0	0	0	0	0.0071	0	0.0034	0	0.0051	0	0	0	0	0	0.0012
aadA31	AMINOGLYCOSIDE	STREPTOMYCIN	0.0019	0	0	0	0.0058	0.0091	0	0	0	0	0.0029	0	0.0031	0	0	0.003	0	0.0034	0	0	0	0	0	0
tet(K)	TETRACYCLINE	TETRACYCLINE	0	0	0	0	0	0	0	0	0	0	0.0283	0	0	0	0	0	0	0	0	0	0	0	0	0
tet(A)	TETRACYCLINE	TETRACYCLINE	0	0.0009	0	0	0	0	0	0	0	0	0.001	0.0018	0.0113	0	0.0017	0.0015	0.0048	0	0	0.0014	0.0016	0	0.0009	0
qacE	QUATERNARY AMMONIUM	QUATERNARY AMMONIUM	0	0.0085	0.0046	0	0	0.0012	0.0038	0	0	0	0	0	0	0	0	0.0026	0.0016	0	0.0015	0	0	0	0.0018	0
cfxA_fam	BETA-LACTAM	BETA-LACTAM	0.0018	0	0	0	0.0036	0.0018	0	0.0035	0	0	0	0	0	0	0	0.0044	0	0.0031	0	0	0.0028	0	0	0.0029
tet(G)	TETRACYCLINE	TETRACYCLINE	0	0	0	0	0	0	0	0	0	0	0.0023	0.0012	0.0165	0	0	0.0028	0	0	0	0.0009	0	0	0	0
tet(B)	TETRACYCLINE	TETRACYCLINE	0.0041	0	0	0	0	0	0	0.0023	0	0	0	0	0.0017	0	0	0.0025	0.0039	0.0012	0.0015	0	0	0.0015	0	0.0047
cmx	PHENICOL	CHLORAMPHENICOL	0	0	0.0015	0	0	0.0051	0	0	0	0	0.0038	0	0.0086	0	0	0.0022	0.0017	0	0	0	0	0	0	0
tet(X48)	TETRACYCLINE	TIGECYCLINE TYPE B	0.003	0	0.0013	0	0	0.0015	0.0052	0	0	0	0.0021	0.0026	0	0	0	0.0014	0.0009	0.0012	0	0	0.0024	0	0.0013	0
catB2	PHENICOL	CHLORAMPHENICOL	0	0	0	0	0	0	0	0.001	0	0	0	0	0	0.0156	0	0.0043	0	0	0	0	0	0	0	0.0019
tet(L)	TETRACYCLINE	TETRACYCLINE	0.0026	0	0	0	0	0	0	0.0027	0	0	0.0019	0	0.0069	0	0	0.0023	0	0.0019	0	0	0.0028	0	0.0011	0
cfr-Cb	PHENICOL/LINCOSAMIDE/OXAZOLIDINONE/PLEUROMUTILIN/STREPTOGRAMIN	CHLORAMPHENICOL/CLINDAMYCIN/FLORFENICOL/LINEZOLID/STREPTOGRAMIN A/TIAMULIN	0.0162	0	0	0	0	0.0057	0	0	0	0	0	0	0	0	0	0	0	0	0	0	0	0	0	0
aadA5	AMINOGLYCOSIDE	STREPTOMYCIN	0	0	0	0	0.0034	0.0131	0	0	0	0.0006	0	0	0	0	0	0.0024	0	0	0	0	0	0	0.0024	0
cfr(C)	PHENICOL/LINCOSAMIDE/OXAZOLIDINONE/PLEUROMUTILIN/STREPTOGRAMIN	CHLORAMPHENICOL/CLINDAMYCIN/FLORFENICOL/LINEZOLID/STREPTOGRAMIN/TIAMULIN	0.019	0	0	0	0	0	0	0	0	0	0	0	0	0	0	0.0028	0	0	0	0	0	0	0	0
dfrA20	TRIMETHOPRIM	TRIMETHOPRIM	0.0053	0.0006	0	0	0.0036	0.0023	0.0007	0.001	0	0	0	0.0007	0	0	0	0.0027	0.0009	0.0025	0	0	0	0	0	0.0014
blaCARB-16	BETA-LACTAM	BETA-LACTAM	0.0021	0	0	0	0.0043	0.0013	0	0	0	0	0.0017	0	0	0	0	0.0085	0	0	0	0	0	0.001	0.0009	0.0012
cfr(E)	PHENICOL/LINCOSAMIDE/OXAZOLIDINONE/PLEUROMUTILIN/STREPTOGRAMIN	LINCOSAMIDE/LINEZOLID/THIAMPHENICOL/TIAMULIN/VIRGINIAMYCIN	0.0141	0	0	0	0.002	0	0	0	0	0	0	0	0.0047	0	0	0	0	0	0	0	0	0	0	0
vanR-I	GLYCOPEPTIDE	VANCOMYCIN	0.0023	0	0	0	0	0	0.001	0	0	0.0019	0.0021	0.0019	0.0046	0	0	0	0	0	0.0021	0.0012	0.0012	0.0025	0	0
erm(42)	LINCOSAMIDE/MACROLIDE	CLINDAMYCIN/ERYTHROMYCIN	0.0037	0.004	0.002	0.0028	0	0	0.0023	0.0011	0	0.0013	0	0.0026	0	0	0	0	0	0	0	0	0	0	0	0
blaRATA-2	BETA-LACTAM	CEPHALOSPORIN	0.0012	0	0.0061	0	0	0	0	0.002	0	0.0013	0	0	0	0.0032	0	0.0017	0	0	0	0.0013	0	0.0019	0	0
aadA25	AMINOGLYCOSIDE	STREPTOMYCIN	0	0	0	0.0015	0.0011	0	0	0.0042	0	0	0	0	0	0.0045	0	0.0026	0	0	0	0	0.0014	0	0	0.0031
blaOXA-119	BETA-LACTAM	BETA-LACTAM	0	0	0	0	0	0.005	0	0	0	0	0	0	0	0.0083	0.0009	0.0029	0	0	0.001	0	0	0	0	0
tet(31)	TETRACYCLINE	TETRACYCLINE	0.0017	0	0	0	0.002	0	0	0.0025	0	0	0.0023	0	0	0	0	0.0088	0	0	0	0	0	0	0	0
erm(C)	LINCOSAMIDE/MACROLIDE/STREPTOGRAMIN	CLINDAMYCIN/ERYTHROMYCIN/STREPTOGRAMIN B/TYLOSIN	0	0	0	0	0	0	0	0	0	0	0	0.0146	0.0025	0	0	0	0	0	0	0	0	0	0	0
dfrA44	TRIMETHOPRIM	TRIMETHOPRIM	0	0.0015	0	0	0.0037	0.002	0	0	0	0	0	0	0	0	0	0.0074	0	0	0	0	0	0	0	0.0019
dfrI	TRIMETHOPRIM	TRIMETHOPRIM	0	0	0	0	0	0	0	0	0	0	0	0	0.0165	0	0	0	0	0	0	0	0	0	0	0
vanS-I	GLYCOPEPTIDE	VANCOMYCIN	0.002	0.0006	0	0	0	0	0	0.0013	0.0017	0.0027	0.0015	0.0014	0	0	0.0009	0	0	0	0	0	0.0014	0.0021	0	0
rphC	RIFAMYCIN	RIFAMYCIN	0.0019	0.0026	0.0017	0	0	0	0	0	0.0013	0.0028	0	0	0	0	0	0	0	0.0009	0.0021	0.002	0	0	0	0
catA8	PHENICOL	CHLORAMPHENICOL	0	0	0	0	0	0.0024	0	0	0	0	0.0101	0	0	0	0	0.0011	0	0.0012	0	0	0	0	0	0
aadA6	AMINOGLYCOSIDE	STREPTOMYCIN	0	0	0	0	0	0	0	0	0	0	0	0	0	0	0	0.013	0	0	0	0	0.0017	0	0	0
blaOXA-101	BETA-LACTAM	CEPHALOSPORIN	0	0	0	0	0	0	0	0	0	0	0	0	0	0	0	0.0141	0	0	0	0	0	0	0	0
floR2	PHENICOL	CHLORAMPHENICOL/FLORFENICOL	0	0	0	0	0	0	0	0.001	0	0	0	0.0015	0.0085	0	0	0.0029	0	0	0	0	0	0	0	0
aac(6')_E526	AMINOGLYCOSIDE	AMIKACIN/KANAMYCIN/TOBRAMYCIN	0	0	0.0014	0	0	0	0	0	0	0	0	0.0018	0.0062	0	0.0014	0	0	0.0011	0	0	0	0	0.0016	0
tet(39)	TETRACYCLINE	TETRACYCLINE	0	0.0007	0	0	0.0032	0.004	0	0	0	0	0	0	0	0.001	0	0.0019	0	0	0	0	0	0	0	0.0023
erm(56)	LINCOSAMIDE/MACROLIDE/STREPTOGRAMIN	CLINDAMYCIN/ERYTHROMYCIN/PRISTINAMYCIN	0	0	0	0	0	0.0012	0	0	0	0	0	0	0.0117	0	0	0	0	0	0	0	0	0	0	0
tet(33)	TETRACYCLINE	TETRACYCLINE	0	0	0	0	0.0012	0	0	0	0	0	0.0044	0	0.003	0	0	0	0.0013	0	0.001	0.0009	0	0	0.001	0
blaRAD-1	BETA-LACTAM	CARBAPENEM	0.0016	0	0.0052	0	0	0	0.0016	0	0	0.0008	0	0	0	0.0022	0.0012	0	0	0	0	0	0	0	0	0
aadA9	AMINOGLYCOSIDE	STREPTOMYCIN	0	0	0.0007	0	0.0035	0	0	0	0	0	0.001	0.001	0.0044	0	0	0.0008	0	0.0011	0	0	0	0	0	0
aph(3')-Ia	AMINOGLYCOSIDE	KANAMYCIN	0	0	0	0	0.0025	0	0	0	0	0	0	0	0.0016	0	0	0.0037	0	0	0	0	0	0	0	0.0047
vanR-B	GLYCOPEPTIDE	VANCOMYCIN	0	0	0.001	0.0054	0	0	0	0	0	0	0	0	0.0058	0	0	0	0	0	0	0	0	0	0	0
blaOXA-347	BETA-LACTAM	BETA-LACTAM	0	0.0031	0.0024	0	0	0	0.0008	0	0	0.0013	0	0	0	0.0015	0.0013	0	0	0	0.0017	0	0	0	0	0
dfrF	TRIMETHOPRIM	TRIMETHOPRIM	0	0	0	0	0.0043	0	0.0007	0	0	0	0	0	0	0	0	0.0042	0	0	0	0	0.0011	0	0	0.0016
aac(6')-Ie,aph(2'')-Ia	AMINOGLYCOSIDE	AMIKACIN/GENTAMICIN/KANAMYCIN/TOBRAMYCIN	0	0	0.0007	0	0	0	0	0	0	0	0	0.0018	0	0	0	0.0053	0	0.003	0	0	0	0.001	0	0
tet(C)	TETRACYCLINE	TETRACYCLINE	0	0	0	0	0	0	0	0	0	0	0	0.003	0	0	0	0.0025	0.0019	0	0	0.002	0	0	0.0013	0.0009
vanH-B	GLYCOPEPTIDE	VANCOMYCIN	0	0	0	0.005	0	0	0	0	0	0	0	0	0.0063	0	0	0	0	0	0	0	0	0	0	0
blaOXA-37	BETA-LACTAM	BETA-LACTAM	0	0	0	0	0	0	0	0	0	0	0	0	0	0	0	0	0	0	0	0	0	0	0	0.0112
aph(4)-Ia	AMINOGLYCOSIDE	HYGROMYCIN	0	0	0	0	0.0036	0.0017	0	0	0	0	0	0	0	0	0	0.0025	0	0.0008	0	0	0	0	0	0.0022
lnu(A)	LINCOSAMIDE	LINCOSAMIDE	0	0	0	0	0.0019	0.0079	0	0	0	0	0	0	0.001	0	0	0	0	0	0	0	0	0	0	0
ant(9)-Ia	AMINOGLYCOSIDE	SPECTINOMYCIN	0.0038	0	0.0021	0	0	0	0	0	0	0	0.0024	0	0.0019	0	0	0	0	0	0	0	0	0	0	0
blaCARB-8	BETA-LACTAM	BETA-LACTAM	0.0101	0	0	0	0	0	0	0	0	0	0	0	0	0	0	0	0	0	0	0	0	0	0	0
dfrG	TRIMETHOPRIM	TRIMETHOPRIM	0	0	0	0	0	0.0018	0	0.002	0	0.001	0	0	0	0	0	0.0034	0	0	0	0	0	0.0014	0	0
ere(A)	MACROLIDE	ERYTHROMYCIN	0	0.0008	0	0	0	0	0	0	0	0	0	0	0	0.0086	0	0	0	0	0	0	0	0	0	0
vanB	GLYCOPEPTIDE	VANCOMYCIN	0	0	0	0.003	0	0	0.0007	0	0	0	0	0	0.0055	0	0	0	0	0	0	0	0	0	0	0
aac(3)-IVa	AMINOGLYCOSIDE	APRAMYCIN/GENTAMICIN/TOBRAMYCIN	0	0	0	0	0.0043	0.002	0	0	0	0	0	0	0	0	0	0.0024	0	0	0	0	0	0	0	0
aadA22	AMINOGLYCOSIDE	STREPTOMYCIN	0	0.0034	0	0.0022	0.0013	0	0	0	0	0	0	0	0	0.0015	0	0	0	0	0	0	0	0	0	0
vanY-B	GLYCOPEPTIDE	VANCOMYCIN	0	0	0.0017	0.0028	0	0	0	0	0	0	0	0	0.0039	0	0	0	0	0	0	0	0	0	0	0
vanW-B	GLYCOPEPTIDE	VANCOMYCIN	0	0	0.0008	0.0035	0	0	0	0	0	0	0	0	0.0038	0	0	0	0	0	0	0	0	0	0	0
cat-TC	PHENICOL	CHLORAMPHENICOL	0	0	0	0	0.0015	0.0027	0	0	0	0	0	0	0	0	0	0.0036	0	0	0	0	0	0	0	0
qacF	QUATERNARY AMMONIUM	QUATERNARY AMMONIUM	0	0	0.0014	0	0	0	0	0	0	0	0	0	0	0	0	0.0063	0	0	0	0	0	0	0	0
vanX-B	GLYCOPEPTIDE	VANCOMYCIN	0	0	0	0.0033	0	0	0.0007	0	0	0	0	0	0.0037	0	0	0	0	0	0	0	0	0	0	0
vanG2	GLYCOPEPTIDE	VANCOMYCIN	0	0	0	0	0.0015	0.0022	0	0	0	0	0	0	0	0	0	0	0	0	0	0	0.0039	0	0	0
nimJ	NITROIMIDAZOLE	NITROIMIDAZOLE	0	0	0	0	0.0044	0	0	0	0	0	0	0	0	0	0	0.0031	0	0	0	0	0	0	0	0
blaDES-1	BETA-LACTAM	CEPHALOSPORIN	0	0	0	0	0	0.0068	0	0	0	0	0	0	0	0	0	0	0	0	0	0	0	0	0	0
erm(49)	LINCOSAMIDE/MACROLIDE	CLINDAMYCIN/ERYTHROMYCIN	0	0	0	0	0	0	0.0017	0	0	0	0	0.0018	0	0.0008	0	0	0.0013	0	0	0.0011	0	0	0	0
aadA1bt	AMINOGLYCOSIDE	STREPTOMYCIN	0	0	0	0	0	0	0	0	0	0	0	0	0	0.0011	0	0	0	0	0	0	0	0	0	0.0054
aac(3)-IIe	AMINOGLYCOSIDE	GENTAMICIN	0	0	0	0	0.0012	0	0	0	0	0	0	0	0	0	0	0.0048	0	0	0	0	0	0	0	0
blaOXA-21	BETA-LACTAM	BETA-LACTAM	0	0	0	0	0	0	0	0	0	0	0	0	0	0	0	0.0058	0	0	0	0	0	0	0	0
erm(51)	LINCOSAMIDE/MACROLIDE/STREPTOGRAMIN	AZITHROMYCIN/CLARITHROMYCIN/CLINDAMYCIN/ERYTHROMYCIN/VIRGINIAMYCIN	0	0	0	0	0	0	0	0	0	0	0	0	0.0058	0	0	0	0	0	0	0	0	0	0	0
vanS-B	GLYCOPEPTIDE	VANCOMYCIN	0	0	0.001	0.0022	0	0	0	0	0	0	0	0	0.0025	0	0	0	0	0	0	0	0	0	0	0
blaOXA-1327	BETA-LACTAM	BETA-LACTAM	0	0.0008	0	0	0	0	0	0.0012	0	0	0	0.0024	0	0.0013	0	0	0	0	0	0	0	0	0	0
tet(O/W/O)	TETRACYCLINE	TETRACYCLINE	0	0	0	0	0	0	0	0	0	0	0	0	0.0052	0	0	0	0	0	0	0	0	0	0	0
ere(B)	MACROLIDE	AZITHROMYCIN/ERYTHROMYCIN	0	0.0007	0	0	0	0	0.0009	0	0	0	0	0	0	0	0.0021	0	0	0	0.0014	0	0	0	0	0
mph(C)	MACROLIDE	ERYTHROMYCIN/SPIRAMYCIN/TELITHROMYCIN	0	0	0	0	0	0	0	0	0	0	0.0042	0	0	0	0	0	0	0.0008	0	0	0	0	0	0
aph(2'')-IIIa	AMINOGLYCOSIDE	AMIKACIN/GENTAMICIN/KANAMYCIN/TOBRAMYCIN	0	0	0	0	0.0028	0	0	0	0	0	0	0	0.0012	0	0	0	0	0	0	0	0	0	0	0.0009
ant(2'')-Ia	AMINOGLYCOSIDE	GENTAMICIN/KANAMYCIN/TOBRAMYCIN	0	0	0	0	0	0	0	0	0	0	0	0	0	0	0	0.0046	0	0	0	0	0	0	0	0
dfrA45	TRIMETHOPRIM	TRIMETHOPRIM	0	0	0	0	0	0	0	0	0	0	0	0	0	0	0	0	0	0	0	0	0.0045	0	0	0
mph(E)	MACROLIDE	ERYTHROMYCIN	0.0021	0	0	0	0	0	0	0	0	0	0.0022	0	0	0	0	0	0	0	0	0	0	0	0	0
aac(6')-Im	AMINOGLYCOSIDE	AMINOGLYCOSIDE	0	0	0	0	0	0	0	0	0	0	0	0	0.0015	0	0	0.0019	0	0.0008	0	0	0	0	0	0
erm(Y)	LINCOSAMIDE/MACROLIDE/STREPTOGRAMIN	AZITHROMYCIN/CLINDAMYCIN/ERYTHROMYCIN/STREPTOGRAMIN B	0	0	0	0	0	0	0	0.0015	0	0	0	0.0012	0.0015	0	0	0	0	0	0	0	0	0	0	0
vga(C)	LINCOSAMIDE	LINCOSAMIDE	0.0042	0	0	0	0	0	0	0	0	0	0	0	0	0	0	0	0	0	0	0	0	0	0	0
aac(6')_E449	AMINOGLYCOSIDE	AMIKACIN/KANAMYCIN/TOBRAMYCIN	0	0	0	0	0	0.0018	0	0	0	0	0	0	0	0	0	0.0015	0	0.0008	0	0	0	0	0	0
blaEBR-5	BETA-LACTAM	CARBAPENEM	0	0	0	0	0	0.0019	0	0	0	0	0.0011	0	0	0.001	0	0	0	0	0	0	0	0	0	0
tet(65)	TETRACYCLINE	TETRACYCLINE	0	0	0	0	0	0	0	0	0	0	0.001	0	0.0027	0	0	0	0	0	0	0	0	0	0	0
lsa(B)	LINCOSAMIDE/STREPTOGRAMIN	LINCOSAMIDE/STREPTOGRAMIN	0	0	0	0	0	0	0	0	0.0014	0	0	0	0	0	0	0.0022	0	0	0	0	0	0	0	0
tmexD3	TETRACYCLINE	TIGECYCLINE	0	0	0	0	0	0	0	0	0	0	0	0	0	0	0	0	0.0021	0	0	0	0	0	0.0013	0
catB11	PHENICOL	CHLORAMPHENICOL	0	0	0	0	0	0	0	0	0	0	0	0	0	0	0	0	0	0.0034	0	0	0	0	0	0
blaOXA-1136	BETA-LACTAM	BETA-LACTAM	0	0	0	0	0	0	0	0	0	0	0	0	0	0	0	0.0031	0	0	0	0	0	0	0	0
sal(B)	LINCOSAMIDE/PLEUROMUTILIN/STREPTOGRAMIN	LINCOSAMIDE/PLEUROMUTILIN/STREPTOGRAMIN	0	0	0	0	0	0	0	0	0	0	0.0031	0	0	0	0	0	0	0	0	0	0	0	0	0
catA13	PHENICOL	CHLORAMPHENICOL	0.0023	0	0	0	0	0	0.0007	0	0	0	0	0	0	0	0	0	0	0	0	0	0	0	0	0
dfrA14	TRIMETHOPRIM	TRIMETHOPRIM	0	0	0	0	0	0	0	0	0	0	0	0	0	0	0	0.003	0	0	0	0	0	0	0	0
tet(W/32/O)	TETRACYCLINE	TETRACYCLINE	0	0	0	0	0.0021	0	0	0	0	0	0	0	0	0	0	0	0	0.0008	0	0	0	0	0	0
erm(T)	LINCOSAMIDE/MACROLIDE/STREPTOGRAMIN	ERYTHROMYCIN/LINCOSAMIDE/STREPTOGRAMIN/TYLOSIN	0	0	0	0	0	0	0	0	0	0	0	0.0029	0	0	0	0	0	0	0	0	0	0	0	0
cmlB1	PHENICOL	CHLORAMPHENICOL	0	0	0	0	0	0	0	0	0	0	0	0	0.0027	0	0	0	0	0	0	0	0	0	0	0
blaCARB-5	BETA-LACTAM	BETA-LACTAM	0	0	0	0	0	0	0	0	0	0	0	0	0	0	0	0.0026	0	0	0	0	0	0	0	0
erm(X)	LINCOSAMIDE/MACROLIDE/STREPTOGRAMIN	AZITHROMYCIN/CLINDAMYCIN/ERYTHROMYCIN/LINCOMYCIN/STREPTOGRAMIN B/TYLOSIN	0	0	0	0	0	0	0	0	0	0	0	0	0.0026	0	0	0	0	0	0	0	0	0	0	0
aadK	AMINOGLYCOSIDE	STREPTOMYCIN	0	0	0	0	0	0	0	0	0	0	0	0.0015	0	0	0	0	0	0.001	0	0	0	0	0	0
bleO	BLEOMYCIN	BLEOMYCIN	0	0	0	0	0	0	0	0.001	0	0	0	0	0	0	0	0.0015	0	0	0	0	0	0	0	0
dfrL	TRIMETHOPRIM	TRIMETHOPRIM	0	0	0	0	0	0	0	0	0	0	0	0	0	0	0	0	0	0.0025	0	0	0	0	0	0
aph(2'')-IIa	AMINOGLYCOSIDE	AMIKACIN/GENTAMICIN/KANAMYCIN/TOBRAMYCIN	0	0	0	0	0	0	0	0	0	0	0	0	0.0013	0	0	0.0012	0	0	0	0	0	0	0	0
aadA16	AMINOGLYCOSIDE	STREPTOMYCIN	0	0	0	0	0	0	0	0	0	0	0	0	0	0	0	0	0	0	0	0	0.0023	0	0	0
blaOXA-609	BETA-LACTAM	BETA-LACTAM	0	0	0	0	0	0.0023	0	0	0	0	0	0	0	0	0	0	0	0	0	0	0	0	0	0
tet(X54)	TETRACYCLINE	TIGECYCLINE TYPE A	0	0	0	0	0	0	0	0	0	0	0	0	0	0	0	0	0	0	0	0	0.0023	0	0	0
mph(G)	MACROLIDE	ERYTHROMYCIN	0	0	0	0	0	0	0	0	0	0	0	0	0	0	0	0.0008	0	0	0	0	0.0014	0	0	0
vanI	GLYCOPEPTIDE	VANCOMYCIN	0	0	0	0	0	0	0	0	0	0	0	0	0.0022	0	0	0	0	0	0	0	0	0	0	0
blaOXA-2	BETA-LACTAM	BETA-LACTAM	0	0	0	0	0	0	0	0	0	0	0	0	0	0	0	0.0021	0	0	0	0	0	0	0	0
dfrA16	TRIMETHOPRIM	TRIMETHOPRIM	0	0	0	0	0	0	0	0	0	0	0	0	0	0.001	0	0.0011	0	0	0	0	0	0	0	0
cfxA	BETA-LACTAM	BETA-LACTAM	0	0	0	0	0.001	0	0	0	0	0	0	0	0	0	0	0.001	0	0	0	0	0	0	0	0
qacL	QUATERNARY AMMONIUM	QUATERNARY AMMONIUM	0	0	0	0	0	0.002	0	0	0	0	0	0	0	0	0	0	0	0	0	0	0	0	0	0
aadA2	AMINOGLYCOSIDE	STREPTOMYCIN	0	0	0	0	0	0	0	0	0	0	0.0019	0	0	0	0	0	0	0	0	0	0	0	0	0
poxtA2	PHENICOL/OXAZOLIDINONE	CHLORAMPHENICOL/FLORFENICOL/LINEZOLID	0	0	0	0	0	0	0	0	0	0	0.0019	0	0	0	0	0	0	0	0	0	0	0	0	0
blaIDC-1	BETA-LACTAM	CEPHALOSPORIN	0	0	0	0	0	0	0	0	0	0	0.0017	0	0	0	0	0	0	0	0	0	0	0	0	0
erm(52)	MACROLIDE	MACROLIDE	0.0017	0	0	0	0	0	0	0	0	0	0	0	0	0	0	0	0	0	0	0	0	0	0	0
tet(62)	TETRACYCLINE	TETRACYCLINE	0	0	0	0	0	0	0	0	0	0	0	0	0.0017	0	0	0	0	0	0	0	0	0	0	0
tet(X16)	TETRACYCLINE	TIGECYCLINE TYPE C	0.0017	0	0	0	0	0	0	0	0	0	0	0	0	0	0	0	0	0	0	0	0	0	0	0
vat(B)	STREPTOGRAMIN	STREPTOGRAMIN	0.0017	0	0	0	0	0	0	0	0	0	0	0	0	0	0	0	0	0	0	0	0	0	0	0
catB1	PHENICOL	CHLORAMPHENICOL	0	0	0	0	0	0	0	0	0	0	0	0	0	0	0	0	0	0	0	0	0.0016	0	0	0
rox_nf	RIFAMYCIN	RIFAMPIN	0	0	0	0	0	0	0	0	0	0	0.0016	0	0	0	0	0	0	0	0	0	0	0	0	0
vanR-Sc	GLYCOPEPTIDE	VANCOMYCIN	0	0	0	0	0	0	0	0	0	0	0	0	0	0	0	0	0	0	0	0	0.0016	0	0	0
msr(A)	MACROLIDE/STREPTOGRAMIN	ERYTHROMYCIN/STREPTOGRAMIN B	0	0	0	0	0	0	0	0	0	0	0	0	0	0	0	0	0	0	0	0	0	0.0015	0	0
blaOXA-648	BETA-LACTAM	CARBAPENEM	0	0	0	0	0	0	0	0	0	0	0	0	0	0	0	0.0014	0	0	0	0	0	0	0	0
tet(X5)	TETRACYCLINE	TIGECYCLINE TYPE C	0	0	0	0	0	0	0	0	0	0	0.0014	0	0	0	0	0	0	0	0	0	0	0	0	0
dfrA5	TRIMETHOPRIM	TRIMETHOPRIM	0	0	0	0	0	0	0	0	0	0	0	0	0	0	0	0.0013	0	0	0	0	0	0	0	0
rox_sv	RIFAMYCIN	RIFAMYCIN	0	0	0	0	0	0	0	0	0	0	0.0013	0	0	0	0	0	0	0	0	0	0	0	0	0
aac(6')-Ia	AMINOGLYCOSIDE	AMINOGLYCOSIDE	0.0012	0	0	0	0	0	0	0	0	0	0	0	0	0	0	0	0	0	0	0	0	0	0	0
aadA7	AMINOGLYCOSIDE	STREPTOMYCIN	0	0	0	0	0	0	0	0	0	0	0	0	0	0	0	0.0012	0	0	0	0	0	0	0	0
tet(O/M/O)	TETRACYCLINE	TETRACYCLINE	0	0	0	0	0	0	0	0	0	0	0	0	0	0	0	0.0012	0	0	0	0	0	0	0	0
vat(E)	STREPTOGRAMIN	STREPTOGRAMIN	0	0	0	0	0	0.0012	0	0	0	0	0	0	0	0	0	0	0	0	0	0	0	0	0	0
vga(E)	LINCOSAMIDE/PLEUROMUTILIN/STREPTOGRAMIN	CLINDAMYCIN/LINCOMYCIN/RETAPAMULIN/VIRGINIAMYCIN	0.0012	0	0	0	0	0	0	0	0	0	0	0	0	0	0	0	0	0	0	0	0	0	0	0
blaCARB-14	BETA-LACTAM	BETA-LACTAM	0	0	0	0	0	0	0	0	0	0	0	0	0	0	0	0	0	0.0011	0	0	0	0	0	0
blaCARB-2	BETA-LACTAM	BETA-LACTAM	0	0	0	0	0	0	0	0	0	0	0	0	0	0	0	0.0011	0	0	0	0	0	0	0	0
blaCARB-49	BETA-LACTAM	BETA-LACTAM	0	0	0	0	0	0	0	0	0	0	0	0	0	0	0	0.0011	0	0	0	0	0	0	0	0
blaTEM-1	BETA-LACTAM	BETA-LACTAM	0	0	0	0	0	0	0	0	0	0	0	0	0	0	0	0.0011	0	0	0	0	0	0	0	0
catA9	PHENICOL	CHLORAMPHENICOL	0	0	0	0	0	0	0	0	0	0	0	0	0	0	0	0	0	0	0	0	0.0011	0	0	0
sul3	SULFONAMIDE	SULFONAMIDE	0	0.0011	0	0	0	0	0	0	0	0	0	0	0	0	0	0	0	0	0	0	0	0	0	0
tet(O/32/O)	TETRACYCLINE	TETRACYCLINE	0	0	0	0	0	0	0	0	0	0	0	0	0.0011	0	0	0	0	0	0	0	0	0	0	0
vanR-G	GLYCOPEPTIDE	VANCOMYCIN	0	0	0	0	0	0	0.0011	0	0	0	0	0	0	0	0	0	0	0	0	0	0	0	0	0
vanT-G	GLYCOPEPTIDE	VANCOMYCIN	0	0	0	0	0	0	0	0.0011	0	0	0	0	0	0	0	0	0	0	0	0	0	0	0	0
ant(4')-Ia	AMINOGLYCOSIDE	KANAMYCIN/TOBRAMYCIN	0	0	0	0	0	0	0	0.001	0	0	0	0	0	0	0	0	0	0	0	0	0	0	0	0
bla-A	BETA-LACTAM	BETA-LACTAM	0	0	0	0	0	0	0	0	0	0	0	0	0	0	0	0	0	0	0	0.001	0	0	0	0
blaOXA-1087	BETA-LACTAM	BETA-LACTAM	0	0	0	0	0	0	0	0	0	0	0	0	0	0	0	0.001	0	0	0	0	0	0	0	0
blaSCO-1	BETA-LACTAM	BETA-LACTAM	0	0	0	0	0	0	0	0	0	0	0	0	0.001	0	0	0	0	0	0	0	0	0	0	0
qacG	QUATERNARY AMMONIUM	QUATERNARY AMMONIUM	0	0	0.001	0	0	0	0	0	0	0	0	0	0	0	0	0	0	0	0	0	0	0	0	0
vanG	GLYCOPEPTIDE	VANCOMYCIN	0	0	0	0	0	0	0	0	0	0	0	0	0	0	0	0	0	0	0	0	0	0	0	0.001
aac(6')_E64	AMINOGLYCOSIDE	AMIKACIN/KANAMYCIN/TOBRAMYCIN	0	0	0	0	0	0	0	0	0	0	0	0	0	0	0	0	0	0	0	0	0	0	0	0.0009
aph(3')-H510	AMINOGLYCOSIDE	KANAMYCIN	0	0	0	0	0	0	0	0	0	0	0	0	0	0	0	0	0	0	0	0	0	0	0	0.0009
blaOXA-1053	BETA-LACTAM	BETA-LACTAM	0	0	0	0	0	0	0	0	0	0	0	0	0	0	0	0.0009	0	0	0	0	0	0	0	0
fosD	FOSFOMYCIN	FOSFOMYCIN	0	0	0	0	0	0	0	0	0	0	0	0	0	0	0	0	0	0	0	0	0	0	0	0.0009
vanXY-G	GLYCOPEPTIDE	VANCOMYCIN	0	0	0	0	0	0	0	0	0	0	0	0	0	0	0	0	0	0	0	0	0	0	0	0.0009
blaEC-14	BETA-LACTAM	CEPHALOSPORIN	0	0	0	0	0	0	0	0	0	0	0	0	0	0	0	0.0008	0	0	0	0	0	0	0	0
blaOXA-1049	BETA-LACTAM	BETA-LACTAM	0	0	0	0	0	0	0	0	0	0	0	0	0	0	0	0.0008	0	0	0	0	0	0	0	0
dfrA7	TRIMETHOPRIM	TRIMETHOPRIM	0	0	0	0	0	0	0	0	0	0	0	0	0	0	0	0.0008	0	0	0	0	0	0	0	0
mef(C)	MACROLIDE	ERYTHROMYCIN	0	0	0	0	0	0	0	0	0	0	0	0	0	0	0	0.0008	0	0	0	0	0	0	0	0
aac(2')-I(A267)	AMINOGLYCOSIDE	GENTAMICIN/TOBRAMYCIN	0	0	0	0	0	0	0	0	0	0	0	0	0	0	0	0	0	0	0	0	0	0	0	0
aac(2')-Ia	AMINOGLYCOSIDE	GENTAMICIN/TOBRAMYCIN	0	0	0	0	0	0	0	0	0	0	0	0	0	0	0	0	0	0	0	0	0	0	0	0
aac(2')-Ib	AMINOGLYCOSIDE	GENTAMICIN/TOBRAMYCIN	0	0	0	0	0	0	0	0	0	0	0	0	0	0	0	0	0	0	0	0	0	0	0	0
aac(2')-Ic	AMINOGLYCOSIDE	GENTAMICIN/TOBRAMYCIN	0	0	0	0	0	0	0	0	0	0	0	0	0	0	0	0	0	0	0	0	0	0	0	0
aac(2')-Id	AMINOGLYCOSIDE	GENTAMICIN/TOBRAMYCIN	0	0	0	0	0	0	0	0	0	0	0	0	0	0	0	0	0	0	0	0	0	0	0	0
aac(2')-Ie	AMINOGLYCOSIDE	GENTAMICIN/TOBRAMYCIN	0	0	0	0	0	0	0	0	0	0	0	0	0	0	0	0	0	0	0	0	0	0	0	0
aac(2')-IIa	AMINOGLYCOSIDE	KASUGAMYCIN	0	0	0	0	0	0	0	0	0	0	0	0	0	0	0	0	0	0	0	0	0	0	0	0
aac(2')-IIb	AMINOGLYCOSIDE	KASUGAMYCIN	0	0	0	0	0	0	0	0	0	0	0	0	0	0	0	0	0	0	0	0	0	0	0	0
aac(3)-C1264	AMINOGLYCOSIDE	GENTAMICIN/KANAMYCIN/TOBRAMYCIN	0	0	0	0	0	0	0	0	0	0	0	0	0	0	0	0	0	0	0	0	0	0	0	0
aac(3)-C322	AMINOGLYCOSIDE	GENTAMICIN/KANAMYCIN/TOBRAMYCIN	0	0	0	0	0	0	0	0	0	0	0	0	0	0	0	0	0	0	0	0	0	0	0	0
aac(3)-I	AMINOGLYCOSIDE	GENTAMICIN	0	0	0	0	0	0	0	0	0	0	0	0	0	0	0	0	0	0	0	0	0	0	0	0
aac(3)-Ia	AMINOGLYCOSIDE	GENTAMICIN	0	0	0	0	0	0	0	0	0	0	0	0	0	0	0	0	0	0	0	0	0	0	0	0
aac(3)-Ib	AMINOGLYCOSIDE	GENTAMICIN	0	0	0	0	0	0	0	0	0	0	0	0	0	0	0	0	0	0	0	0	0	0	0	0
aac(3)-Ib,aac(6')-Ib''	AMINOGLYCOSIDE	GENTAMICIN/KANAMYCIN/TOBRAMYCIN	0	0	0	0	0	0	0	0	0	0	0	0	0	0	0	0	0	0	0	0	0	0	0	0
aac(3)-Ic	AMINOGLYCOSIDE	GENTAMICIN	0	0	0	0	0	0	0	0	0	0	0	0	0	0	0	0	0	0	0	0	0	0	0	0
aac(3)-Id	AMINOGLYCOSIDE	GENTAMICIN	0	0	0	0	0	0	0	0	0	0	0	0	0	0	0	0	0	0	0	0	0	0	0	0
aac(3)-If	AMINOGLYCOSIDE	GENTAMICIN	0	0	0	0	0	0	0	0	0	0	0	0	0	0	0	0	0	0	0	0	0	0	0	0
aac(3)-Ig	AMINOGLYCOSIDE	GENTAMICIN	0	0	0	0	0	0	0	0	0	0	0	0	0	0	0	0	0	0	0	0	0	0	0	0
aac(3)-Ii	AMINOGLYCOSIDE	GENTAMICIN	0	0	0	0	0	0	0	0	0	0	0	0	0	0	0	0	0	0	0	0	0	0	0	0
aac(3)-IIa	AMINOGLYCOSIDE	GENTAMICIN	0	0	0	0	0	0	0	0	0	0	0	0	0	0	0	0	0	0	0	0	0	0	0	0
aac(3)-IIb	AMINOGLYCOSIDE	GENTAMICIN	0	0	0	0	0	0	0	0	0	0	0	0	0	0	0	0	0	0	0	0	0	0	0	0
aac(3)-IIc	AMINOGLYCOSIDE	GENTAMICIN	0	0	0	0	0	0	0	0	0	0	0	0	0	0	0	0	0	0	0	0	0	0	0	0
aac(3)-IId	AMINOGLYCOSIDE	GENTAMICIN	0	0	0	0	0	0	0	0	0	0	0	0	0	0	0	0	0	0	0	0	0	0	0	0
aac(3)-IIg	AMINOGLYCOSIDE	GENTAMICIN	0	0	0	0	0	0	0	0	0	0	0	0	0	0	0	0	0	0	0	0	0	0	0	0
aac(3)-IIIa	AMINOGLYCOSIDE	GENTAMICIN	0	0	0	0	0	0	0	0	0	0	0	0	0	0	0	0	0	0	0	0	0	0	0	0
aac(3)-IIIb	AMINOGLYCOSIDE	GENTAMICIN	0	0	0	0	0	0	0	0	0	0	0	0	0	0	0	0	0	0	0	0	0	0	0	0
aac(3)-IIIc	AMINOGLYCOSIDE	GENTAMICIN	0	0	0	0	0	0	0	0	0	0	0	0	0	0	0	0	0	0	0	0	0	0	0	0
aac(3)-IVb	AMINOGLYCOSIDE	APRAMYCIN/GENTAMICIN/TOBRAMYCIN	0	0	0	0	0	0	0	0	0	0	0	0	0	0	0	0	0	0	0	0	0	0	0	0
aac(3)-IXa	AMINOGLYCOSIDE	AMINOGLYCOSIDE	0	0	0	0	0	0	0	0	0	0	0	0	0	0	0	0	0	0	0	0	0	0	0	0
aac(3)-VIa	AMINOGLYCOSIDE	GENTAMICIN	0	0	0	0	0	0	0	0	0	0	0	0	0	0	0	0	0	0	0	0	0	0	0	0
aac(3)-VIIa	AMINOGLYCOSIDE	AMINOGLYCOSIDE	0	0	0	0	0	0	0	0	0	0	0	0	0	0	0	0	0	0	0	0	0	0	0	0
aac(3)-VIII	AMINOGLYCOSIDE	AMINOGLYCOSIDE	0	0	0	0	0	0	0	0	0	0	0	0	0	0	0	0	0	0	0	0	0	0	0	0
aac(3)-VIIIa	AMINOGLYCOSIDE	AMINOGLYCOSIDE	0	0	0	0	0	0	0	0	0	0	0	0	0	0	0	0	0	0	0	0	0	0	0	0
aac(3)-Xa	AMINOGLYCOSIDE	AMINOGLYCOSIDE	0	0	0	0	0	0	0	0	0	0	0	0	0	0	0	0	0	0	0	0	0	0	0	0
aac(3)-XI	AMINOGLYCOSIDE	AMINOGLYCOSIDE	0	0	0	0	0	0	0	0	0	0	0	0	0	0	0	0	0	0	0	0	0	0	0	0
aac(6')_Acine	AMINOGLYCOSIDE	AMIKACIN/KANAMYCIN/TOBRAMYCIN	0	0	0	0	0	0	0	0	0	0	0	0	0	0	0	0	0	0	0	0	0	0	0	0
aac(6')_E141	AMINOGLYCOSIDE	AMIKACIN/KANAMYCIN/TOBRAMYCIN	0	0	0	0	0	0	0	0	0	0	0	0	0	0	0	0	0	0	0	0	0	0	0	0
aac(6')_E550	AMINOGLYCOSIDE	AMIKACIN/KANAMYCIN/TOBRAMYCIN	0	0	0	0	0	0	0	0	0	0	0	0	0	0	0	0	0	0	0	0	0	0	0	0
aac(6')_E553	AMINOGLYCOSIDE	AMIKACIN/KANAMYCIN/TOBRAMYCIN	0	0	0	0	0	0	0	0	0	0	0	0	0	0	0	0	0	0	0	0	0	0	0	0
aac(6')_E606	AMINOGLYCOSIDE	AMIKACIN/KANAMYCIN/TOBRAMYCIN	0	0	0	0	0	0	0	0	0	0	0	0	0	0	0	0	0	0	0	0	0	0	0	0
aac(6')_E657	AMINOGLYCOSIDE	TOBRAMYCIN	0	0	0	0	0	0	0	0	0	0	0	0	0	0	0	0	0	0	0	0	0	0	0	0
aac(6')_E963	AMINOGLYCOSIDE	KANAMYCIN/TOBRAMYCIN	0	0	0	0	0	0	0	0	0	0	0	0	0	0	0	0	0	0	0	0	0	0	0	0
aac(6')_Entco	AMINOGLYCOSIDE	AMINOGLYCOSIDE	0	0	0	0	0	0	0	0	0	0	0	0	0	0	0	0	0	0	0	0	0	0	0	0
aac(6')_Ia_fam	AMINOGLYCOSIDE	AMINOGLYCOSIDE	0	0	0	0	0	0	0	0	0	0	0	0	0	0	0	0	0	0	0	0	0	0	0	0
aac(6')_Serra	AMINOGLYCOSIDE	AMINOGLYCOSIDE	0	0	0	0	0	0	0	0	0	0	0	0	0	0	0	0	0	0	0	0	0	0	0	0
aac(6')_Steno	AMINOGLYCOSIDE	AMINOGLYCOSIDE	0	0	0	0	0	0	0	0	0	0	0	0	0	0	0	0	0	0	0	0	0	0	0	0
aac(6')_Strep	AMINOGLYCOSIDE	AMINOGLYCOSIDE	0	0	0	0	0	0	0	0	0	0	0	0	0	0	0	0	0	0	0	0	0	0	0	0
aac(6')_Yersi	AMINOGLYCOSIDE	AMINOGLYCOSIDE	0	0	0	0	0	0	0	0	0	0	0	0	0	0	0	0	0	0	0	0	0	0	0	0
aac(6')-29	AMINOGLYCOSIDE	AMINOGLYCOSIDE	0	0	0	0	0	0	0	0	0	0	0	0	0	0	0	0	0	0	0	0	0	0	0	0
aac(6')-29a	AMINOGLYCOSIDE	AMINOGLYCOSIDE	0	0	0	0	0	0	0	0	0	0	0	0	0	0	0	0	0	0	0	0	0	0	0	0
aac(6')-29b	AMINOGLYCOSIDE	AMINOGLYCOSIDE	0	0	0	0	0	0	0	0	0	0	0	0	0	0	0	0	0	0	0	0	0	0	0	0
aac(6')-30	AMINOGLYCOSIDE	AMINOGLYCOSIDE	0	0	0	0	0	0	0	0	0	0	0	0	0	0	0	0	0	0	0	0	0	0	0	0
aac(6')-30,aac(6')-Ib'	AMINOGLYCOSIDE	AMINOGLYCOSIDE/GENTAMICIN	0	0	0	0	0	0	0	0	0	0	0	0	0	0	0	0	0	0	0	0	0	0	0	0
aac(6')-31	AMINOGLYCOSIDE	AMINOGLYCOSIDE	0	0	0	0	0	0	0	0	0	0	0	0	0	0	0	0	0	0	0	0	0	0	0	0
aac(6')-32	AMINOGLYCOSIDE	AMINOGLYCOSIDE	0	0	0	0	0	0	0	0	0	0	0	0	0	0	0	0	0	0	0	0	0	0	0	0
aac(6')-33	AMINOGLYCOSIDE	AMINOGLYCOSIDE	0	0	0	0	0	0	0	0	0	0	0	0	0	0	0	0	0	0	0	0	0	0	0	0
aac(6')-35	AMINOGLYCOSIDE	KANAMYCIN	0	0	0	0	0	0	0	0	0	0	0	0	0	0	0	0	0	0	0	0	0	0	0	0
aac(6')-D292	AMINOGLYCOSIDE	AMIKACIN/KANAMYCIN/TOBRAMYCIN	0	0	0	0	0	0	0	0	0	0	0	0	0	0	0	0	0	0	0	0	0	0	0	0
aac(6')-D42	AMINOGLYCOSIDE	KANAMYCIN	0	0	0	0	0	0	0	0	0	0	0	0	0	0	0	0	0	0	0	0	0	0	0	0
aac(6')-F309	AMINOGLYCOSIDE	AMIKACIN/KANAMYCIN/TOBRAMYCIN	0	0	0	0	0	0	0	0	0	0	0	0	0	0	0	0	0	0	0	0	0	0	0	0
aac(6')-F72	AMINOGLYCOSIDE	AMIKACIN/KANAMYCIN/TOBRAMYCIN	0	0	0	0	0	0	0	0	0	0	0	0	0	0	0	0	0	0	0	0	0	0	0	0
aac(6')-I30	AMINOGLYCOSIDE	AMINOGLYCOSIDE	0	0	0	0	0	0	0	0	0	0	0	0	0	0	0	0	0	0	0	0	0	0	0	0
aac(6')-Iad	AMINOGLYCOSIDE	AMIKACIN/TOBRAMYCIN	0	0	0	0	0	0	0	0	0	0	0	0	0	0	0	0	0	0	0	0	0	0	0	0
aac(6')-Iae	AMINOGLYCOSIDE	AMINOGLYCOSIDE	0	0	0	0	0	0	0	0	0	0	0	0	0	0	0	0	0	0	0	0	0	0	0	0
aac(6')-Iaf	AMINOGLYCOSIDE	AMINOGLYCOSIDE	0	0	0	0	0	0	0	0	0	0	0	0	0	0	0	0	0	0	0	0	0	0	0	0
aac(6')-Iag	AMINOGLYCOSIDE	AMIKACIN/KANAMYCIN/TOBRAMYCIN	0	0	0	0	0	0	0	0	0	0	0	0	0	0	0	0	0	0	0	0	0	0	0	0
aac(6')-Iai	AMINOGLYCOSIDE	AMINOGLYCOSIDE	0	0	0	0	0	0	0	0	0	0	0	0	0	0	0	0	0	0	0	0	0	0	0	0
aac(6')-Iaj	AMINOGLYCOSIDE	AMINOGLYCOSIDE	0	0	0	0	0	0	0	0	0	0	0	0	0	0	0	0	0	0	0	0	0	0	0	0
aac(6')-Iak	AMINOGLYCOSIDE	AMINOGLYCOSIDE	0	0	0	0	0	0	0	0	0	0	0	0	0	0	0	0	0	0	0	0	0	0	0	0
aac(6')-Ial	AMINOGLYCOSIDE	AMINOGLYCOSIDE	0	0	0	0	0	0	0	0	0	0	0	0	0	0	0	0	0	0	0	0	0	0	0	0
aac(6')-Ian	AMINOGLYCOSIDE	AMIKACIN/KANAMYCIN/TOBRAMYCIN	0	0	0	0	0	0	0	0	0	0	0	0	0	0	0	0	0	0	0	0	0	0	0	0
aac(6')-Iap	AMINOGLYCOSIDE	AMIKACIN/TOBRAMYCIN	0	0	0	0	0	0	0	0	0	0	0	0	0	0	0	0	0	0	0	0	0	0	0	0
aac(6')-Ib'	AMINOGLYCOSIDE	GENTAMICIN	0	0	0	0	0	0	0	0	0	0	0	0	0	0	0	0	0	0	0	0	0	0	0	0
aac(6')-Ib11	AMINOGLYCOSIDE	AMIKACIN/GENTAMICIN/KANAMYCIN/TOBRAMYCIN	0	0	0	0	0	0	0	0	0	0	0	0	0	0	0	0	0	0	0	0	0	0	0	0
aac(6')-Ib3	AMINOGLYCOSIDE	AMIKACIN/KANAMYCIN/TOBRAMYCIN	0	0	0	0	0	0	0	0	0	0	0	0	0	0	0	0	0	0	0	0	0	0	0	0
aac(6')-Ib4	AMINOGLYCOSIDE	GENTAMICIN	0	0	0	0	0	0	0	0	0	0	0	0	0	0	0	0	0	0	0	0	0	0	0	0
aac(6')-Ib-AGKT	AMINOGLYCOSIDE	AMIKACIN/GENTAMICIN/KANAMYCIN/TOBRAMYCIN	0	0	0	0	0	0	0	0	0	0	0	0	0	0	0	0	0	0	0	0	0	0	0	0
aac(6')-Ib-AKT	AMINOGLYCOSIDE	AMIKACIN/KANAMYCIN/TOBRAMYCIN	0	0	0	0	0	0	0	0	0	0	0	0	0	0	0	0	0	0	0	0	0	0	0	0
aac(6')-Ib-cr	AMINOGLYCOSIDE/QUINOLONE	AMIKACIN/KANAMYCIN/QUINOLONE/TOBRAMYCIN	0	0	0	0	0	0	0	0	0	0	0	0	0	0	0	0	0	0	0	0	0	0	0	0
aac(6')-Ib-cr10	AMINOGLYCOSIDE/QUINOLONE	AMIKACIN/KANAMYCIN/QUINOLONE/TOBRAMYCIN	0	0	0	0	0	0	0	0	0	0	0	0	0	0	0	0	0	0	0	0	0	0	0	0
aac(6')-Ib-cr11	AMINOGLYCOSIDE/QUINOLONE	AMIKACIN/KANAMYCIN/QUINOLONE/TOBRAMYCIN	0	0	0	0	0	0	0	0	0	0	0	0	0	0	0	0	0	0	0	0	0	0	0	0
aac(6')-Ib-cr3	AMINOGLYCOSIDE/QUINOLONE	AMIKACIN/KANAMYCIN/QUINOLONE/TOBRAMYCIN	0	0	0	0	0	0	0	0	0	0	0	0	0	0	0	0	0	0	0	0	0	0	0	0
aac(6')-Ib-cr4	AMINOGLYCOSIDE/QUINOLONE	AMIKACIN/KANAMYCIN/QUINOLONE/TOBRAMYCIN	0	0	0	0	0	0	0	0	0	0	0	0	0	0	0	0	0	0	0	0	0	0	0	0
aac(6')-Ib-cr5	AMINOGLYCOSIDE/QUINOLONE	AMIKACIN/KANAMYCIN/QUINOLONE/TOBRAMYCIN	0	0	0	0	0	0	0	0	0	0	0	0	0	0	0	0	0	0	0	0	0	0	0	0
aac(6')-Ib-cr6	AMINOGLYCOSIDE/QUINOLONE	AMIKACIN/KANAMYCIN/QUINOLONE/TOBRAMYCIN	0	0	0	0	0	0	0	0	0	0	0	0	0	0	0	0	0	0	0	0	0	0	0	0
aac(6')-Ib-cr7	AMINOGLYCOSIDE/QUINOLONE	AMIKACIN/KANAMYCIN/QUINOLONE/TOBRAMYCIN	0	0	0	0	0	0	0	0	0	0	0	0	0	0	0	0	0	0	0	0	0	0	0	0
aac(6')-Ib-cr8	AMINOGLYCOSIDE/QUINOLONE	AMIKACIN/KANAMYCIN/QUINOLONE/TOBRAMYCIN	0	0	0	0	0	0	0	0	0	0	0	0	0	0	0	0	0	0	0	0	0	0	0	0
aac(6')-Ib-cr9	AMINOGLYCOSIDE/QUINOLONE	AMIKACIN/KANAMYCIN/QUINOLONE/TOBRAMYCIN	0	0	0	0	0	0	0	0	0	0	0	0	0	0	0	0	0	0	0	0	0	0	0	0
aac(6')-Ib-D181Y	AMINOGLYCOSIDE	AMIKACIN/KANAMYCIN/TOBRAMYCIN	0	0	0	0	0	0	0	0	0	0	0	0	0	0	0	0	0	0	0	0	0	0	0	0
aac(6')-Ib-G	AMINOGLYCOSIDE	GENTAMICIN	0	0	0	0	0	0	0	0	0	0	0	0	0	0	0	0	0	0	0	0	0	0	0	0
aac(6')-Ib-generic	AMINOGLYCOSIDE	AMINOGLYCOSIDE	0	0	0	0	0	0	0	0	0	0	0	0	0	0	0	0	0	0	0	0	0	0	0	0
aac(6')-Ib-K	AMINOGLYCOSIDE	KANAMYCIN	0	0	0	0	0	0	0	0	0	0	0	0	0	0	0	0	0	0	0	0	0	0	0	0
aac(6')-Ib-W104R	AMINOGLYCOSIDE	AMIKACIN/KANAMYCIN/TOBRAMYCIN	0	0	0	0	0	0	0	0	0	0	0	0	0	0	0	0	0	0	0	0	0	0	0	0
aac(6')-Ic	AMINOGLYCOSIDE	AMINOGLYCOSIDE	0	0	0	0	0	0	0	0	0	0	0	0	0	0	0	0	0	0	0	0	0	0	0	0
aac(6')-Id	AMINOGLYCOSIDE	AMINOGLYCOSIDE	0	0	0	0	0	0	0	0	0	0	0	0	0	0	0	0	0	0	0	0	0	0	0	0
aac(6')-Ie_fam,aph(2'')	AMINOGLYCOSIDE	AMIKACIN/GENTAMICIN/KANAMYCIN/TOBRAMYCIN	0	0	0	0	0	0	0	0	0	0	0	0	0	0	0	0	0	0	0	0	0	0	0	0
aac(6')-Ie2,aph(2'')-If2	AMINOGLYCOSIDE	AMIKACIN/GENTAMICIN/KANAMYCIN/TOBRAMYCIN	0	0	0	0	0	0	0	0	0	0	0	0	0	0	0	0	0	0	0	0	0	0	0	0
aac(6')-If	AMINOGLYCOSIDE	AMIKACIN/KANAMYCIN/TOBRAMYCIN	0	0	0	0	0	0	0	0	0	0	0	0	0	0	0	0	0	0	0	0	0	0	0	0
aac(6')-Ig	AMINOGLYCOSIDE	AMIKACIN/KANAMYCIN/TOBRAMYCIN	0	0	0	0	0	0	0	0	0	0	0	0	0	0	0	0	0	0	0	0	0	0	0	0
aac(6')-Ih	AMINOGLYCOSIDE	AMIKACIN/KANAMYCIN/TOBRAMYCIN	0	0	0	0	0	0	0	0	0	0	0	0	0	0	0	0	0	0	0	0	0	0	0	0
aac(6')-Ii	AMINOGLYCOSIDE	AMINOGLYCOSIDE	0	0	0	0	0	0	0	0	0	0	0	0	0	0	0	0	0	0	0	0	0	0	0	0
aac(6')-IIa	AMINOGLYCOSIDE	GENTAMICIN/KANAMYCIN/TOBRAMYCIN	0	0	0	0	0	0	0	0	0	0	0	0	0	0	0	0	0	0	0	0	0	0	0	0
aac(6')-IIb	AMINOGLYCOSIDE	GENTAMICIN/KANAMYCIN/TOBRAMYCIN	0	0	0	0	0	0	0	0	0	0	0	0	0	0	0	0	0	0	0	0	0	0	0	0
aac(6')-IIc	AMINOGLYCOSIDE	GENTAMICIN/KANAMYCIN/TOBRAMYCIN	0	0	0	0	0	0	0	0	0	0	0	0	0	0	0	0	0	0	0	0	0	0	0	0
aac(6')-Iid	AMINOGLYCOSIDE	AMINOGLYCOSIDE	0	0	0	0	0	0	0	0	0	0	0	0	0	0	0	0	0	0	0	0	0	0	0	0
aac(6')-Iih	AMINOGLYCOSIDE	AMINOGLYCOSIDE	0	0	0	0	0	0	0	0	0	0	0	0	0	0	0	0	0	0	0	0	0	0	0	0
aac(6')-III	AMINOGLYCOSIDE	TOBRAMYCIN	0	0	0	0	0	0	0	0	0	0	0	0	0	0	0	0	0	0	0	0	0	0	0	0
aac(6')-Ij	AMINOGLYCOSIDE	AMIKACIN/KANAMYCIN/TOBRAMYCIN	0	0	0	0	0	0	0	0	0	0	0	0	0	0	0	0	0	0	0	0	0	0	0	0
aac(6')-Ik	AMINOGLYCOSIDE	AMIKACIN/KANAMYCIN/TOBRAMYCIN	0	0	0	0	0	0	0	0	0	0	0	0	0	0	0	0	0	0	0	0	0	0	0	0
aac(6')-Il	AMINOGLYCOSIDE	AMIKACIN/KANAMYCIN/TOBRAMYCIN	0	0	0	0	0	0	0	0	0	0	0	0	0	0	0	0	0	0	0	0	0	0	0	0
aac(6')-Ip	AMINOGLYCOSIDE	AMINOGLYCOSIDE	0	0	0	0	0	0	0	0	0	0	0	0	0	0	0	0	0	0	0	0	0	0	0	0
aac(6')-Iq	AMINOGLYCOSIDE	AMIKACIN/KANAMYCIN/TOBRAMYCIN	0	0	0	0	0	0	0	0	0	0	0	0	0	0	0	0	0	0	0	0	0	0	0	0
aac(6')-Ir	AMINOGLYCOSIDE	AMIKACIN/KANAMYCIN/TOBRAMYCIN	0	0	0	0	0	0	0	0	0	0	0	0	0	0	0	0	0	0	0	0	0	0	0	0
aac(6')-Is	AMINOGLYCOSIDE	AMIKACIN/KANAMYCIN/TOBRAMYCIN	0	0	0	0	0	0	0	0	0	0	0	0	0	0	0	0	0	0	0	0	0	0	0	0
aac(6')-Isa	AMINOGLYCOSIDE	AMINOGLYCOSIDE	0	0	0	0	0	0	0	0	0	0	0	0	0	0	0	0	0	0	0	0	0	0	0	0
aac(6')-It	AMINOGLYCOSIDE	AMIKACIN/KANAMYCIN/TOBRAMYCIN	0	0	0	0	0	0	0	0	0	0	0	0	0	0	0	0	0	0	0	0	0	0	0	0
aac(6')-Iu	AMINOGLYCOSIDE	AMIKACIN/KANAMYCIN/TOBRAMYCIN	0	0	0	0	0	0	0	0	0	0	0	0	0	0	0	0	0	0	0	0	0	0	0	0
aac(6')-Iv	AMINOGLYCOSIDE	AMIKACIN/KANAMYCIN/TOBRAMYCIN	0	0	0	0	0	0	0	0	0	0	0	0	0	0	0	0	0	0	0	0	0	0	0	0
aac(6')-Iw	AMINOGLYCOSIDE	AMIKACIN/KANAMYCIN/TOBRAMYCIN	0	0	0	0	0	0	0	0	0	0	0	0	0	0	0	0	0	0	0	0	0	0	0	0
aac(6')-Ix	AMINOGLYCOSIDE	AMIKACIN/KANAMYCIN/TOBRAMYCIN	0	0	0	0	0	0	0	0	0	0	0	0	0	0	0	0	0	0	0	0	0	0	0	0
aac(6')-Iz	AMINOGLYCOSIDE	AMINOGLYCOSIDE	0	0	0	0	0	0	0	0	0	0	0	0	0	0	0	0	0	0	0	0	0	0	0	0
aac(6')-set_A	AMINOGLYCOSIDE	AMINOGLYCOSIDE	0	0	0	0	0	0	0	0	0	0	0	0	0	0	0	0	0	0	0	0	0	0	0	0
aac(6')-sk	AMINOGLYCOSIDE	AMINOGLYCOSIDE	0	0	0	0	0	0	0	0	0	0	0	0	0	0	0	0	0	0	0	0	0	0	0	0
aacA10	AMINOGLYCOSIDE	AMIKACIN/KANAMYCIN/TOBRAMYCIN	0	0	0	0	0	0	0	0	0	0	0	0	0	0	0	0	0	0	0	0	0	0	0	0
aacA16	AMINOGLYCOSIDE	AMINOGLYCOSIDE	0	0	0	0	0	0	0	0	0	0	0	0	0	0	0	0	0	0	0	0	0	0	0	0
aacA32	AMINOGLYCOSIDE	AMINOGLYCOSIDE	0	0	0	0	0	0	0	0	0	0	0	0	0	0	0	0	0	0	0	0	0	0	0	0
aacA34	AMINOGLYCOSIDE	KANAMYCIN/TOBRAMYCIN	0	0	0	0	0	0	0	0	0	0	0	0	0	0	0	0	0	0	0	0	0	0	0	0
aacA35	AMINOGLYCOSIDE	GENTAMICIN/KANAMYCIN/TOBRAMYCIN	0	0	0	0	0	0	0	0	0	0	0	0	0	0	0	0	0	0	0	0	0	0	0	0
aacA37	AMINOGLYCOSIDE	AMINOGLYCOSIDE	0	0	0	0	0	0	0	0	0	0	0	0	0	0	0	0	0	0	0	0	0	0	0	0
aacA38	AMINOGLYCOSIDE	AMINOGLYCOSIDE	0	0	0	0	0	0	0	0	0	0	0	0	0	0	0	0	0	0	0	0	0	0	0	0
aacA40	AMINOGLYCOSIDE	AMINOGLYCOSIDE	0	0	0	0	0	0	0	0	0	0	0	0	0	0	0	0	0	0	0	0	0	0	0	0
aacA43	AMINOGLYCOSIDE	AMINOGLYCOSIDE	0	0	0	0	0	0	0	0	0	0	0	0	0	0	0	0	0	0	0	0	0	0	0	0
aacA47	AMINOGLYCOSIDE	AMINOGLYCOSIDE	0	0	0	0	0	0	0	0	0	0	0	0	0	0	0	0	0	0	0	0	0	0	0	0
aacA49	AMINOGLYCOSIDE	AMINOGLYCOSIDE	0	0	0	0	0	0	0	0	0	0	0	0	0	0	0	0	0	0	0	0	0	0	0	0
aacA56	AMINOGLYCOSIDE	AMIKACIN/KANAMYCIN/TOBRAMYCIN	0	0	0	0	0	0	0	0	0	0	0	0	0	0	0	0	0	0	0	0	0	0	0	0
aacA57-2	AMINOGLYCOSIDE	AMIKACIN/KANAMYCIN/TOBRAMYCIN	0	0	0	0	0	0	0	0	0	0	0	0	0	0	0	0	0	0	0	0	0	0	0	0
aacA8	AMINOGLYCOSIDE	AMINOGLYCOSIDE	0	0	0	0	0	0	0	0	0	0	0	0	0	0	0	0	0	0	0	0	0	0	0	0
aacA-ACI1	AMINOGLYCOSIDE	AMIKACIN/KANAMYCIN/TOBRAMYCIN	0	0	0	0	0	0	0	0	0	0	0	0	0	0	0	0	0	0	0	0	0	0	0	0
aacA-ACI2	AMINOGLYCOSIDE	AMIKACIN/KANAMYCIN/TOBRAMYCIN	0	0	0	0	0	0	0	0	0	0	0	0	0	0	0	0	0	0	0	0	0	0	0	0
aacA-ACI3	AMINOGLYCOSIDE	AMIKACIN/KANAMYCIN/TOBRAMYCIN	0	0	0	0	0	0	0	0	0	0	0	0	0	0	0	0	0	0	0	0	0	0	0	0
aacA-ACI4	AMINOGLYCOSIDE	AMIKACIN/KANAMYCIN/TOBRAMYCIN	0	0	0	0	0	0	0	0	0	0	0	0	0	0	0	0	0	0	0	0	0	0	0	0
aacA-ACI5	AMINOGLYCOSIDE	AMIKACIN/KANAMYCIN/TOBRAMYCIN	0	0	0	0	0	0	0	0	0	0	0	0	0	0	0	0	0	0	0	0	0	0	0	0
aacA-ACI6	AMINOGLYCOSIDE	AMIKACIN/KANAMYCIN/TOBRAMYCIN	0	0	0	0	0	0	0	0	0	0	0	0	0	0	0	0	0	0	0	0	0	0	0	0
aacA-ACI7	AMINOGLYCOSIDE	AMIKACIN/KANAMYCIN/TOBRAMYCIN	0	0	0	0	0	0	0	0	0	0	0	0	0	0	0	0	0	0	0	0	0	0	0	0
aacA-ENT1	AMINOGLYCOSIDE	AMINOGLYCOSIDE	0	0	0	0	0	0	0	0	0	0	0	0	0	0	0	0	0	0	0	0	0	0	0	0
aacA-ENT2	AMINOGLYCOSIDE	AMINOGLYCOSIDE	0	0	0	0	0	0	0	0	0	0	0	0	0	0	0	0	0	0	0	0	0	0	0	0
aacA-ENT3	AMINOGLYCOSIDE	AMINOGLYCOSIDE	0	0	0	0	0	0	0	0	0	0	0	0	0	0	0	0	0	0	0	0	0	0	0	0
aacA-ENT4	AMINOGLYCOSIDE	AMINOGLYCOSIDE	0	0	0	0	0	0	0	0	0	0	0	0	0	0	0	0	0	0	0	0	0	0	0	0
aacA-STR-10	AMINOGLYCOSIDE	AMINOGLYCOSIDE	0	0	0	0	0	0	0	0	0	0	0	0	0	0	0	0	0	0	0	0	0	0	0	0
aacA-STR-13	AMINOGLYCOSIDE	AMINOGLYCOSIDE	0	0	0	0	0	0	0	0	0	0	0	0	0	0	0	0	0	0	0	0	0	0	0	0
aacA-STR-15	AMINOGLYCOSIDE	AMINOGLYCOSIDE	0	0	0	0	0	0	0	0	0	0	0	0	0	0	0	0	0	0	0	0	0	0	0	0
aacA-STR-7	AMINOGLYCOSIDE	AMINOGLYCOSIDE	0	0	0	0	0	0	0	0	0	0	0	0	0	0	0	0	0	0	0	0	0	0	0	0
aadA10	AMINOGLYCOSIDE	STREPTOMYCIN	0	0	0	0	0	0	0	0	0	0	0	0	0	0	0	0	0	0	0	0	0	0	0	0
aadA12	AMINOGLYCOSIDE	STREPTOMYCIN	0	0	0	0	0	0	0	0	0	0	0	0	0	0	0	0	0	0	0	0	0	0	0	0
aadA14	AMINOGLYCOSIDE	SPECTINOMYCIN/STREPTOMYCIN	0	0	0	0	0	0	0	0	0	0	0	0	0	0	0	0	0	0	0	0	0	0	0	0
aadA15	AMINOGLYCOSIDE	STREPTOMYCIN	0	0	0	0	0	0	0	0	0	0	0	0	0	0	0	0	0	0	0	0	0	0	0	0
aadA17	AMINOGLYCOSIDE	SPECTINOMYCIN/STREPTOMYCIN	0	0	0	0	0	0	0	0	0	0	0	0	0	0	0	0	0	0	0	0	0	0	0	0
aadA21	AMINOGLYCOSIDE	STREPTOMYCIN	0	0	0	0	0	0	0	0	0	0	0	0	0	0	0	0	0	0	0	0	0	0	0	0
aadA3	AMINOGLYCOSIDE	STREPTOMYCIN	0	0	0	0	0	0	0	0	0	0	0	0	0	0	0	0	0	0	0	0	0	0	0	0
aadA33	AMINOGLYCOSIDE	SPECTINOMYCIN/STREPTOMYCIN	0	0	0	0	0	0	0	0	0	0	0	0	0	0	0	0	0	0	0	0	0	0	0	0
aadA36	AMINOGLYCOSIDE	SPECTINOMYCIN/STREPTOMYCIN	0	0	0	0	0	0	0	0	0	0	0	0	0	0	0	0	0	0	0	0	0	0	0	0
aadA4	AMINOGLYCOSIDE	STREPTOMYCIN	0	0	0	0	0	0	0	0	0	0	0	0	0	0	0	0	0	0	0	0	0	0	0	0
aadA8	AMINOGLYCOSIDE	STREPTOMYCIN	0	0	0	0	0	0	0	0	0	0	0	0	0	0	0	0	0	0	0	0	0	0	0	0
almE	COLISTIN	COLISTIN	0	0	0	0	0	0	0	0	0	0	0	0	0	0	0	0	0	0	0	0	0	0	0	0
almF	COLISTIN	COLISTIN	0	0	0	0	0	0	0	0	0	0	0	0	0	0	0	0	0	0	0	0	0	0	0	0
almG	COLISTIN	COLISTIN	0	0	0	0	0	0	0	0	0	0	0	0	0	0	0	0	0	0	0	0	0	0	0	0
ampC_Asob-1	BETA-LACTAM	CEPHALOSPORIN	0	0	0	0	0	0	0	0	0	0	0	0	0	0	0	0	0	0	0	0	0	0	0	0
ampC_Ecan	BETA-LACTAM	CEPHALOSPORIN	0	0	0	0	0	0	0	0	0	0	0	0	0	0	0	0	0	0	0	0	0	0	0	0
ampC_Kaer	BETA-LACTAM	CEPHALOSPORIN	0	0	0	0	0	0	0	0	0	0	0	0	0	0	0	0	0	0	0	0	0	0	0	0
ampC_Sliq-1	BETA-LACTAM	CEPHALOSPORIN	0	0	0	0	0	0	0	0	0	0	0	0	0	0	0	0	0	0	0	0	0	0	0	0
ant(3'')-Ia	AMINOGLYCOSIDE	SPECTINOMYCIN/STREPTOMYCIN	0	0	0	0	0	0	0	0	0	0	0	0	0	0	0	0	0	0	0	0	0	0	0	0
ant(3'')-Ib	AMINOGLYCOSIDE	SPECTINOMYCIN/STREPTOMYCIN	0	0	0	0	0	0	0	0	0	0	0	0	0	0	0	0	0	0	0	0	0	0	0	0
ant(3'')-Ih,aac(6')-IId	AMINOGLYCOSIDE	AMINOGLYCOSIDE/SPECTINOMYCIN/STREPTOMYCIN	0	0	0	0	0	0	0	0	0	0	0	0	0	0	0	0	0	0	0	0	0	0	0	0
ant(3'')-IIa	AMINOGLYCOSIDE	SPECTINOMYCIN/STREPTOMYCIN	0	0	0	0	0	0	0	0	0	0	0	0	0	0	0	0	0	0	0	0	0	0	0	0
ant(3'')-IIb	AMINOGLYCOSIDE	SPECTINOMYCIN/STREPTOMYCIN	0	0	0	0	0	0	0	0	0	0	0	0	0	0	0	0	0	0	0	0	0	0	0	0
ant(3'')-IIc	AMINOGLYCOSIDE	SPECTINOMYCIN/STREPTOMYCIN	0	0	0	0	0	0	0	0	0	0	0	0	0	0	0	0	0	0	0	0	0	0	0	0
ant(3'')-Ij,aac(6')-Ib-G	AMINOGLYCOSIDE	GENTAMICIN/SPECTINOMYCIN/STREPTOMYCIN	0	0	0	0	0	0	0	0	0	0	0	0	0	0	0	0	0	0	0	0	0	0	0	0
ant(3'')-Ij,aac(6')-IIa	AMINOGLYCOSIDE	GENTAMICIN/KANAMYCIN/SPECTINOMYCIN/STREPTOMYCIN/TOBRAMYCIN	0	0	0	0	0	0	0	0	0	0	0	0	0	0	0	0	0	0	0	0	0	0	0	0
ant(4')-Ib	AMINOGLYCOSIDE	AMIKACIN/KANAMYCIN/TOBRAMYCIN	0	0	0	0	0	0	0	0	0	0	0	0	0	0	0	0	0	0	0	0	0	0	0	0
ant(4')-Ic	AMINOGLYCOSIDE	KANAMYCIN/TOBRAMYCIN	0	0	0	0	0	0	0	0	0	0	0	0	0	0	0	0	0	0	0	0	0	0	0	0
ant(4')-IIa	AMINOGLYCOSIDE	AMIKACIN/KANAMYCIN/TOBRAMYCIN	0	0	0	0	0	0	0	0	0	0	0	0	0	0	0	0	0	0	0	0	0	0	0	0
ant(4')-IIb	AMINOGLYCOSIDE	AMIKACIN/KANAMYCIN/TOBRAMYCIN	0	0	0	0	0	0	0	0	0	0	0	0	0	0	0	0	0	0	0	0	0	0	0	0
ant(6)-Ic	AMINOGLYCOSIDE	STREPTOMYCIN	0	0	0	0	0	0	0	0	0	0	0	0	0	0	0	0	0	0	0	0	0	0	0	0
ant(6)-Ig	AMINOGLYCOSIDE	STREPTOMYCIN	0	0	0	0	0	0	0	0	0	0	0	0	0	0	0	0	0	0	0	0	0	0	0	0
ant(9)-Ib	AMINOGLYCOSIDE	SPECTINOMYCIN	0	0	0	0	0	0	0	0	0	0	0	0	0	0	0	0	0	0	0	0	0	0	0	0
ant(9)-Ic	AMINOGLYCOSIDE	SPECTINOMYCIN	0	0	0	0	0	0	0	0	0	0	0	0	0	0	0	0	0	0	0	0	0	0	0	0
aph(2'')-G141	AMINOGLYCOSIDE	GENTAMICIN/KANAMYCIN/TOBRAMYCIN	0	0	0	0	0	0	0	0	0	0	0	0	0	0	0	0	0	0	0	0	0	0	0	0
aph(2'')-Ie	AMINOGLYCOSIDE	AMIKACIN/GENTAMICIN/KANAMYCIN/TOBRAMYCIN	0	0	0	0	0	0	0	0	0	0	0	0	0	0	0	0	0	0	0	0	0	0	0	0
aph(2'')-If	AMINOGLYCOSIDE	AMIKACIN/GENTAMICIN/KANAMYCIN/TOBRAMYCIN	0	0	0	0	0	0	0	0	0	0	0	0	0	0	0	0	0	0	0	0	0	0	0	0
aph(2'')-Ig	AMINOGLYCOSIDE	AMIKACIN/GENTAMICIN/KANAMYCIN/TOBRAMYCIN	0	0	0	0	0	0	0	0	0	0	0	0	0	0	0	0	0	0	0	0	0	0	0	0
aph(2'')-Ih	AMINOGLYCOSIDE	AMIKACIN/GENTAMICIN/KANAMYCIN/TOBRAMYCIN	0	0	0	0	0	0	0	0	0	0	0	0	0	0	0	0	0	0	0	0	0	0	0	0
aph(2'')-Ii	AMINOGLYCOSIDE	AMIKACIN/GENTAMICIN/KANAMYCIN/TOBRAMYCIN	0	0	0	0	0	0	0	0	0	0	0	0	0	0	0	0	0	0	0	0	0	0	0	0
aph(2'')-IVa	AMINOGLYCOSIDE	AMIKACIN/GENTAMICIN/KANAMYCIN/TOBRAMYCIN	0	0	0	0	0	0	0	0	0	0	0	0	0	0	0	0	0	0	0	0	0	0	0	0
aph(3')-H48	AMINOGLYCOSIDE	KANAMYCIN	0	0	0	0	0	0	0	0	0	0	0	0	0	0	0	0	0	0	0	0	0	0	0	0
aph(3')-I(H957)	AMINOGLYCOSIDE	KANAMYCIN	0	0	0	0	0	0	0	0	0	0	0	0	0	0	0	0	0	0	0	0	0	0	0	0
aph(3'')-Ia	AMINOGLYCOSIDE	STREPTOMYCIN	0	0	0	0	0	0	0	0	0	0	0	0	0	0	0	0	0	0	0	0	0	0	0	0
aph(3')-Ib	AMINOGLYCOSIDE	KANAMYCIN	0	0	0	0	0	0	0	0	0	0	0	0	0	0	0	0	0	0	0	0	0	0	0	0
aph(3'')-Ic	AMINOGLYCOSIDE	STREPTOMYCIN	0	0	0	0	0	0	0	0	0	0	0	0	0	0	0	0	0	0	0	0	0	0	0	0
aph(3')-Id	AMINOGLYCOSIDE	AMIKACIN/KANAMYCIN	0	0	0	0	0	0	0	0	0	0	0	0	0	0	0	0	0	0	0	0	0	0	0	0
aph(3')-IIa	AMINOGLYCOSIDE	KANAMYCIN	0	0	0	0	0	0	0	0	0	0	0	0	0	0	0	0	0	0	0	0	0	0	0	0
aph(3')-IIb	AMINOGLYCOSIDE	KANAMYCIN	0	0	0	0	0	0	0	0	0	0	0	0	0	0	0	0	0	0	0	0	0	0	0	0
aph(3')-IIc	AMINOGLYCOSIDE	KANAMYCIN	0	0	0	0	0	0	0	0	0	0	0	0	0	0	0	0	0	0	0	0	0	0	0	0
aph(3')-II-therm	AMINOGLYCOSIDE	KANAMYCIN	0	0	0	0	0	0	0	0	0	0	0	0	0	0	0	0	0	0	0	0	0	0	0	0
aph(3')-IVa	AMINOGLYCOSIDE	KANAMYCIN	0	0	0	0	0	0	0	0	0	0	0	0	0	0	0	0	0	0	0	0	0	0	0	0
aph(3')-IX	AMINOGLYCOSIDE	KANAMYCIN	0	0	0	0	0	0	0	0	0	0	0	0	0	0	0	0	0	0	0	0	0	0	0	0
aph(3')-Va	AMINOGLYCOSIDE	AMINOGLYCOSIDE	0	0	0	0	0	0	0	0	0	0	0	0	0	0	0	0	0	0	0	0	0	0	0	0
aph(3')-Vb	AMINOGLYCOSIDE	AMINOGLYCOSIDE	0	0	0	0	0	0	0	0	0	0	0	0	0	0	0	0	0	0	0	0	0	0	0	0
aph(3')-Vc	AMINOGLYCOSIDE	AMINOGLYCOSIDE	0	0	0	0	0	0	0	0	0	0	0	0	0	0	0	0	0	0	0	0	0	0	0	0
aph(3')-VI	AMINOGLYCOSIDE	AMIKACIN/KANAMYCIN	0	0	0	0	0	0	0	0	0	0	0	0	0	0	0	0	0	0	0	0	0	0	0	0
aph(3')-VIa	AMINOGLYCOSIDE	AMIKACIN/KANAMYCIN	0	0	0	0	0	0	0	0	0	0	0	0	0	0	0	0	0	0	0	0	0	0	0	0
aph(3')-VIb	AMINOGLYCOSIDE	AMIKACIN/KANAMYCIN	0	0	0	0	0	0	0	0	0	0	0	0	0	0	0	0	0	0	0	0	0	0	0	0
aph(3')-VIIa	AMINOGLYCOSIDE	AMIKACIN/KANAMYCIN	0	0	0	0	0	0	0	0	0	0	0	0	0	0	0	0	0	0	0	0	0	0	0	0
aph(3')-VIIIa	AMINOGLYCOSIDE	AMIKACIN/KANAMYCIN	0	0	0	0	0	0	0	0	0	0	0	0	0	0	0	0	0	0	0	0	0	0	0	0
aph(3')-VIIIb	AMINOGLYCOSIDE	AMIKACIN/KANAMYCIN	0	0	0	0	0	0	0	0	0	0	0	0	0	0	0	0	0	0	0	0	0	0	0	0
aph(3')-XV	AMINOGLYCOSIDE	AMIKACIN/KANAMYCIN	0	0	0	0	0	0	0	0	0	0	0	0	0	0	0	0	0	0	0	0	0	0	0	0
aph(6)-Ia	AMINOGLYCOSIDE	STREPTOMYCIN	0	0	0	0	0	0	0	0	0	0	0	0	0	0	0	0	0	0	0	0	0	0	0	0
aph(6)-Ib	AMINOGLYCOSIDE	STREPTOMYCIN	0	0	0	0	0	0	0	0	0	0	0	0	0	0	0	0	0	0	0	0	0	0	0	0
aph(6)-Ic	AMINOGLYCOSIDE	STREPTOMYCIN	0	0	0	0	0	0	0	0	0	0	0	0	0	0	0	0	0	0	0	0	0	0	0	0
aph(6)-Smalt	AMINOGLYCOSIDE	AMINOGLYCOSIDE	0	0	0	0	0	0	0	0	0	0	0	0	0	0	0	0	0	0	0	0	0	0	0	0
aph(7'')-Ia	AMINOGLYCOSIDE	HYGROMYCIN	0	0	0	0	0	0	0	0	0	0	0	0	0	0	0	0	0	0	0	0	0	0	0	0
aph(9)-Ia	AMINOGLYCOSIDE	SPECTINOMYCIN	0	0	0	0	0	0	0	0	0	0	0	0	0	0	0	0	0	0	0	0	0	0	0	0
aph(9)-Ib	AMINOGLYCOSIDE	SPECTINOMYCIN	0	0	0	0	0	0	0	0	0	0	0	0	0	0	0	0	0	0	0	0	0	0	0	0
aphA16	AMINOGLYCOSIDE	AMIKACIN/KANAMYCIN	0	0	0	0	0	0	0	0	0	0	0	0	0	0	0	0	0	0	0	0	0	0	0	0
apmA	AMINOGLYCOSIDE	APRAMYCIN	0	0	0	0	0	0	0	0	0	0	0	0	0	0	0	0	0	0	0	0	0	0	0	0
armA	AMINOGLYCOSIDE	GENTAMICIN	0	0	0	0	0	0	0	0	0	0	0	0	0	0	0	0	0	0	0	0	0	0	0	0
arr	RIFAMYCIN	RIFAMYCIN	0	0	0	0	0	0	0	0	0	0	0	0	0	0	0	0	0	0	0	0	0	0	0	0
arr-2	RIFAMYCIN	RIFAMYCIN	0	0	0	0	0	0	0	0	0	0	0	0	0	0	0	0	0	0	0	0	0	0	0	0
arr-2b	RIFAMYCIN	RIFAMYCIN	0	0	0	0	0	0	0	0	0	0	0	0	0	0	0	0	0	0	0	0	0	0	0	0
arr-3	RIFAMYCIN	RIFAMYCIN	0	0	0	0	0	0	0	0	0	0	0	0	0	0	0	0	0	0	0	0	0	0	0	0
arr-4	RIFAMYCIN	RIFAMYCIN	0	0	0	0	0	0	0	0	0	0	0	0	0	0	0	0	0	0	0	0	0	0	0	0
arr-5	RIFAMYCIN	RIFAMYCIN	0	0	0	0	0	0	0	0	0	0	0	0	0	0	0	0	0	0	0	0	0	0	0	0
arr-6	RIFAMYCIN	RIFAMYCIN	0	0	0	0	0	0	0	0	0	0	0	0	0	0	0	0	0	0	0	0	0	0	0	0
arr-7	RIFAMYCIN	RIFAMYCIN	0	0	0	0	0	0	0	0	0	0	0	0	0	0	0	0	0	0	0	0	0	0	0	0
arr-8	RIFAMYCIN	RIFAMYCIN	0	0	0	0	0	0	0	0	0	0	0	0	0	0	0	0	0	0	0	0	0	0	0	0
arr-Msmeg	RIFAMYCIN	RIFAMYCIN	0	0	0	0	0	0	0	0	0	0	0	0	0	0	0	0	0	0	0	0	0	0	0	0
BcII	BETA-LACTAM	CARBAPENEM	0	0	0	0	0	0	0	0	0	0	0	0	0	0	0	0	0	0	0	0	0	0	0	0
bcrA_Lm	BACITRACIN	BACITRACIN	0	0	0	0	0	0	0	0	0	0	0	0	0	0	0	0	0	0	0	0	0	0	0	0
bla1	BETA-LACTAM	BETA-LACTAM	0	0	0	0	0	0	0	0	0	0	0	0	0	0	0	0	0	0	0	0	0	0	0	0
bla2a	BETA-LACTAM	BETA-LACTAM	0	0	0	0	0	0	0	0	0	0	0	0	0	0	0	0	0	0	0	0	0	0	0	0
blaA_Yent	BETA-LACTAM	BETA-LACTAM	0	0	0	0	0	0	0	0	0	0	0	0	0	0	0	0	0	0	0	0	0	0	0	0
bla-A2	BETA-LACTAM	BETA-LACTAM	0	0	0	0	0	0	0	0	0	0	0	0	0	0	0	0	0	0	0	0	0	0	0	0
blaAAK-1	BETA-LACTAM	BETA-LACTAM	0	0	0	0	0	0	0	0	0	0	0	0	0	0	0	0	0	0	0	0	0	0	0	0
blaACC-1	BETA-LACTAM	CEPHALOSPORIN	0	0	0	0	0	0	0	0	0	0	0	0	0	0	0	0	0	0	0	0	0	0	0	0
blaACC-1a	BETA-LACTAM	CEPHALOSPORIN	0	0	0	0	0	0	0	0	0	0	0	0	0	0	0	0	0	0	0	0	0	0	0	0
blaACC-1b	BETA-LACTAM	CEPHALOSPORIN	0	0	0	0	0	0	0	0	0	0	0	0	0	0	0	0	0	0	0	0	0	0	0	0
blaACC-1c	BETA-LACTAM	CEPHALOSPORIN	0	0	0	0	0	0	0	0	0	0	0	0	0	0	0	0	0	0	0	0	0	0	0	0
blaACC-1d	BETA-LACTAM	CEPHALOSPORIN	0	0	0	0	0	0	0	0	0	0	0	0	0	0	0	0	0	0	0	0	0	0	0	0
blaACC-2	BETA-LACTAM	CEPHALOSPORIN	0	0	0	0	0	0	0	0	0	0	0	0	0	0	0	0	0	0	0	0	0	0	0	0
blaACC-4	BETA-LACTAM	CEPHALOSPORIN	0	0	0	0	0	0	0	0	0	0	0	0	0	0	0	0	0	0	0	0	0	0	0	0
blaACC-7	BETA-LACTAM	CEPHALOSPORIN	0	0	0	0	0	0	0	0	0	0	0	0	0	0	0	0	0	0	0	0	0	0	0	0
blaACC-8	BETA-LACTAM	CEPHALOSPORIN	0	0	0	0	0	0	0	0	0	0	0	0	0	0	0	0	0	0	0	0	0	0	0	0
blaACT-1	BETA-LACTAM	CEPHALOSPORIN	0	0	0	0	0	0	0	0	0	0	0	0	0	0	0	0	0	0	0	0	0	0	0	0
blaACT-10	BETA-LACTAM	CEPHALOSPORIN	0	0	0	0	0	0	0	0	0	0	0	0	0	0	0	0	0	0	0	0	0	0	0	0
blaACT-100	BETA-LACTAM	CEPHALOSPORIN	0	0	0	0	0	0	0	0	0	0	0	0	0	0	0	0	0	0	0	0	0	0	0	0
blaACT-101	BETA-LACTAM	CEPHALOSPORIN	0	0	0	0	0	0	0	0	0	0	0	0	0	0	0	0	0	0	0	0	0	0	0	0
blaACT-102	BETA-LACTAM	CEPHALOSPORIN	0	0	0	0	0	0	0	0	0	0	0	0	0	0	0	0	0	0	0	0	0	0	0	0
blaACT-103	BETA-LACTAM	CEPHALOSPORIN	0	0	0	0	0	0	0	0	0	0	0	0	0	0	0	0	0	0	0	0	0	0	0	0
blaACT-104	BETA-LACTAM	CEPHALOSPORIN	0	0	0	0	0	0	0	0	0	0	0	0	0	0	0	0	0	0	0	0	0	0	0	0
blaACT-105	BETA-LACTAM	CEPHALOSPORIN	0	0	0	0	0	0	0	0	0	0	0	0	0	0	0	0	0	0	0	0	0	0	0	0
blaACT-106	BETA-LACTAM	CEPHALOSPORIN	0	0	0	0	0	0	0	0	0	0	0	0	0	0	0	0	0	0	0	0	0	0	0	0
blaACT-107	BETA-LACTAM	CEPHALOSPORIN	0	0	0	0	0	0	0	0	0	0	0	0	0	0	0	0	0	0	0	0	0	0	0	0
blaACT-108	BETA-LACTAM	CEPHALOSPORIN	0	0	0	0	0	0	0	0	0	0	0	0	0	0	0	0	0	0	0	0	0	0	0	0
blaACT-109	BETA-LACTAM	CEPHALOSPORIN	0	0	0	0	0	0	0	0	0	0	0	0	0	0	0	0	0	0	0	0	0	0	0	0
blaACT-110	BETA-LACTAM	CEPHALOSPORIN	0	0	0	0	0	0	0	0	0	0	0	0	0	0	0	0	0	0	0	0	0	0	0	0
blaACT-111	BETA-LACTAM	CEPHALOSPORIN	0	0	0	0	0	0	0	0	0	0	0	0	0	0	0	0	0	0	0	0	0	0	0	0
blaACT-112	BETA-LACTAM	CEPHALOSPORIN	0	0	0	0	0	0	0	0	0	0	0	0	0	0	0	0	0	0	0	0	0	0	0	0
blaACT-113	BETA-LACTAM	CEPHALOSPORIN	0	0	0	0	0	0	0	0	0	0	0	0	0	0	0	0	0	0	0	0	0	0	0	0
blaACT-114	BETA-LACTAM	CEPHALOSPORIN	0	0	0	0	0	0	0	0	0	0	0	0	0	0	0	0	0	0	0	0	0	0	0	0
blaACT-115	BETA-LACTAM	CEPHALOSPORIN	0	0	0	0	0	0	0	0	0	0	0	0	0	0	0	0	0	0	0	0	0	0	0	0
blaACT-116	BETA-LACTAM	CEPHALOSPORIN	0	0	0	0	0	0	0	0	0	0	0	0	0	0	0	0	0	0	0	0	0	0	0	0
blaACT-117	BETA-LACTAM	CEPHALOSPORIN	0	0	0	0	0	0	0	0	0	0	0	0	0	0	0	0	0	0	0	0	0	0	0	0
blaACT-118	BETA-LACTAM	CEPHALOSPORIN	0	0	0	0	0	0	0	0	0	0	0	0	0	0	0	0	0	0	0	0	0	0	0	0
blaACT-119	BETA-LACTAM	CEPHALOSPORIN	0	0	0	0	0	0	0	0	0	0	0	0	0	0	0	0	0	0	0	0	0	0	0	0
blaACT-12	BETA-LACTAM	CEPHALOSPORIN	0	0	0	0	0	0	0	0	0	0	0	0	0	0	0	0	0	0	0	0	0	0	0	0
blaACT-120	BETA-LACTAM	CEPHALOSPORIN	0	0	0	0	0	0	0	0	0	0	0	0	0	0	0	0	0	0	0	0	0	0	0	0
blaACT-121	BETA-LACTAM	CEPHALOSPORIN	0	0	0	0	0	0	0	0	0	0	0	0	0	0	0	0	0	0	0	0	0	0	0	0
blaACT-122	BETA-LACTAM	CEPHALOSPORIN	0	0	0	0	0	0	0	0	0	0	0	0	0	0	0	0	0	0	0	0	0	0	0	0
blaACT-123	BETA-LACTAM	CEPHALOSPORIN	0	0	0	0	0	0	0	0	0	0	0	0	0	0	0	0	0	0	0	0	0	0	0	0
blaACT-124	BETA-LACTAM	CEPHALOSPORIN	0	0	0	0	0	0	0	0	0	0	0	0	0	0	0	0	0	0	0	0	0	0	0	0
blaACT-13	BETA-LACTAM	CEPHALOSPORIN	0	0	0	0	0	0	0	0	0	0	0	0	0	0	0	0	0	0	0	0	0	0	0	0
blaACT-131	BETA-LACTAM	CEPHALOSPORIN	0	0	0	0	0	0	0	0	0	0	0	0	0	0	0	0	0	0	0	0	0	0	0	0
blaACT-14	BETA-LACTAM	CEPHALOSPORIN	0	0	0	0	0	0	0	0	0	0	0	0	0	0	0	0	0	0	0	0	0	0	0	0
blaACT-140	BETA-LACTAM	CEPHALOSPORIN	0	0	0	0	0	0	0	0	0	0	0	0	0	0	0	0	0	0	0	0	0	0	0	0
blaACT-141	BETA-LACTAM	CEPHALOSPORIN	0	0	0	0	0	0	0	0	0	0	0	0	0	0	0	0	0	0	0	0	0	0	0	0
blaACT-142	BETA-LACTAM	CEPHALOSPORIN	0	0	0	0	0	0	0	0	0	0	0	0	0	0	0	0	0	0	0	0	0	0	0	0
blaACT-143	BETA-LACTAM	CEPHALOSPORIN	0	0	0	0	0	0	0	0	0	0	0	0	0	0	0	0	0	0	0	0	0	0	0	0
blaACT-144	BETA-LACTAM	CEPHALOSPORIN	0	0	0	0	0	0	0	0	0	0	0	0	0	0	0	0	0	0	0	0	0	0	0	0
blaACT-145	BETA-LACTAM	CEPHALOSPORIN	0	0	0	0	0	0	0	0	0	0	0	0	0	0	0	0	0	0	0	0	0	0	0	0
blaACT-146	BETA-LACTAM	CEPHALOSPORIN	0	0	0	0	0	0	0	0	0	0	0	0	0	0	0	0	0	0	0	0	0	0	0	0
blaACT-147	BETA-LACTAM	CEPHALOSPORIN	0	0	0	0	0	0	0	0	0	0	0	0	0	0	0	0	0	0	0	0	0	0	0	0
blaACT-148	BETA-LACTAM	CEPHALOSPORIN	0	0	0	0	0	0	0	0	0	0	0	0	0	0	0	0	0	0	0	0	0	0	0	0
blaACT-149	BETA-LACTAM	CEPHALOSPORIN	0	0	0	0	0	0	0	0	0	0	0	0	0	0	0	0	0	0	0	0	0	0	0	0
blaACT-15	BETA-LACTAM	CEPHALOSPORIN	0	0	0	0	0	0	0	0	0	0	0	0	0	0	0	0	0	0	0	0	0	0	0	0
blaACT-150	BETA-LACTAM	CEPHALOSPORIN	0	0	0	0	0	0	0	0	0	0	0	0	0	0	0	0	0	0	0	0	0	0	0	0
blaACT-151	BETA-LACTAM	CEPHALOSPORIN	0	0	0	0	0	0	0	0	0	0	0	0	0	0	0	0	0	0	0	0	0	0	0	0
blaACT-152	BETA-LACTAM	CEPHALOSPORIN	0	0	0	0	0	0	0	0	0	0	0	0	0	0	0	0	0	0	0	0	0	0	0	0
blaACT-153	BETA-LACTAM	CEPHALOSPORIN	0	0	0	0	0	0	0	0	0	0	0	0	0	0	0	0	0	0	0	0	0	0	0	0
blaACT-154	BETA-LACTAM	CEPHALOSPORIN	0	0	0	0	0	0	0	0	0	0	0	0	0	0	0	0	0	0	0	0	0	0	0	0
blaACT-155	BETA-LACTAM	CEPHALOSPORIN	0	0	0	0	0	0	0	0	0	0	0	0	0	0	0	0	0	0	0	0	0	0	0	0
blaACT-156	BETA-LACTAM	CEPHALOSPORIN	0	0	0	0	0	0	0	0	0	0	0	0	0	0	0	0	0	0	0	0	0	0	0	0
blaACT-157	BETA-LACTAM	CEPHALOSPORIN	0	0	0	0	0	0	0	0	0	0	0	0	0	0	0	0	0	0	0	0	0	0	0	0
blaACT-158	BETA-LACTAM	CEPHALOSPORIN	0	0	0	0	0	0	0	0	0	0	0	0	0	0	0	0	0	0	0	0	0	0	0	0
blaACT-159	BETA-LACTAM	CEPHALOSPORIN	0	0	0	0	0	0	0	0	0	0	0	0	0	0	0	0	0	0	0	0	0	0	0	0
blaACT-16	BETA-LACTAM	CEPHALOSPORIN	0	0	0	0	0	0	0	0	0	0	0	0	0	0	0	0	0	0	0	0	0	0	0	0
blaACT-160	BETA-LACTAM	CEPHALOSPORIN	0	0	0	0	0	0	0	0	0	0	0	0	0	0	0	0	0	0	0	0	0	0	0	0
blaACT-161	BETA-LACTAM	CEPHALOSPORIN	0	0	0	0	0	0	0	0	0	0	0	0	0	0	0	0	0	0	0	0	0	0	0	0
blaACT-162	BETA-LACTAM	CEPHALOSPORIN	0	0	0	0	0	0	0	0	0	0	0	0	0	0	0	0	0	0	0	0	0	0	0	0
blaACT-163	BETA-LACTAM	CEPHALOSPORIN	0	0	0	0	0	0	0	0	0	0	0	0	0	0	0	0	0	0	0	0	0	0	0	0
blaACT-164	BETA-LACTAM	CEPHALOSPORIN	0	0	0	0	0	0	0	0	0	0	0	0	0	0	0	0	0	0	0	0	0	0	0	0
blaACT-165	BETA-LACTAM	CEPHALOSPORIN	0	0	0	0	0	0	0	0	0	0	0	0	0	0	0	0	0	0	0	0	0	0	0	0
blaACT-166	BETA-LACTAM	CEPHALOSPORIN	0	0	0	0	0	0	0	0	0	0	0	0	0	0	0	0	0	0	0	0	0	0	0	0
blaACT-167	BETA-LACTAM	CEPHALOSPORIN	0	0	0	0	0	0	0	0	0	0	0	0	0	0	0	0	0	0	0	0	0	0	0	0
blaACT-168	BETA-LACTAM	CEPHALOSPORIN	0	0	0	0	0	0	0	0	0	0	0	0	0	0	0	0	0	0	0	0	0	0	0	0
blaACT-169	BETA-LACTAM	CEPHALOSPORIN	0	0	0	0	0	0	0	0	0	0	0	0	0	0	0	0	0	0	0	0	0	0	0	0
blaACT-17	BETA-LACTAM	CEPHALOSPORIN	0	0	0	0	0	0	0	0	0	0	0	0	0	0	0	0	0	0	0	0	0	0	0	0
blaACT-170	BETA-LACTAM	CEPHALOSPORIN	0	0	0	0	0	0	0	0	0	0	0	0	0	0	0	0	0	0	0	0	0	0	0	0
blaACT-171	BETA-LACTAM	CEPHALOSPORIN	0	0	0	0	0	0	0	0	0	0	0	0	0	0	0	0	0	0	0	0	0	0	0	0
blaACT-172	BETA-LACTAM	CEPHALOSPORIN	0	0	0	0	0	0	0	0	0	0	0	0	0	0	0	0	0	0	0	0	0	0	0	0
blaACT-173	BETA-LACTAM	CEPHALOSPORIN	0	0	0	0	0	0	0	0	0	0	0	0	0	0	0	0	0	0	0	0	0	0	0	0
blaACT-174	BETA-LACTAM	CEPHALOSPORIN	0	0	0	0	0	0	0	0	0	0	0	0	0	0	0	0	0	0	0	0	0	0	0	0
blaACT-175	BETA-LACTAM	CEPHALOSPORIN	0	0	0	0	0	0	0	0	0	0	0	0	0	0	0	0	0	0	0	0	0	0	0	0
blaACT-176	BETA-LACTAM	CEPHALOSPORIN	0	0	0	0	0	0	0	0	0	0	0	0	0	0	0	0	0	0	0	0	0	0	0	0
blaACT-177	BETA-LACTAM	CEPHALOSPORIN	0	0	0	0	0	0	0	0	0	0	0	0	0	0	0	0	0	0	0	0	0	0	0	0
blaACT-178	BETA-LACTAM	CEPHALOSPORIN	0	0	0	0	0	0	0	0	0	0	0	0	0	0	0	0	0	0	0	0	0	0	0	0
blaACT-179	BETA-LACTAM	CEPHALOSPORIN	0	0	0	0	0	0	0	0	0	0	0	0	0	0	0	0	0	0	0	0	0	0	0	0
blaACT-18	BETA-LACTAM	CEPHALOSPORIN	0	0	0	0	0	0	0	0	0	0	0	0	0	0	0	0	0	0	0	0	0	0	0	0
blaACT-180	BETA-LACTAM	CEPHALOSPORIN	0	0	0	0	0	0	0	0	0	0	0	0	0	0	0	0	0	0	0	0	0	0	0	0
blaACT-181	BETA-LACTAM	CEPHALOSPORIN	0	0	0	0	0	0	0	0	0	0	0	0	0	0	0	0	0	0	0	0	0	0	0	0
blaACT-182	BETA-LACTAM	CEPHALOSPORIN	0	0	0	0	0	0	0	0	0	0	0	0	0	0	0	0	0	0	0	0	0	0	0	0
blaACT-183	BETA-LACTAM	CEPHALOSPORIN	0	0	0	0	0	0	0	0	0	0	0	0	0	0	0	0	0	0	0	0	0	0	0	0
blaACT-184	BETA-LACTAM	CEPHALOSPORIN	0	0	0	0	0	0	0	0	0	0	0	0	0	0	0	0	0	0	0	0	0	0	0	0
blaACT-185	BETA-LACTAM	CEPHALOSPORIN	0	0	0	0	0	0	0	0	0	0	0	0	0	0	0	0	0	0	0	0	0	0	0	0
blaACT-186	BETA-LACTAM	CEPHALOSPORIN	0	0	0	0	0	0	0	0	0	0	0	0	0	0	0	0	0	0	0	0	0	0	0	0
blaACT-187	BETA-LACTAM	CEPHALOSPORIN	0	0	0	0	0	0	0	0	0	0	0	0	0	0	0	0	0	0	0	0	0	0	0	0
blaACT-188	BETA-LACTAM	CEPHALOSPORIN	0	0	0	0	0	0	0	0	0	0	0	0	0	0	0	0	0	0	0	0	0	0	0	0
blaACT-189	BETA-LACTAM	CEPHALOSPORIN	0	0	0	0	0	0	0	0	0	0	0	0	0	0	0	0	0	0	0	0	0	0	0	0
blaACT-19	BETA-LACTAM	CEPHALOSPORIN	0	0	0	0	0	0	0	0	0	0	0	0	0	0	0	0	0	0	0	0	0	0	0	0
blaACT-190	BETA-LACTAM	CEPHALOSPORIN	0	0	0	0	0	0	0	0	0	0	0	0	0	0	0	0	0	0	0	0	0	0	0	0
blaACT-191	BETA-LACTAM	CEPHALOSPORIN	0	0	0	0	0	0	0	0	0	0	0	0	0	0	0	0	0	0	0	0	0	0	0	0
blaACT-192	BETA-LACTAM	CEPHALOSPORIN	0	0	0	0	0	0	0	0	0	0	0	0	0	0	0	0	0	0	0	0	0	0	0	0
blaACT-193	BETA-LACTAM	CEPHALOSPORIN	0	0	0	0	0	0	0	0	0	0	0	0	0	0	0	0	0	0	0	0	0	0	0	0
blaACT-194	BETA-LACTAM	CEPHALOSPORIN	0	0	0	0	0	0	0	0	0	0	0	0	0	0	0	0	0	0	0	0	0	0	0	0
blaACT-2	BETA-LACTAM	CEPHALOSPORIN	0	0	0	0	0	0	0	0	0	0	0	0	0	0	0	0	0	0	0	0	0	0	0	0
blaACT-20	BETA-LACTAM	CEPHALOSPORIN	0	0	0	0	0	0	0	0	0	0	0	0	0	0	0	0	0	0	0	0	0	0	0	0
blaACT-21	BETA-LACTAM	CEPHALOSPORIN	0	0	0	0	0	0	0	0	0	0	0	0	0	0	0	0	0	0	0	0	0	0	0	0
blaACT-22	BETA-LACTAM	CEPHALOSPORIN	0	0	0	0	0	0	0	0	0	0	0	0	0	0	0	0	0	0	0	0	0	0	0	0
blaACT-23	BETA-LACTAM	CEPHALOSPORIN	0	0	0	0	0	0	0	0	0	0	0	0	0	0	0	0	0	0	0	0	0	0	0	0
blaACT-24	BETA-LACTAM	CEPHALOSPORIN	0	0	0	0	0	0	0	0	0	0	0	0	0	0	0	0	0	0	0	0	0	0	0	0
blaACT-25	BETA-LACTAM	CEPHALOSPORIN	0	0	0	0	0	0	0	0	0	0	0	0	0	0	0	0	0	0	0	0	0	0	0	0
blaACT-27	BETA-LACTAM	CEPHALOSPORIN	0	0	0	0	0	0	0	0	0	0	0	0	0	0	0	0	0	0	0	0	0	0	0	0
blaACT-28	BETA-LACTAM	CEPHALOSPORIN	0	0	0	0	0	0	0	0	0	0	0	0	0	0	0	0	0	0	0	0	0	0	0	0
blaACT-29	BETA-LACTAM	CEPHALOSPORIN	0	0	0	0	0	0	0	0	0	0	0	0	0	0	0	0	0	0	0	0	0	0	0	0
blaACT-3	BETA-LACTAM	CEPHALOSPORIN	0	0	0	0	0	0	0	0	0	0	0	0	0	0	0	0	0	0	0	0	0	0	0	0
blaACT-30	BETA-LACTAM	CEPHALOSPORIN	0	0	0	0	0	0	0	0	0	0	0	0	0	0	0	0	0	0	0	0	0	0	0	0
blaACT-31	BETA-LACTAM	CEPHALOSPORIN	0	0	0	0	0	0	0	0	0	0	0	0	0	0	0	0	0	0	0	0	0	0	0	0
blaACT-32	BETA-LACTAM	CEPHALOSPORIN	0	0	0	0	0	0	0	0	0	0	0	0	0	0	0	0	0	0	0	0	0	0	0	0
blaACT-33	BETA-LACTAM	CEPHALOSPORIN	0	0	0	0	0	0	0	0	0	0	0	0	0	0	0	0	0	0	0	0	0	0	0	0
blaACT-34	BETA-LACTAM	CEPHALOSPORIN	0	0	0	0	0	0	0	0	0	0	0	0	0	0	0	0	0	0	0	0	0	0	0	0
blaACT-35	BETA-LACTAM	CEPHALOSPORIN	0	0	0	0	0	0	0	0	0	0	0	0	0	0	0	0	0	0	0	0	0	0	0	0
blaACT-36	BETA-LACTAM	CEPHALOSPORIN	0	0	0	0	0	0	0	0	0	0	0	0	0	0	0	0	0	0	0	0	0	0	0	0
blaACT-37	BETA-LACTAM	CEPHALOSPORIN	0	0	0	0	0	0	0	0	0	0	0	0	0	0	0	0	0	0	0	0	0	0	0	0
blaACT-38	BETA-LACTAM	CEPHALOSPORIN	0	0	0	0	0	0	0	0	0	0	0	0	0	0	0	0	0	0	0	0	0	0	0	0
blaACT-39	BETA-LACTAM	CEPHALOSPORIN	0	0	0	0	0	0	0	0	0	0	0	0	0	0	0	0	0	0	0	0	0	0	0	0
blaACT-4	BETA-LACTAM	CEPHALOSPORIN	0	0	0	0	0	0	0	0	0	0	0	0	0	0	0	0	0	0	0	0	0	0	0	0
blaACT-40	BETA-LACTAM	CEPHALOSPORIN	0	0	0	0	0	0	0	0	0	0	0	0	0	0	0	0	0	0	0	0	0	0	0	0
blaACT-41	BETA-LACTAM	CEPHALOSPORIN	0	0	0	0	0	0	0	0	0	0	0	0	0	0	0	0	0	0	0	0	0	0	0	0
blaACT-42	BETA-LACTAM	CEPHALOSPORIN	0	0	0	0	0	0	0	0	0	0	0	0	0	0	0	0	0	0	0	0	0	0	0	0
blaACT-43	BETA-LACTAM	CEPHALOSPORIN	0	0	0	0	0	0	0	0	0	0	0	0	0	0	0	0	0	0	0	0	0	0	0	0
blaACT-44	BETA-LACTAM	CEPHALOSPORIN	0	0	0	0	0	0	0	0	0	0	0	0	0	0	0	0	0	0	0	0	0	0	0	0
blaACT-45	BETA-LACTAM	CEPHALOSPORIN	0	0	0	0	0	0	0	0	0	0	0	0	0	0	0	0	0	0	0	0	0	0	0	0
blaACT-46	BETA-LACTAM	CEPHALOSPORIN	0	0	0	0	0	0	0	0	0	0	0	0	0	0	0	0	0	0	0	0	0	0	0	0
blaACT-47	BETA-LACTAM	CEPHALOSPORIN	0	0	0	0	0	0	0	0	0	0	0	0	0	0	0	0	0	0	0	0	0	0	0	0
blaACT-48	BETA-LACTAM	CEPHALOSPORIN	0	0	0	0	0	0	0	0	0	0	0	0	0	0	0	0	0	0	0	0	0	0	0	0
blaACT-49	BETA-LACTAM	CEPHALOSPORIN	0	0	0	0	0	0	0	0	0	0	0	0	0	0	0	0	0	0	0	0	0	0	0	0
blaACT-5	BETA-LACTAM	CEPHALOSPORIN	0	0	0	0	0	0	0	0	0	0	0	0	0	0	0	0	0	0	0	0	0	0	0	0
blaACT-50	BETA-LACTAM	CEPHALOSPORIN	0	0	0	0	0	0	0	0	0	0	0	0	0	0	0	0	0	0	0	0	0	0	0	0
blaACT-51	BETA-LACTAM	CEPHALOSPORIN	0	0	0	0	0	0	0	0	0	0	0	0	0	0	0	0	0	0	0	0	0	0	0	0
blaACT-52	BETA-LACTAM	CEPHALOSPORIN	0	0	0	0	0	0	0	0	0	0	0	0	0	0	0	0	0	0	0	0	0	0	0	0
blaACT-53	BETA-LACTAM	CEPHALOSPORIN	0	0	0	0	0	0	0	0	0	0	0	0	0	0	0	0	0	0	0	0	0	0	0	0
blaACT-54	BETA-LACTAM	CEPHALOSPORIN	0	0	0	0	0	0	0	0	0	0	0	0	0	0	0	0	0	0	0	0	0	0	0	0
blaACT-55	BETA-LACTAM	CEPHALOSPORIN	0	0	0	0	0	0	0	0	0	0	0	0	0	0	0	0	0	0	0	0	0	0	0	0
blaACT-56	BETA-LACTAM	CEPHALOSPORIN	0	0	0	0	0	0	0	0	0	0	0	0	0	0	0	0	0	0	0	0	0	0	0	0
blaACT-57	BETA-LACTAM	CEPHALOSPORIN	0	0	0	0	0	0	0	0	0	0	0	0	0	0	0	0	0	0	0	0	0	0	0	0
blaACT-58	BETA-LACTAM	CEPHALOSPORIN	0	0	0	0	0	0	0	0	0	0	0	0	0	0	0	0	0	0	0	0	0	0	0	0
blaACT-59	BETA-LACTAM	CEPHALOSPORIN	0	0	0	0	0	0	0	0	0	0	0	0	0	0	0	0	0	0	0	0	0	0	0	0
blaACT-6	BETA-LACTAM	CEPHALOSPORIN	0	0	0	0	0	0	0	0	0	0	0	0	0	0	0	0	0	0	0	0	0	0	0	0
blaACT-60	BETA-LACTAM	CEPHALOSPORIN	0	0	0	0	0	0	0	0	0	0	0	0	0	0	0	0	0	0	0	0	0	0	0	0
blaACT-61	BETA-LACTAM	CEPHALOSPORIN	0	0	0	0	0	0	0	0	0	0	0	0	0	0	0	0	0	0	0	0	0	0	0	0
blaACT-62	BETA-LACTAM	CEPHALOSPORIN	0	0	0	0	0	0	0	0	0	0	0	0	0	0	0	0	0	0	0	0	0	0	0	0
blaACT-63	BETA-LACTAM	CEPHALOSPORIN	0	0	0	0	0	0	0	0	0	0	0	0	0	0	0	0	0	0	0	0	0	0	0	0
blaACT-64	BETA-LACTAM	CEPHALOSPORIN	0	0	0	0	0	0	0	0	0	0	0	0	0	0	0	0	0	0	0	0	0	0	0	0
blaACT-65	BETA-LACTAM	CEPHALOSPORIN	0	0	0	0	0	0	0	0	0	0	0	0	0	0	0	0	0	0	0	0	0	0	0	0
blaACT-66	BETA-LACTAM	CEPHALOSPORIN	0	0	0	0	0	0	0	0	0	0	0	0	0	0	0	0	0	0	0	0	0	0	0	0
blaACT-67	BETA-LACTAM	CEPHALOSPORIN	0	0	0	0	0	0	0	0	0	0	0	0	0	0	0	0	0	0	0	0	0	0	0	0
blaACT-68	BETA-LACTAM	CEPHALOSPORIN	0	0	0	0	0	0	0	0	0	0	0	0	0	0	0	0	0	0	0	0	0	0	0	0
blaACT-69	BETA-LACTAM	CEPHALOSPORIN	0	0	0	0	0	0	0	0	0	0	0	0	0	0	0	0	0	0	0	0	0	0	0	0
blaACT-7	BETA-LACTAM	CEPHALOSPORIN	0	0	0	0	0	0	0	0	0	0	0	0	0	0	0	0	0	0	0	0	0	0	0	0
blaACT-70	BETA-LACTAM	CEPHALOSPORIN	0	0	0	0	0	0	0	0	0	0	0	0	0	0	0	0	0	0	0	0	0	0	0	0
blaACT-72	BETA-LACTAM	CEPHALOSPORIN	0	0	0	0	0	0	0	0	0	0	0	0	0	0	0	0	0	0	0	0	0	0	0	0
blaACT-73	BETA-LACTAM	CEPHALOSPORIN	0	0	0	0	0	0	0	0	0	0	0	0	0	0	0	0	0	0	0	0	0	0	0	0
blaACT-74	BETA-LACTAM	CEPHALOSPORIN	0	0	0	0	0	0	0	0	0	0	0	0	0	0	0	0	0	0	0	0	0	0	0	0
blaACT-75	BETA-LACTAM	CEPHALOSPORIN	0	0	0	0	0	0	0	0	0	0	0	0	0	0	0	0	0	0	0	0	0	0	0	0
blaACT-76	BETA-LACTAM	CEPHALOSPORIN	0	0	0	0	0	0	0	0	0	0	0	0	0	0	0	0	0	0	0	0	0	0	0	0
blaACT-77	BETA-LACTAM	CEPHALOSPORIN	0	0	0	0	0	0	0	0	0	0	0	0	0	0	0	0	0	0	0	0	0	0	0	0
blaACT-78	BETA-LACTAM	CEPHALOSPORIN	0	0	0	0	0	0	0	0	0	0	0	0	0	0	0	0	0	0	0	0	0	0	0	0
blaACT-79	BETA-LACTAM	CEPHALOSPORIN	0	0	0	0	0	0	0	0	0	0	0	0	0	0	0	0	0	0	0	0	0	0	0	0
blaACT-8	BETA-LACTAM	CEPHALOSPORIN	0	0	0	0	0	0	0	0	0	0	0	0	0	0	0	0	0	0	0	0	0	0	0	0
blaACT-80	BETA-LACTAM	CEPHALOSPORIN	0	0	0	0	0	0	0	0	0	0	0	0	0	0	0	0	0	0	0	0	0	0	0	0
blaACT-81	BETA-LACTAM	CEPHALOSPORIN	0	0	0	0	0	0	0	0	0	0	0	0	0	0	0	0	0	0	0	0	0	0	0	0
blaACT-82	BETA-LACTAM	CEPHALOSPORIN	0	0	0	0	0	0	0	0	0	0	0	0	0	0	0	0	0	0	0	0	0	0	0	0
blaACT-83	BETA-LACTAM	CEPHALOSPORIN	0	0	0	0	0	0	0	0	0	0	0	0	0	0	0	0	0	0	0	0	0	0	0	0
blaACT-84	BETA-LACTAM	CEPHALOSPORIN	0	0	0	0	0	0	0	0	0	0	0	0	0	0	0	0	0	0	0	0	0	0	0	0
blaACT-85	BETA-LACTAM	CEPHALOSPORIN	0	0	0	0	0	0	0	0	0	0	0	0	0	0	0	0	0	0	0	0	0	0	0	0
blaACT-86	BETA-LACTAM	CEPHALOSPORIN	0	0	0	0	0	0	0	0	0	0	0	0	0	0	0	0	0	0	0	0	0	0	0	0
blaACT-87	BETA-LACTAM	CEPHALOSPORIN	0	0	0	0	0	0	0	0	0	0	0	0	0	0	0	0	0	0	0	0	0	0	0	0
blaACT-88	BETA-LACTAM	CEPHALOSPORIN	0	0	0	0	0	0	0	0	0	0	0	0	0	0	0	0	0	0	0	0	0	0	0	0
blaACT-89	BETA-LACTAM	CEPHALOSPORIN	0	0	0	0	0	0	0	0	0	0	0	0	0	0	0	0	0	0	0	0	0	0	0	0
blaACT-9	BETA-LACTAM	CEPHALOSPORIN	0	0	0	0	0	0	0	0	0	0	0	0	0	0	0	0	0	0	0	0	0	0	0	0
blaACT-90	BETA-LACTAM	CEPHALOSPORIN	0	0	0	0	0	0	0	0	0	0	0	0	0	0	0	0	0	0	0	0	0	0	0	0
blaACT-91	BETA-LACTAM	CEPHALOSPORIN	0	0	0	0	0	0	0	0	0	0	0	0	0	0	0	0	0	0	0	0	0	0	0	0
blaACT-92	BETA-LACTAM	CEPHALOSPORIN	0	0	0	0	0	0	0	0	0	0	0	0	0	0	0	0	0	0	0	0	0	0	0	0
blaACT-93	BETA-LACTAM	CEPHALOSPORIN	0	0	0	0	0	0	0	0	0	0	0	0	0	0	0	0	0	0	0	0	0	0	0	0
blaACT-94	BETA-LACTAM	CEPHALOSPORIN	0	0	0	0	0	0	0	0	0	0	0	0	0	0	0	0	0	0	0	0	0	0	0	0
blaACT-95	BETA-LACTAM	CEPHALOSPORIN	0	0	0	0	0	0	0	0	0	0	0	0	0	0	0	0	0	0	0	0	0	0	0	0
blaACT-96	BETA-LACTAM	CEPHALOSPORIN	0	0	0	0	0	0	0	0	0	0	0	0	0	0	0	0	0	0	0	0	0	0	0	0
blaACT-97	BETA-LACTAM	CEPHALOSPORIN	0	0	0	0	0	0	0	0	0	0	0	0	0	0	0	0	0	0	0	0	0	0	0	0
blaACT-98	BETA-LACTAM	CEPHALOSPORIN	0	0	0	0	0	0	0	0	0	0	0	0	0	0	0	0	0	0	0	0	0	0	0	0
blaACT-99	BETA-LACTAM	CEPHALOSPORIN	0	0	0	0	0	0	0	0	0	0	0	0	0	0	0	0	0	0	0	0	0	0	0	0
blaACT-GC1	BETA-LACTAM	CEPHALOSPORIN	0	0	0	0	0	0	0	0	0	0	0	0	0	0	0	0	0	0	0	0	0	0	0	0
blaADC-1	BETA-LACTAM	CEPHALOSPORIN	0	0	0	0	0	0	0	0	0	0	0	0	0	0	0	0	0	0	0	0	0	0	0	0
blaADC-10	BETA-LACTAM	CEPHALOSPORIN	0	0	0	0	0	0	0	0	0	0	0	0	0	0	0	0	0	0	0	0	0	0	0	0
blaADC-100	BETA-LACTAM	CEPHALOSPORIN	0	0	0	0	0	0	0	0	0	0	0	0	0	0	0	0	0	0	0	0	0	0	0	0
blaADC-101	BETA-LACTAM	CEPHALOSPORIN	0	0	0	0	0	0	0	0	0	0	0	0	0	0	0	0	0	0	0	0	0	0	0	0
blaADC-102	BETA-LACTAM	CEPHALOSPORIN	0	0	0	0	0	0	0	0	0	0	0	0	0	0	0	0	0	0	0	0	0	0	0	0
blaADC-103	BETA-LACTAM	CEPHALOSPORIN	0	0	0	0	0	0	0	0	0	0	0	0	0	0	0	0	0	0	0	0	0	0	0	0
blaADC-104	BETA-LACTAM	CEPHALOSPORIN	0	0	0	0	0	0	0	0	0	0	0	0	0	0	0	0	0	0	0	0	0	0	0	0
blaADC-105	BETA-LACTAM	CEPHALOSPORIN	0	0	0	0	0	0	0	0	0	0	0	0	0	0	0	0	0	0	0	0	0	0	0	0
blaADC-106	BETA-LACTAM	CEPHALOSPORIN	0	0	0	0	0	0	0	0	0	0	0	0	0	0	0	0	0	0	0	0	0	0	0	0
blaADC-107	BETA-LACTAM	CEPHALOSPORIN	0	0	0	0	0	0	0	0	0	0	0	0	0	0	0	0	0	0	0	0	0	0	0	0
blaADC-109	BETA-LACTAM	CEPHALOSPORIN	0	0	0	0	0	0	0	0	0	0	0	0	0	0	0	0	0	0	0	0	0	0	0	0
blaADC-11	BETA-LACTAM	CEPHALOSPORIN	0	0	0	0	0	0	0	0	0	0	0	0	0	0	0	0	0	0	0	0	0	0	0	0
blaADC-110	BETA-LACTAM	CEPHALOSPORIN	0	0	0	0	0	0	0	0	0	0	0	0	0	0	0	0	0	0	0	0	0	0	0	0
blaADC-112	BETA-LACTAM	CEPHALOSPORIN	0	0	0	0	0	0	0	0	0	0	0	0	0	0	0	0	0	0	0	0	0	0	0	0
blaADC-113	BETA-LACTAM	CEPHALOSPORIN	0	0	0	0	0	0	0	0	0	0	0	0	0	0	0	0	0	0	0	0	0	0	0	0
blaADC-114	BETA-LACTAM	CEPHALOSPORIN	0	0	0	0	0	0	0	0	0	0	0	0	0	0	0	0	0	0	0	0	0	0	0	0
blaADC-115	BETA-LACTAM	CEPHALOSPORIN	0	0	0	0	0	0	0	0	0	0	0	0	0	0	0	0	0	0	0	0	0	0	0	0
blaADC-116	BETA-LACTAM	CEPHALOSPORIN	0	0	0	0	0	0	0	0	0	0	0	0	0	0	0	0	0	0	0	0	0	0	0	0
blaADC-117	BETA-LACTAM	CEPHALOSPORIN	0	0	0	0	0	0	0	0	0	0	0	0	0	0	0	0	0	0	0	0	0	0	0	0
blaADC-119	BETA-LACTAM	CEPHALOSPORIN	0	0	0	0	0	0	0	0	0	0	0	0	0	0	0	0	0	0	0	0	0	0	0	0
blaADC-12	BETA-LACTAM	CEPHALOSPORIN	0	0	0	0	0	0	0	0	0	0	0	0	0	0	0	0	0	0	0	0	0	0	0	0
blaADC-120	BETA-LACTAM	CEPHALOSPORIN	0	0	0	0	0	0	0	0	0	0	0	0	0	0	0	0	0	0	0	0	0	0	0	0
blaADC-121	BETA-LACTAM	CEPHALOSPORIN	0	0	0	0	0	0	0	0	0	0	0	0	0	0	0	0	0	0	0	0	0	0	0	0
blaADC-122	BETA-LACTAM	CEPHALOSPORIN	0	0	0	0	0	0	0	0	0	0	0	0	0	0	0	0	0	0	0	0	0	0	0	0
blaADC-123	BETA-LACTAM	CEPHALOSPORIN	0	0	0	0	0	0	0	0	0	0	0	0	0	0	0	0	0	0	0	0	0	0	0	0
blaADC-125	BETA-LACTAM	CEPHALOSPORIN	0	0	0	0	0	0	0	0	0	0	0	0	0	0	0	0	0	0	0	0	0	0	0	0
blaADC-127	BETA-LACTAM	CEPHALOSPORIN	0	0	0	0	0	0	0	0	0	0	0	0	0	0	0	0	0	0	0	0	0	0	0	0
blaADC-128	BETA-LACTAM	CEPHALOSPORIN	0	0	0	0	0	0	0	0	0	0	0	0	0	0	0	0	0	0	0	0	0	0	0	0
blaADC-129	BETA-LACTAM	CEPHALOSPORIN	0	0	0	0	0	0	0	0	0	0	0	0	0	0	0	0	0	0	0	0	0	0	0	0
blaADC-13	BETA-LACTAM	CEPHALOSPORIN	0	0	0	0	0	0	0	0	0	0	0	0	0	0	0	0	0	0	0	0	0	0	0	0
blaADC-130	BETA-LACTAM	CEPHALOSPORIN	0	0	0	0	0	0	0	0	0	0	0	0	0	0	0	0	0	0	0	0	0	0	0	0
blaADC-131	BETA-LACTAM	CEPHALOSPORIN	0	0	0	0	0	0	0	0	0	0	0	0	0	0	0	0	0	0	0	0	0	0	0	0
blaADC-132	BETA-LACTAM	CEPHALOSPORIN	0	0	0	0	0	0	0	0	0	0	0	0	0	0	0	0	0	0	0	0	0	0	0	0
blaADC-133	BETA-LACTAM	CEPHALOSPORIN	0	0	0	0	0	0	0	0	0	0	0	0	0	0	0	0	0	0	0	0	0	0	0	0
blaADC-134	BETA-LACTAM	CEPHALOSPORIN	0	0	0	0	0	0	0	0	0	0	0	0	0	0	0	0	0	0	0	0	0	0	0	0
blaADC-135	BETA-LACTAM	CEPHALOSPORIN	0	0	0	0	0	0	0	0	0	0	0	0	0	0	0	0	0	0	0	0	0	0	0	0
blaADC-136	BETA-LACTAM	CEPHALOSPORIN	0	0	0	0	0	0	0	0	0	0	0	0	0	0	0	0	0	0	0	0	0	0	0	0
blaADC-137	BETA-LACTAM	CEPHALOSPORIN	0	0	0	0	0	0	0	0	0	0	0	0	0	0	0	0	0	0	0	0	0	0	0	0
blaADC-138	BETA-LACTAM	CEPHALOSPORIN	0	0	0	0	0	0	0	0	0	0	0	0	0	0	0	0	0	0	0	0	0	0	0	0
blaADC-139	BETA-LACTAM	CEPHALOSPORIN	0	0	0	0	0	0	0	0	0	0	0	0	0	0	0	0	0	0	0	0	0	0	0	0
blaADC-14	BETA-LACTAM	CEPHALOSPORIN	0	0	0	0	0	0	0	0	0	0	0	0	0	0	0	0	0	0	0	0	0	0	0	0
blaADC-140	BETA-LACTAM	CEPHALOSPORIN	0	0	0	0	0	0	0	0	0	0	0	0	0	0	0	0	0	0	0	0	0	0	0	0
blaADC-141	BETA-LACTAM	CEPHALOSPORIN	0	0	0	0	0	0	0	0	0	0	0	0	0	0	0	0	0	0	0	0	0	0	0	0
blaADC-143	BETA-LACTAM	CEPHALOSPORIN	0	0	0	0	0	0	0	0	0	0	0	0	0	0	0	0	0	0	0	0	0	0	0	0
blaADC-144	BETA-LACTAM	CEPHALOSPORIN	0	0	0	0	0	0	0	0	0	0	0	0	0	0	0	0	0	0	0	0	0	0	0	0
blaADC-145	BETA-LACTAM	CEPHALOSPORIN	0	0	0	0	0	0	0	0	0	0	0	0	0	0	0	0	0	0	0	0	0	0	0	0
blaADC-146	BETA-LACTAM	CEPHALOSPORIN	0	0	0	0	0	0	0	0	0	0	0	0	0	0	0	0	0	0	0	0	0	0	0	0
blaADC-147	BETA-LACTAM	CEPHALOSPORIN	0	0	0	0	0	0	0	0	0	0	0	0	0	0	0	0	0	0	0	0	0	0	0	0
blaADC-148	BETA-LACTAM	CEPHALOSPORIN	0	0	0	0	0	0	0	0	0	0	0	0	0	0	0	0	0	0	0	0	0	0	0	0
blaADC-149	BETA-LACTAM	CEPHALOSPORIN	0	0	0	0	0	0	0	0	0	0	0	0	0	0	0	0	0	0	0	0	0	0	0	0
blaADC-15	BETA-LACTAM	CEPHALOSPORIN	0	0	0	0	0	0	0	0	0	0	0	0	0	0	0	0	0	0	0	0	0	0	0	0
blaADC-150	BETA-LACTAM	CEPHALOSPORIN	0	0	0	0	0	0	0	0	0	0	0	0	0	0	0	0	0	0	0	0	0	0	0	0
blaADC-151	BETA-LACTAM	CEPHALOSPORIN	0	0	0	0	0	0	0	0	0	0	0	0	0	0	0	0	0	0	0	0	0	0	0	0
blaADC-152	BETA-LACTAM	CEPHALOSPORIN	0	0	0	0	0	0	0	0	0	0	0	0	0	0	0	0	0	0	0	0	0	0	0	0
blaADC-153	BETA-LACTAM	CEPHALOSPORIN	0	0	0	0	0	0	0	0	0	0	0	0	0	0	0	0	0	0	0	0	0	0	0	0
blaADC-154	BETA-LACTAM	CEPHALOSPORIN	0	0	0	0	0	0	0	0	0	0	0	0	0	0	0	0	0	0	0	0	0	0	0	0
blaADC-155	BETA-LACTAM	CEPHALOSPORIN	0	0	0	0	0	0	0	0	0	0	0	0	0	0	0	0	0	0	0	0	0	0	0	0
blaADC-156	BETA-LACTAM	CEPHALOSPORIN	0	0	0	0	0	0	0	0	0	0	0	0	0	0	0	0	0	0	0	0	0	0	0	0
blaADC-157	BETA-LACTAM	CEPHALOSPORIN	0	0	0	0	0	0	0	0	0	0	0	0	0	0	0	0	0	0	0	0	0	0	0	0
blaADC-158	BETA-LACTAM	CEPHALOSPORIN	0	0	0	0	0	0	0	0	0	0	0	0	0	0	0	0	0	0	0	0	0	0	0	0
blaADC-159	BETA-LACTAM	CEPHALOSPORIN	0	0	0	0	0	0	0	0	0	0	0	0	0	0	0	0	0	0	0	0	0	0	0	0
blaADC-16	BETA-LACTAM	CEPHALOSPORIN	0	0	0	0	0	0	0	0	0	0	0	0	0	0	0	0	0	0	0	0	0	0	0	0
blaADC-160	BETA-LACTAM	CEPHALOSPORIN	0	0	0	0	0	0	0	0	0	0	0	0	0	0	0	0	0	0	0	0	0	0	0	0
blaADC-162	BETA-LACTAM	CEPHALOSPORIN	0	0	0	0	0	0	0	0	0	0	0	0	0	0	0	0	0	0	0	0	0	0	0	0
blaADC-163	BETA-LACTAM	CEPHALOSPORIN	0	0	0	0	0	0	0	0	0	0	0	0	0	0	0	0	0	0	0	0	0	0	0	0
blaADC-164	BETA-LACTAM	CEPHALOSPORIN	0	0	0	0	0	0	0	0	0	0	0	0	0	0	0	0	0	0	0	0	0	0	0	0
blaADC-165	BETA-LACTAM	CEPHALOSPORIN	0	0	0	0	0	0	0	0	0	0	0	0	0	0	0	0	0	0	0	0	0	0	0	0
blaADC-166	BETA-LACTAM	CEPHALOSPORIN	0	0	0	0	0	0	0	0	0	0	0	0	0	0	0	0	0	0	0	0	0	0	0	0
blaADC-167	BETA-LACTAM	CEPHALOSPORIN	0	0	0	0	0	0	0	0	0	0	0	0	0	0	0	0	0	0	0	0	0	0	0	0
blaADC-168	BETA-LACTAM	CEPHALOSPORIN	0	0	0	0	0	0	0	0	0	0	0	0	0	0	0	0	0	0	0	0	0	0	0	0
blaADC-169	BETA-LACTAM	CEPHALOSPORIN	0	0	0	0	0	0	0	0	0	0	0	0	0	0	0	0	0	0	0	0	0	0	0	0
blaADC-17	BETA-LACTAM	CEPHALOSPORIN	0	0	0	0	0	0	0	0	0	0	0	0	0	0	0	0	0	0	0	0	0	0	0	0
blaADC-170	BETA-LACTAM	CEPHALOSPORIN	0	0	0	0	0	0	0	0	0	0	0	0	0	0	0	0	0	0	0	0	0	0	0	0
blaADC-171	BETA-LACTAM	CEPHALOSPORIN	0	0	0	0	0	0	0	0	0	0	0	0	0	0	0	0	0	0	0	0	0	0	0	0
blaADC-172	BETA-LACTAM	CEPHALOSPORIN	0	0	0	0	0	0	0	0	0	0	0	0	0	0	0	0	0	0	0	0	0	0	0	0
blaADC-173	BETA-LACTAM	CEPHALOSPORIN	0	0	0	0	0	0	0	0	0	0	0	0	0	0	0	0	0	0	0	0	0	0	0	0
blaADC-174	BETA-LACTAM	CEPHALOSPORIN	0	0	0	0	0	0	0	0	0	0	0	0	0	0	0	0	0	0	0	0	0	0	0	0
blaADC-175	BETA-LACTAM	CEPHALOSPORIN	0	0	0	0	0	0	0	0	0	0	0	0	0	0	0	0	0	0	0	0	0	0	0	0
blaADC-176	BETA-LACTAM	CEPHALOSPORIN	0	0	0	0	0	0	0	0	0	0	0	0	0	0	0	0	0	0	0	0	0	0	0	0
blaADC-177	BETA-LACTAM	CEPHALOSPORIN	0	0	0	0	0	0	0	0	0	0	0	0	0	0	0	0	0	0	0	0	0	0	0	0
blaADC-178	BETA-LACTAM	CEPHALOSPORIN	0	0	0	0	0	0	0	0	0	0	0	0	0	0	0	0	0	0	0	0	0	0	0	0
blaADC-179	BETA-LACTAM	CEPHALOSPORIN	0	0	0	0	0	0	0	0	0	0	0	0	0	0	0	0	0	0	0	0	0	0	0	0
blaADC-18	BETA-LACTAM	CEPHALOSPORIN	0	0	0	0	0	0	0	0	0	0	0	0	0	0	0	0	0	0	0	0	0	0	0	0
blaADC-180	BETA-LACTAM	CEPHALOSPORIN	0	0	0	0	0	0	0	0	0	0	0	0	0	0	0	0	0	0	0	0	0	0	0	0
blaADC-181	BETA-LACTAM	CEPHALOSPORIN	0	0	0	0	0	0	0	0	0	0	0	0	0	0	0	0	0	0	0	0	0	0	0	0
blaADC-182	BETA-LACTAM	CEPHALOSPORIN	0	0	0	0	0	0	0	0	0	0	0	0	0	0	0	0	0	0	0	0	0	0	0	0
blaADC-183	BETA-LACTAM	CEPHALOSPORIN	0	0	0	0	0	0	0	0	0	0	0	0	0	0	0	0	0	0	0	0	0	0	0	0
blaADC-184	BETA-LACTAM	CEPHALOSPORIN	0	0	0	0	0	0	0	0	0	0	0	0	0	0	0	0	0	0	0	0	0	0	0	0
blaADC-185	BETA-LACTAM	CEPHALOSPORIN	0	0	0	0	0	0	0	0	0	0	0	0	0	0	0	0	0	0	0	0	0	0	0	0
blaADC-186	BETA-LACTAM	CEPHALOSPORIN	0	0	0	0	0	0	0	0	0	0	0	0	0	0	0	0	0	0	0	0	0	0	0	0
blaADC-187	BETA-LACTAM	CEPHALOSPORIN	0	0	0	0	0	0	0	0	0	0	0	0	0	0	0	0	0	0	0	0	0	0	0	0
blaADC-188	BETA-LACTAM	CEPHALOSPORIN	0	0	0	0	0	0	0	0	0	0	0	0	0	0	0	0	0	0	0	0	0	0	0	0
blaADC-189	BETA-LACTAM	CEPHALOSPORIN	0	0	0	0	0	0	0	0	0	0	0	0	0	0	0	0	0	0	0	0	0	0	0	0
blaADC-19	BETA-LACTAM	CEPHALOSPORIN	0	0	0	0	0	0	0	0	0	0	0	0	0	0	0	0	0	0	0	0	0	0	0	0
blaADC-190	BETA-LACTAM	CEPHALOSPORIN	0	0	0	0	0	0	0	0	0	0	0	0	0	0	0	0	0	0	0	0	0	0	0	0
blaADC-191	BETA-LACTAM	CEPHALOSPORIN	0	0	0	0	0	0	0	0	0	0	0	0	0	0	0	0	0	0	0	0	0	0	0	0
blaADC-192	BETA-LACTAM	CEPHALOSPORIN	0	0	0	0	0	0	0	0	0	0	0	0	0	0	0	0	0	0	0	0	0	0	0	0
blaADC-193	BETA-LACTAM	CEPHALOSPORIN	0	0	0	0	0	0	0	0	0	0	0	0	0	0	0	0	0	0	0	0	0	0	0	0
blaADC-194	BETA-LACTAM	CEPHALOSPORIN	0	0	0	0	0	0	0	0	0	0	0	0	0	0	0	0	0	0	0	0	0	0	0	0
blaADC-195	BETA-LACTAM	CEPHALOSPORIN	0	0	0	0	0	0	0	0	0	0	0	0	0	0	0	0	0	0	0	0	0	0	0	0
blaADC-196	BETA-LACTAM	CEPHALOSPORIN	0	0	0	0	0	0	0	0	0	0	0	0	0	0	0	0	0	0	0	0	0	0	0	0
blaADC-197	BETA-LACTAM	CEPHALOSPORIN	0	0	0	0	0	0	0	0	0	0	0	0	0	0	0	0	0	0	0	0	0	0	0	0
blaADC-198	BETA-LACTAM	CEPHALOSPORIN	0	0	0	0	0	0	0	0	0	0	0	0	0	0	0	0	0	0	0	0	0	0	0	0
blaADC-199	BETA-LACTAM	CEPHALOSPORIN	0	0	0	0	0	0	0	0	0	0	0	0	0	0	0	0	0	0	0	0	0	0	0	0
blaADC-2	BETA-LACTAM	CEPHALOSPORIN	0	0	0	0	0	0	0	0	0	0	0	0	0	0	0	0	0	0	0	0	0	0	0	0
blaADC-20	BETA-LACTAM	CEPHALOSPORIN	0	0	0	0	0	0	0	0	0	0	0	0	0	0	0	0	0	0	0	0	0	0	0	0
blaADC-200	BETA-LACTAM	CEPHALOSPORIN	0	0	0	0	0	0	0	0	0	0	0	0	0	0	0	0	0	0	0	0	0	0	0	0
blaADC-201	BETA-LACTAM	CEPHALOSPORIN	0	0	0	0	0	0	0	0	0	0	0	0	0	0	0	0	0	0	0	0	0	0	0	0
blaADC-202	BETA-LACTAM	CEPHALOSPORIN	0	0	0	0	0	0	0	0	0	0	0	0	0	0	0	0	0	0	0	0	0	0	0	0
blaADC-203	BETA-LACTAM	CEPHALOSPORIN	0	0	0	0	0	0	0	0	0	0	0	0	0	0	0	0	0	0	0	0	0	0	0	0
blaADC-204	BETA-LACTAM	CEPHALOSPORIN	0	0	0	0	0	0	0	0	0	0	0	0	0	0	0	0	0	0	0	0	0	0	0	0
blaADC-205	BETA-LACTAM	CEPHALOSPORIN	0	0	0	0	0	0	0	0	0	0	0	0	0	0	0	0	0	0	0	0	0	0	0	0
blaADC-206	BETA-LACTAM	CEPHALOSPORIN	0	0	0	0	0	0	0	0	0	0	0	0	0	0	0	0	0	0	0	0	0	0	0	0
blaADC-207	BETA-LACTAM	CEPHALOSPORIN	0	0	0	0	0	0	0	0	0	0	0	0	0	0	0	0	0	0	0	0	0	0	0	0
blaADC-208	BETA-LACTAM	CEPHALOSPORIN	0	0	0	0	0	0	0	0	0	0	0	0	0	0	0	0	0	0	0	0	0	0	0	0
blaADC-209	BETA-LACTAM	CEPHALOSPORIN	0	0	0	0	0	0	0	0	0	0	0	0	0	0	0	0	0	0	0	0	0	0	0	0
blaADC-21	BETA-LACTAM	CEPHALOSPORIN	0	0	0	0	0	0	0	0	0	0	0	0	0	0	0	0	0	0	0	0	0	0	0	0
blaADC-210	BETA-LACTAM	CEPHALOSPORIN	0	0	0	0	0	0	0	0	0	0	0	0	0	0	0	0	0	0	0	0	0	0	0	0
blaADC-211	BETA-LACTAM	CEPHALOSPORIN	0	0	0	0	0	0	0	0	0	0	0	0	0	0	0	0	0	0	0	0	0	0	0	0
blaADC-212	BETA-LACTAM	CEPHALOSPORIN	0	0	0	0	0	0	0	0	0	0	0	0	0	0	0	0	0	0	0	0	0	0	0	0
blaADC-213	BETA-LACTAM	CEPHALOSPORIN	0	0	0	0	0	0	0	0	0	0	0	0	0	0	0	0	0	0	0	0	0	0	0	0
blaADC-214	BETA-LACTAM	CEPHALOSPORIN	0	0	0	0	0	0	0	0	0	0	0	0	0	0	0	0	0	0	0	0	0	0	0	0
blaADC-215	BETA-LACTAM	CEPHALOSPORIN	0	0	0	0	0	0	0	0	0	0	0	0	0	0	0	0	0	0	0	0	0	0	0	0
blaADC-216	BETA-LACTAM	CEPHALOSPORIN	0	0	0	0	0	0	0	0	0	0	0	0	0	0	0	0	0	0	0	0	0	0	0	0
blaADC-217	BETA-LACTAM	CEPHALOSPORIN	0	0	0	0	0	0	0	0	0	0	0	0	0	0	0	0	0	0	0	0	0	0	0	0
blaADC-218	BETA-LACTAM	CEPHALOSPORIN	0	0	0	0	0	0	0	0	0	0	0	0	0	0	0	0	0	0	0	0	0	0	0	0
blaADC-219	BETA-LACTAM	CEPHALOSPORIN	0	0	0	0	0	0	0	0	0	0	0	0	0	0	0	0	0	0	0	0	0	0	0	0
blaADC-22	BETA-LACTAM	CEPHALOSPORIN	0	0	0	0	0	0	0	0	0	0	0	0	0	0	0	0	0	0	0	0	0	0	0	0
blaADC-220	BETA-LACTAM	CEPHALOSPORIN	0	0	0	0	0	0	0	0	0	0	0	0	0	0	0	0	0	0	0	0	0	0	0	0
blaADC-221	BETA-LACTAM	CEPHALOSPORIN	0	0	0	0	0	0	0	0	0	0	0	0	0	0	0	0	0	0	0	0	0	0	0	0
blaADC-222	BETA-LACTAM	CEPHALOSPORIN	0	0	0	0	0	0	0	0	0	0	0	0	0	0	0	0	0	0	0	0	0	0	0	0
blaADC-223	BETA-LACTAM	CEPHALOSPORIN	0	0	0	0	0	0	0	0	0	0	0	0	0	0	0	0	0	0	0	0	0	0	0	0
blaADC-224	BETA-LACTAM	CEPHALOSPORIN	0	0	0	0	0	0	0	0	0	0	0	0	0	0	0	0	0	0	0	0	0	0	0	0
blaADC-225	BETA-LACTAM	CEPHALOSPORIN	0	0	0	0	0	0	0	0	0	0	0	0	0	0	0	0	0	0	0	0	0	0	0	0
blaADC-226	BETA-LACTAM	CEPHALOSPORIN	0	0	0	0	0	0	0	0	0	0	0	0	0	0	0	0	0	0	0	0	0	0	0	0
blaADC-227	BETA-LACTAM	CEPHALOSPORIN	0	0	0	0	0	0	0	0	0	0	0	0	0	0	0	0	0	0	0	0	0	0	0	0
blaADC-228	BETA-LACTAM	CEPHALOSPORIN	0	0	0	0	0	0	0	0	0	0	0	0	0	0	0	0	0	0	0	0	0	0	0	0
blaADC-229	BETA-LACTAM	CEPHALOSPORIN	0	0	0	0	0	0	0	0	0	0	0	0	0	0	0	0	0	0	0	0	0	0	0	0
blaADC-23	BETA-LACTAM	CEPHALOSPORIN	0	0	0	0	0	0	0	0	0	0	0	0	0	0	0	0	0	0	0	0	0	0	0	0
blaADC-230	BETA-LACTAM	CEPHALOSPORIN	0	0	0	0	0	0	0	0	0	0	0	0	0	0	0	0	0	0	0	0	0	0	0	0
blaADC-231	BETA-LACTAM	CEPHALOSPORIN	0	0	0	0	0	0	0	0	0	0	0	0	0	0	0	0	0	0	0	0	0	0	0	0
blaADC-232	BETA-LACTAM	CEPHALOSPORIN	0	0	0	0	0	0	0	0	0	0	0	0	0	0	0	0	0	0	0	0	0	0	0	0
blaADC-233	BETA-LACTAM	CEPHALOSPORIN	0	0	0	0	0	0	0	0	0	0	0	0	0	0	0	0	0	0	0	0	0	0	0	0
blaADC-234	BETA-LACTAM	CEPHALOSPORIN	0	0	0	0	0	0	0	0	0	0	0	0	0	0	0	0	0	0	0	0	0	0	0	0
blaADC-235	BETA-LACTAM	CEPHALOSPORIN	0	0	0	0	0	0	0	0	0	0	0	0	0	0	0	0	0	0	0	0	0	0	0	0
blaADC-236	BETA-LACTAM	CEPHALOSPORIN	0	0	0	0	0	0	0	0	0	0	0	0	0	0	0	0	0	0	0	0	0	0	0	0
blaADC-237	BETA-LACTAM	CEPHALOSPORIN	0	0	0	0	0	0	0	0	0	0	0	0	0	0	0	0	0	0	0	0	0	0	0	0
blaADC-238	BETA-LACTAM	CEPHALOSPORIN	0	0	0	0	0	0	0	0	0	0	0	0	0	0	0	0	0	0	0	0	0	0	0	0
blaADC-239	BETA-LACTAM	CEPHALOSPORIN	0	0	0	0	0	0	0	0	0	0	0	0	0	0	0	0	0	0	0	0	0	0	0	0
blaADC-24	BETA-LACTAM	CEPHALOSPORIN	0	0	0	0	0	0	0	0	0	0	0	0	0	0	0	0	0	0	0	0	0	0	0	0
blaADC-240	BETA-LACTAM	CEPHALOSPORIN	0	0	0	0	0	0	0	0	0	0	0	0	0	0	0	0	0	0	0	0	0	0	0	0
blaADC-241	BETA-LACTAM	CEPHALOSPORIN	0	0	0	0	0	0	0	0	0	0	0	0	0	0	0	0	0	0	0	0	0	0	0	0
blaADC-242	BETA-LACTAM	CEPHALOSPORIN	0	0	0	0	0	0	0	0	0	0	0	0	0	0	0	0	0	0	0	0	0	0	0	0
blaADC-243	BETA-LACTAM	CEPHALOSPORIN	0	0	0	0	0	0	0	0	0	0	0	0	0	0	0	0	0	0	0	0	0	0	0	0
blaADC-244	BETA-LACTAM	CEPHALOSPORIN	0	0	0	0	0	0	0	0	0	0	0	0	0	0	0	0	0	0	0	0	0	0	0	0
blaADC-245	BETA-LACTAM	CEPHALOSPORIN	0	0	0	0	0	0	0	0	0	0	0	0	0	0	0	0	0	0	0	0	0	0	0	0
blaADC-246	BETA-LACTAM	CEPHALOSPORIN	0	0	0	0	0	0	0	0	0	0	0	0	0	0	0	0	0	0	0	0	0	0	0	0
blaADC-247	BETA-LACTAM	CEPHALOSPORIN	0	0	0	0	0	0	0	0	0	0	0	0	0	0	0	0	0	0	0	0	0	0	0	0
blaADC-248	BETA-LACTAM	CEPHALOSPORIN	0	0	0	0	0	0	0	0	0	0	0	0	0	0	0	0	0	0	0	0	0	0	0	0
blaADC-249	BETA-LACTAM	CEPHALOSPORIN	0	0	0	0	0	0	0	0	0	0	0	0	0	0	0	0	0	0	0	0	0	0	0	0
blaADC-25	BETA-LACTAM	CEPHALOSPORIN	0	0	0	0	0	0	0	0	0	0	0	0	0	0	0	0	0	0	0	0	0	0	0	0
blaADC-250	BETA-LACTAM	CEPHALOSPORIN	0	0	0	0	0	0	0	0	0	0	0	0	0	0	0	0	0	0	0	0	0	0	0	0
blaADC-251	BETA-LACTAM	CEPHALOSPORIN	0	0	0	0	0	0	0	0	0	0	0	0	0	0	0	0	0	0	0	0	0	0	0	0
blaADC-252	BETA-LACTAM	CEPHALOSPORIN	0	0	0	0	0	0	0	0	0	0	0	0	0	0	0	0	0	0	0	0	0	0	0	0
blaADC-253	BETA-LACTAM	CEPHALOSPORIN	0	0	0	0	0	0	0	0	0	0	0	0	0	0	0	0	0	0	0	0	0	0	0	0
blaADC-254	BETA-LACTAM	CEPHALOSPORIN	0	0	0	0	0	0	0	0	0	0	0	0	0	0	0	0	0	0	0	0	0	0	0	0
blaADC-255	BETA-LACTAM	CEPHALOSPORIN	0	0	0	0	0	0	0	0	0	0	0	0	0	0	0	0	0	0	0	0	0	0	0	0
blaADC-256	BETA-LACTAM	CEPHALOSPORIN	0	0	0	0	0	0	0	0	0	0	0	0	0	0	0	0	0	0	0	0	0	0	0	0
blaADC-257	BETA-LACTAM	CEPHALOSPORIN	0	0	0	0	0	0	0	0	0	0	0	0	0	0	0	0	0	0	0	0	0	0	0	0
blaADC-258	BETA-LACTAM	CEPHALOSPORIN	0	0	0	0	0	0	0	0	0	0	0	0	0	0	0	0	0	0	0	0	0	0	0	0
blaADC-259	BETA-LACTAM	CEPHALOSPORIN	0	0	0	0	0	0	0	0	0	0	0	0	0	0	0	0	0	0	0	0	0	0	0	0
blaADC-26	BETA-LACTAM	CEPHALOSPORIN	0	0	0	0	0	0	0	0	0	0	0	0	0	0	0	0	0	0	0	0	0	0	0	0
blaADC-260	BETA-LACTAM	CEPHALOSPORIN	0	0	0	0	0	0	0	0	0	0	0	0	0	0	0	0	0	0	0	0	0	0	0	0
blaADC-261	BETA-LACTAM	CEPHALOSPORIN	0	0	0	0	0	0	0	0	0	0	0	0	0	0	0	0	0	0	0	0	0	0	0	0
blaADC-262	BETA-LACTAM	CEPHALOSPORIN	0	0	0	0	0	0	0	0	0	0	0	0	0	0	0	0	0	0	0	0	0	0	0	0
blaADC-263	BETA-LACTAM	CEPHALOSPORIN	0	0	0	0	0	0	0	0	0	0	0	0	0	0	0	0	0	0	0	0	0	0	0	0
blaADC-264	BETA-LACTAM	CEPHALOSPORIN	0	0	0	0	0	0	0	0	0	0	0	0	0	0	0	0	0	0	0	0	0	0	0	0
blaADC-265	BETA-LACTAM	CEPHALOSPORIN	0	0	0	0	0	0	0	0	0	0	0	0	0	0	0	0	0	0	0	0	0	0	0	0
blaADC-266	BETA-LACTAM	CEPHALOSPORIN	0	0	0	0	0	0	0	0	0	0	0	0	0	0	0	0	0	0	0	0	0	0	0	0
blaADC-267	BETA-LACTAM	CEPHALOSPORIN	0	0	0	0	0	0	0	0	0	0	0	0	0	0	0	0	0	0	0	0	0	0	0	0
blaADC-268	BETA-LACTAM	CEPHALOSPORIN	0	0	0	0	0	0	0	0	0	0	0	0	0	0	0	0	0	0	0	0	0	0	0	0
blaADC-269	BETA-LACTAM	CEPHALOSPORIN	0	0	0	0	0	0	0	0	0	0	0	0	0	0	0	0	0	0	0	0	0	0	0	0
blaADC-270	BETA-LACTAM	CEPHALOSPORIN	0	0	0	0	0	0	0	0	0	0	0	0	0	0	0	0	0	0	0	0	0	0	0	0
blaADC-271	BETA-LACTAM	CEPHALOSPORIN	0	0	0	0	0	0	0	0	0	0	0	0	0	0	0	0	0	0	0	0	0	0	0	0
blaADC-272	BETA-LACTAM	CEPHALOSPORIN	0	0	0	0	0	0	0	0	0	0	0	0	0	0	0	0	0	0	0	0	0	0	0	0
blaADC-273	BETA-LACTAM	CEPHALOSPORIN	0	0	0	0	0	0	0	0	0	0	0	0	0	0	0	0	0	0	0	0	0	0	0	0
blaADC-274	BETA-LACTAM	CEPHALOSPORIN	0	0	0	0	0	0	0	0	0	0	0	0	0	0	0	0	0	0	0	0	0	0	0	0
blaADC-275	BETA-LACTAM	CEPHALOSPORIN	0	0	0	0	0	0	0	0	0	0	0	0	0	0	0	0	0	0	0	0	0	0	0	0
blaADC-276	BETA-LACTAM	CEPHALOSPORIN	0	0	0	0	0	0	0	0	0	0	0	0	0	0	0	0	0	0	0	0	0	0	0	0
blaADC-277	BETA-LACTAM	CEPHALOSPORIN	0	0	0	0	0	0	0	0	0	0	0	0	0	0	0	0	0	0	0	0	0	0	0	0
blaADC-278	BETA-LACTAM	CEPHALOSPORIN	0	0	0	0	0	0	0	0	0	0	0	0	0	0	0	0	0	0	0	0	0	0	0	0
blaADC-279	BETA-LACTAM	CEPHALOSPORIN	0	0	0	0	0	0	0	0	0	0	0	0	0	0	0	0	0	0	0	0	0	0	0	0
blaADC-280	BETA-LACTAM	CEPHALOSPORIN	0	0	0	0	0	0	0	0	0	0	0	0	0	0	0	0	0	0	0	0	0	0	0	0
blaADC-281	BETA-LACTAM	CEPHALOSPORIN	0	0	0	0	0	0	0	0	0	0	0	0	0	0	0	0	0	0	0	0	0	0	0	0
blaADC-282	BETA-LACTAM	CEPHALOSPORIN	0	0	0	0	0	0	0	0	0	0	0	0	0	0	0	0	0	0	0	0	0	0	0	0
blaADC-283	BETA-LACTAM	CEPHALOSPORIN	0	0	0	0	0	0	0	0	0	0	0	0	0	0	0	0	0	0	0	0	0	0	0	0
blaADC-284	BETA-LACTAM	CEPHALOSPORIN	0	0	0	0	0	0	0	0	0	0	0	0	0	0	0	0	0	0	0	0	0	0	0	0
blaADC-285	BETA-LACTAM	CEPHALOSPORIN	0	0	0	0	0	0	0	0	0	0	0	0	0	0	0	0	0	0	0	0	0	0	0	0
blaADC-286	BETA-LACTAM	CEPHALOSPORIN	0	0	0	0	0	0	0	0	0	0	0	0	0	0	0	0	0	0	0	0	0	0	0	0
blaADC-287	BETA-LACTAM	CEPHALOSPORIN	0	0	0	0	0	0	0	0	0	0	0	0	0	0	0	0	0	0	0	0	0	0	0	0
blaADC-288	BETA-LACTAM	CEPHALOSPORIN	0	0	0	0	0	0	0	0	0	0	0	0	0	0	0	0	0	0	0	0	0	0	0	0
blaADC-289	BETA-LACTAM	CEPHALOSPORIN	0	0	0	0	0	0	0	0	0	0	0	0	0	0	0	0	0	0	0	0	0	0	0	0
blaADC-29	BETA-LACTAM	CEPHALOSPORIN	0	0	0	0	0	0	0	0	0	0	0	0	0	0	0	0	0	0	0	0	0	0	0	0
blaADC-290	BETA-LACTAM	CEPHALOSPORIN	0	0	0	0	0	0	0	0	0	0	0	0	0	0	0	0	0	0	0	0	0	0	0	0
blaADC-291	BETA-LACTAM	CEPHALOSPORIN	0	0	0	0	0	0	0	0	0	0	0	0	0	0	0	0	0	0	0	0	0	0	0	0
blaADC-292	BETA-LACTAM	CEPHALOSPORIN	0	0	0	0	0	0	0	0	0	0	0	0	0	0	0	0	0	0	0	0	0	0	0	0
blaADC-293	BETA-LACTAM	CEPHALOSPORIN	0	0	0	0	0	0	0	0	0	0	0	0	0	0	0	0	0	0	0	0	0	0	0	0
blaADC-294	BETA-LACTAM	CEPHALOSPORIN	0	0	0	0	0	0	0	0	0	0	0	0	0	0	0	0	0	0	0	0	0	0	0	0
blaADC-295	BETA-LACTAM	CEPHALOSPORIN	0	0	0	0	0	0	0	0	0	0	0	0	0	0	0	0	0	0	0	0	0	0	0	0
blaADC-3	BETA-LACTAM	CEPHALOSPORIN	0	0	0	0	0	0	0	0	0	0	0	0	0	0	0	0	0	0	0	0	0	0	0	0
blaADC-30	BETA-LACTAM	CEPHALOSPORIN	0	0	0	0	0	0	0	0	0	0	0	0	0	0	0	0	0	0	0	0	0	0	0	0
blaADC-302	BETA-LACTAM	CEPHALOSPORIN	0	0	0	0	0	0	0	0	0	0	0	0	0	0	0	0	0	0	0	0	0	0	0	0
blaADC-303	BETA-LACTAM	CEPHALOSPORIN	0	0	0	0	0	0	0	0	0	0	0	0	0	0	0	0	0	0	0	0	0	0	0	0
blaADC-304	BETA-LACTAM	CEPHALOSPORIN	0	0	0	0	0	0	0	0	0	0	0	0	0	0	0	0	0	0	0	0	0	0	0	0
blaADC-305	BETA-LACTAM	CEPHALOSPORIN	0	0	0	0	0	0	0	0	0	0	0	0	0	0	0	0	0	0	0	0	0	0	0	0
blaADC-306	BETA-LACTAM	CEPHALOSPORIN	0	0	0	0	0	0	0	0	0	0	0	0	0	0	0	0	0	0	0	0	0	0	0	0
blaADC-307	BETA-LACTAM	CEPHALOSPORIN	0	0	0	0	0	0	0	0	0	0	0	0	0	0	0	0	0	0	0	0	0	0	0	0
blaADC-308	BETA-LACTAM	CEPHALOSPORIN	0	0	0	0	0	0	0	0	0	0	0	0	0	0	0	0	0	0	0	0	0	0	0	0
blaADC-309	BETA-LACTAM	CEPHALOSPORIN	0	0	0	0	0	0	0	0	0	0	0	0	0	0	0	0	0	0	0	0	0	0	0	0
blaADC-31	BETA-LACTAM	CEPHALOSPORIN	0	0	0	0	0	0	0	0	0	0	0	0	0	0	0	0	0	0	0	0	0	0	0	0
blaADC-310	BETA-LACTAM	CEPHALOSPORIN	0	0	0	0	0	0	0	0	0	0	0	0	0	0	0	0	0	0	0	0	0	0	0	0
blaADC-311	BETA-LACTAM	CEPHALOSPORIN	0	0	0	0	0	0	0	0	0	0	0	0	0	0	0	0	0	0	0	0	0	0	0	0
blaADC-312	BETA-LACTAM	CEPHALOSPORIN	0	0	0	0	0	0	0	0	0	0	0	0	0	0	0	0	0	0	0	0	0	0	0	0
blaADC-313	BETA-LACTAM	CEPHALOSPORIN	0	0	0	0	0	0	0	0	0	0	0	0	0	0	0	0	0	0	0	0	0	0	0	0
blaADC-314	BETA-LACTAM	CEPHALOSPORIN	0	0	0	0	0	0	0	0	0	0	0	0	0	0	0	0	0	0	0	0	0	0	0	0
blaADC-315	BETA-LACTAM	CEPHALOSPORIN	0	0	0	0	0	0	0	0	0	0	0	0	0	0	0	0	0	0	0	0	0	0	0	0
blaADC-316	BETA-LACTAM	CEPHALOSPORIN	0	0	0	0	0	0	0	0	0	0	0	0	0	0	0	0	0	0	0	0	0	0	0	0
blaADC-317	BETA-LACTAM	CEPHALOSPORIN	0	0	0	0	0	0	0	0	0	0	0	0	0	0	0	0	0	0	0	0	0	0	0	0
blaADC-318	BETA-LACTAM	CEPHALOSPORIN	0	0	0	0	0	0	0	0	0	0	0	0	0	0	0	0	0	0	0	0	0	0	0	0
blaADC-319	BETA-LACTAM	CEPHALOSPORIN	0	0	0	0	0	0	0	0	0	0	0	0	0	0	0	0	0	0	0	0	0	0	0	0
blaADC-32	BETA-LACTAM	CEPHALOSPORIN	0	0	0	0	0	0	0	0	0	0	0	0	0	0	0	0	0	0	0	0	0	0	0	0
blaADC-320	BETA-LACTAM	CEPHALOSPORIN	0	0	0	0	0	0	0	0	0	0	0	0	0	0	0	0	0	0	0	0	0	0	0	0
blaADC-321	BETA-LACTAM	CEPHALOSPORIN	0	0	0	0	0	0	0	0	0	0	0	0	0	0	0	0	0	0	0	0	0	0	0	0
blaADC-322	BETA-LACTAM	CEPHALOSPORIN	0	0	0	0	0	0	0	0	0	0	0	0	0	0	0	0	0	0	0	0	0	0	0	0
blaADC-323	BETA-LACTAM	CEPHALOSPORIN	0	0	0	0	0	0	0	0	0	0	0	0	0	0	0	0	0	0	0	0	0	0	0	0
blaADC-324	BETA-LACTAM	CEPHALOSPORIN	0	0	0	0	0	0	0	0	0	0	0	0	0	0	0	0	0	0	0	0	0	0	0	0
blaADC-325	BETA-LACTAM	CEPHALOSPORIN	0	0	0	0	0	0	0	0	0	0	0	0	0	0	0	0	0	0	0	0	0	0	0	0
blaADC-326	BETA-LACTAM	CEPHALOSPORIN	0	0	0	0	0	0	0	0	0	0	0	0	0	0	0	0	0	0	0	0	0	0	0	0
blaADC-327	BETA-LACTAM	CEPHALOSPORIN	0	0	0	0	0	0	0	0	0	0	0	0	0	0	0	0	0	0	0	0	0	0	0	0
blaADC-328	BETA-LACTAM	CEPHALOSPORIN	0	0	0	0	0	0	0	0	0	0	0	0	0	0	0	0	0	0	0	0	0	0	0	0
blaADC-329	BETA-LACTAM	CEPHALOSPORIN	0	0	0	0	0	0	0	0	0	0	0	0	0	0	0	0	0	0	0	0	0	0	0	0
blaADC-33	BETA-LACTAM	CEPHALOSPORIN	0	0	0	0	0	0	0	0	0	0	0	0	0	0	0	0	0	0	0	0	0	0	0	0
blaADC-330	BETA-LACTAM	CEPHALOSPORIN	0	0	0	0	0	0	0	0	0	0	0	0	0	0	0	0	0	0	0	0	0	0	0	0
blaADC-331	BETA-LACTAM	CEPHALOSPORIN	0	0	0	0	0	0	0	0	0	0	0	0	0	0	0	0	0	0	0	0	0	0	0	0
blaADC-332	BETA-LACTAM	CEPHALOSPORIN	0	0	0	0	0	0	0	0	0	0	0	0	0	0	0	0	0	0	0	0	0	0	0	0
blaADC-333	BETA-LACTAM	CEPHALOSPORIN	0	0	0	0	0	0	0	0	0	0	0	0	0	0	0	0	0	0	0	0	0	0	0	0
blaADC-334	BETA-LACTAM	CEPHALOSPORIN	0	0	0	0	0	0	0	0	0	0	0	0	0	0	0	0	0	0	0	0	0	0	0	0
blaADC-335	BETA-LACTAM	CEPHALOSPORIN	0	0	0	0	0	0	0	0	0	0	0	0	0	0	0	0	0	0	0	0	0	0	0	0
blaADC-336	BETA-LACTAM	CEPHALOSPORIN	0	0	0	0	0	0	0	0	0	0	0	0	0	0	0	0	0	0	0	0	0	0	0	0
blaADC-337	BETA-LACTAM	CEPHALOSPORIN	0	0	0	0	0	0	0	0	0	0	0	0	0	0	0	0	0	0	0	0	0	0	0	0
blaADC-338	BETA-LACTAM	CEPHALOSPORIN	0	0	0	0	0	0	0	0	0	0	0	0	0	0	0	0	0	0	0	0	0	0	0	0
blaADC-339	BETA-LACTAM	CEPHALOSPORIN	0	0	0	0	0	0	0	0	0	0	0	0	0	0	0	0	0	0	0	0	0	0	0	0
blaADC-340	BETA-LACTAM	CEPHALOSPORIN	0	0	0	0	0	0	0	0	0	0	0	0	0	0	0	0	0	0	0	0	0	0	0	0
blaADC-341	BETA-LACTAM	CEPHALOSPORIN	0	0	0	0	0	0	0	0	0	0	0	0	0	0	0	0	0	0	0	0	0	0	0	0
blaADC-342	BETA-LACTAM	CEPHALOSPORIN	0	0	0	0	0	0	0	0	0	0	0	0	0	0	0	0	0	0	0	0	0	0	0	0
blaADC-343	BETA-LACTAM	CEPHALOSPORIN	0	0	0	0	0	0	0	0	0	0	0	0	0	0	0	0	0	0	0	0	0	0	0	0
blaADC-344	BETA-LACTAM	CEPHALOSPORIN	0	0	0	0	0	0	0	0	0	0	0	0	0	0	0	0	0	0	0	0	0	0	0	0
blaADC-345	BETA-LACTAM	CEPHALOSPORIN	0	0	0	0	0	0	0	0	0	0	0	0	0	0	0	0	0	0	0	0	0	0	0	0
blaADC-346	BETA-LACTAM	CEPHALOSPORIN	0	0	0	0	0	0	0	0	0	0	0	0	0	0	0	0	0	0	0	0	0	0	0	0
blaADC-347	BETA-LACTAM	CEPHALOSPORIN	0	0	0	0	0	0	0	0	0	0	0	0	0	0	0	0	0	0	0	0	0	0	0	0
blaADC-348	BETA-LACTAM	CEPHALOSPORIN	0	0	0	0	0	0	0	0	0	0	0	0	0	0	0	0	0	0	0	0	0	0	0	0
blaADC-349	BETA-LACTAM	CEPHALOSPORIN	0	0	0	0	0	0	0	0	0	0	0	0	0	0	0	0	0	0	0	0	0	0	0	0
blaADC-350	BETA-LACTAM	CEPHALOSPORIN	0	0	0	0	0	0	0	0	0	0	0	0	0	0	0	0	0	0	0	0	0	0	0	0
blaADC-351	BETA-LACTAM	CEPHALOSPORIN	0	0	0	0	0	0	0	0	0	0	0	0	0	0	0	0	0	0	0	0	0	0	0	0
blaADC-352	BETA-LACTAM	CEPHALOSPORIN	0	0	0	0	0	0	0	0	0	0	0	0	0	0	0	0	0	0	0	0	0	0	0	0
blaADC-353	BETA-LACTAM	CEPHALOSPORIN	0	0	0	0	0	0	0	0	0	0	0	0	0	0	0	0	0	0	0	0	0	0	0	0
blaADC-354	BETA-LACTAM	CEPHALOSPORIN	0	0	0	0	0	0	0	0	0	0	0	0	0	0	0	0	0	0	0	0	0	0	0	0
blaADC-355	BETA-LACTAM	CEPHALOSPORIN	0	0	0	0	0	0	0	0	0	0	0	0	0	0	0	0	0	0	0	0	0	0	0	0
blaADC-356	BETA-LACTAM	CEPHALOSPORIN	0	0	0	0	0	0	0	0	0	0	0	0	0	0	0	0	0	0	0	0	0	0	0	0
blaADC-357	BETA-LACTAM	CEPHALOSPORIN	0	0	0	0	0	0	0	0	0	0	0	0	0	0	0	0	0	0	0	0	0	0	0	0
blaADC-358	BETA-LACTAM	CEPHALOSPORIN	0	0	0	0	0	0	0	0	0	0	0	0	0	0	0	0	0	0	0	0	0	0	0	0
blaADC-359	BETA-LACTAM	CEPHALOSPORIN	0	0	0	0	0	0	0	0	0	0	0	0	0	0	0	0	0	0	0	0	0	0	0	0
blaADC-38	BETA-LACTAM	CEPHALOSPORIN	0	0	0	0	0	0	0	0	0	0	0	0	0	0	0	0	0	0	0	0	0	0	0	0
blaADC-39	BETA-LACTAM	CEPHALOSPORIN	0	0	0	0	0	0	0	0	0	0	0	0	0	0	0	0	0	0	0	0	0	0	0	0
blaADC-4	BETA-LACTAM	CEPHALOSPORIN	0	0	0	0	0	0	0	0	0	0	0	0	0	0	0	0	0	0	0	0	0	0	0	0
blaADC-41	BETA-LACTAM	CEPHALOSPORIN	0	0	0	0	0	0	0	0	0	0	0	0	0	0	0	0	0	0	0	0	0	0	0	0
blaADC-42	BETA-LACTAM	CEPHALOSPORIN	0	0	0	0	0	0	0	0	0	0	0	0	0	0	0	0	0	0	0	0	0	0	0	0
blaADC-43	BETA-LACTAM	CEPHALOSPORIN	0	0	0	0	0	0	0	0	0	0	0	0	0	0	0	0	0	0	0	0	0	0	0	0
blaADC-44	BETA-LACTAM	CEPHALOSPORIN	0	0	0	0	0	0	0	0	0	0	0	0	0	0	0	0	0	0	0	0	0	0	0	0
blaADC-5	BETA-LACTAM	CEPHALOSPORIN	0	0	0	0	0	0	0	0	0	0	0	0	0	0	0	0	0	0	0	0	0	0	0	0
blaADC-50	BETA-LACTAM	CEPHALOSPORIN	0	0	0	0	0	0	0	0	0	0	0	0	0	0	0	0	0	0	0	0	0	0	0	0
blaADC-51	BETA-LACTAM	CEPHALOSPORIN	0	0	0	0	0	0	0	0	0	0	0	0	0	0	0	0	0	0	0	0	0	0	0	0
blaADC-52	BETA-LACTAM	CEPHALOSPORIN	0	0	0	0	0	0	0	0	0	0	0	0	0	0	0	0	0	0	0	0	0	0	0	0
blaADC-53	BETA-LACTAM	CEPHALOSPORIN	0	0	0	0	0	0	0	0	0	0	0	0	0	0	0	0	0	0	0	0	0	0	0	0
blaADC-54	BETA-LACTAM	CEPHALOSPORIN	0	0	0	0	0	0	0	0	0	0	0	0	0	0	0	0	0	0	0	0	0	0	0	0
blaADC-56	BETA-LACTAM	CEPHALOSPORIN	0	0	0	0	0	0	0	0	0	0	0	0	0	0	0	0	0	0	0	0	0	0	0	0
blaADC-57	BETA-LACTAM	CEPHALOSPORIN	0	0	0	0	0	0	0	0	0	0	0	0	0	0	0	0	0	0	0	0	0	0	0	0
blaADC-58	BETA-LACTAM	CEPHALOSPORIN	0	0	0	0	0	0	0	0	0	0	0	0	0	0	0	0	0	0	0	0	0	0	0	0
blaADC-59	BETA-LACTAM	CEPHALOSPORIN	0	0	0	0	0	0	0	0	0	0	0	0	0	0	0	0	0	0	0	0	0	0	0	0
blaADC-6	BETA-LACTAM	CEPHALOSPORIN	0	0	0	0	0	0	0	0	0	0	0	0	0	0	0	0	0	0	0	0	0	0	0	0
blaADC-60	BETA-LACTAM	CEPHALOSPORIN	0	0	0	0	0	0	0	0	0	0	0	0	0	0	0	0	0	0	0	0	0	0	0	0
blaADC-61	BETA-LACTAM	CEPHALOSPORIN	0	0	0	0	0	0	0	0	0	0	0	0	0	0	0	0	0	0	0	0	0	0	0	0
blaADC-62	BETA-LACTAM	CEPHALOSPORIN	0	0	0	0	0	0	0	0	0	0	0	0	0	0	0	0	0	0	0	0	0	0	0	0
blaADC-63	BETA-LACTAM	CEPHALOSPORIN	0	0	0	0	0	0	0	0	0	0	0	0	0	0	0	0	0	0	0	0	0	0	0	0
blaADC-65	BETA-LACTAM	CEPHALOSPORIN	0	0	0	0	0	0	0	0	0	0	0	0	0	0	0	0	0	0	0	0	0	0	0	0
blaADC-66	BETA-LACTAM	CEPHALOSPORIN	0	0	0	0	0	0	0	0	0	0	0	0	0	0	0	0	0	0	0	0	0	0	0	0
blaADC-67	BETA-LACTAM	CEPHALOSPORIN	0	0	0	0	0	0	0	0	0	0	0	0	0	0	0	0	0	0	0	0	0	0	0	0
blaADC-68	BETA-LACTAM	CARBAPENEM	0	0	0	0	0	0	0	0	0	0	0	0	0	0	0	0	0	0	0	0	0	0	0	0
blaADC-7	BETA-LACTAM	CEPHALOSPORIN	0	0	0	0	0	0	0	0	0	0	0	0	0	0	0	0	0	0	0	0	0	0	0	0
blaADC-70	BETA-LACTAM	CEPHALOSPORIN	0	0	0	0	0	0	0	0	0	0	0	0	0	0	0	0	0	0	0	0	0	0	0	0
blaADC-73	BETA-LACTAM	CEPHALOSPORIN	0	0	0	0	0	0	0	0	0	0	0	0	0	0	0	0	0	0	0	0	0	0	0	0
blaADC-74	BETA-LACTAM	CEPHALOSPORIN	0	0	0	0	0	0	0	0	0	0	0	0	0	0	0	0	0	0	0	0	0	0	0	0
blaADC-75	BETA-LACTAM	CEPHALOSPORIN	0	0	0	0	0	0	0	0	0	0	0	0	0	0	0	0	0	0	0	0	0	0	0	0
blaADC-76	BETA-LACTAM	CEPHALOSPORIN	0	0	0	0	0	0	0	0	0	0	0	0	0	0	0	0	0	0	0	0	0	0	0	0
blaADC-77	BETA-LACTAM	CEPHALOSPORIN	0	0	0	0	0	0	0	0	0	0	0	0	0	0	0	0	0	0	0	0	0	0	0	0
blaADC-78	BETA-LACTAM	CEPHALOSPORIN	0	0	0	0	0	0	0	0	0	0	0	0	0	0	0	0	0	0	0	0	0	0	0	0
blaADC-79	BETA-LACTAM	CEPHALOSPORIN	0	0	0	0	0	0	0	0	0	0	0	0	0	0	0	0	0	0	0	0	0	0	0	0
blaADC-8	BETA-LACTAM	CEPHALOSPORIN	0	0	0	0	0	0	0	0	0	0	0	0	0	0	0	0	0	0	0	0	0	0	0	0
blaADC-80	BETA-LACTAM	CEPHALOSPORIN	0	0	0	0	0	0	0	0	0	0	0	0	0	0	0	0	0	0	0	0	0	0	0	0
blaADC-81	BETA-LACTAM	CEPHALOSPORIN	0	0	0	0	0	0	0	0	0	0	0	0	0	0	0	0	0	0	0	0	0	0	0	0
blaADC-82	BETA-LACTAM	CEPHALOSPORIN	0	0	0	0	0	0	0	0	0	0	0	0	0	0	0	0	0	0	0	0	0	0	0	0
blaADC-83	BETA-LACTAM	CEPHALOSPORIN	0	0	0	0	0	0	0	0	0	0	0	0	0	0	0	0	0	0	0	0	0	0	0	0
blaADC-84	BETA-LACTAM	CEPHALOSPORIN	0	0	0	0	0	0	0	0	0	0	0	0	0	0	0	0	0	0	0	0	0	0	0	0
blaADC-85	BETA-LACTAM	CEPHALOSPORIN	0	0	0	0	0	0	0	0	0	0	0	0	0	0	0	0	0	0	0	0	0	0	0	0
blaADC-86	BETA-LACTAM	CEPHALOSPORIN	0	0	0	0	0	0	0	0	0	0	0	0	0	0	0	0	0	0	0	0	0	0	0	0
blaADC-87	BETA-LACTAM	CEPHALOSPORIN	0	0	0	0	0	0	0	0	0	0	0	0	0	0	0	0	0	0	0	0	0	0	0	0
blaADC-88	BETA-LACTAM	CEPHALOSPORIN	0	0	0	0	0	0	0	0	0	0	0	0	0	0	0	0	0	0	0	0	0	0	0	0
blaADC-89	BETA-LACTAM	CEPHALOSPORIN	0	0	0	0	0	0	0	0	0	0	0	0	0	0	0	0	0	0	0	0	0	0	0	0
blaADC-90	BETA-LACTAM	CEPHALOSPORIN	0	0	0	0	0	0	0	0	0	0	0	0	0	0	0	0	0	0	0	0	0	0	0	0
blaADC-91	BETA-LACTAM	CEPHALOSPORIN	0	0	0	0	0	0	0	0	0	0	0	0	0	0	0	0	0	0	0	0	0	0	0	0
blaADC-92	BETA-LACTAM	CEPHALOSPORIN	0	0	0	0	0	0	0	0	0	0	0	0	0	0	0	0	0	0	0	0	0	0	0	0
blaADC-93	BETA-LACTAM	CEPHALOSPORIN	0	0	0	0	0	0	0	0	0	0	0	0	0	0	0	0	0	0	0	0	0	0	0	0
blaADC-94	BETA-LACTAM	CEPHALOSPORIN	0	0	0	0	0	0	0	0	0	0	0	0	0	0	0	0	0	0	0	0	0	0	0	0
blaADC-95	BETA-LACTAM	CEPHALOSPORIN	0	0	0	0	0	0	0	0	0	0	0	0	0	0	0	0	0	0	0	0	0	0	0	0
blaADC-96	BETA-LACTAM	CEPHALOSPORIN	0	0	0	0	0	0	0	0	0	0	0	0	0	0	0	0	0	0	0	0	0	0	0	0
blaADC-97	BETA-LACTAM	CEPHALOSPORIN	0	0	0	0	0	0	0	0	0	0	0	0	0	0	0	0	0	0	0	0	0	0	0	0
blaADC-98	BETA-LACTAM	CEPHALOSPORIN	0	0	0	0	0	0	0	0	0	0	0	0	0	0	0	0	0	0	0	0	0	0	0	0
blaADC-99	BETA-LACTAM	CEPHALOSPORIN	0	0	0	0	0	0	0	0	0	0	0	0	0	0	0	0	0	0	0	0	0	0	0	0
blaAER-1	BETA-LACTAM	BETA-LACTAM	0	0	0	0	0	0	0	0	0	0	0	0	0	0	0	0	0	0	0	0	0	0	0	0
blaAFM-1	BETA-LACTAM	CARBAPENEM	0	0	0	0	0	0	0	0	0	0	0	0	0	0	0	0	0	0	0	0	0	0	0	0
blaAFM-2	BETA-LACTAM	CARBAPENEM	0	0	0	0	0	0	0	0	0	0	0	0	0	0	0	0	0	0	0	0	0	0	0	0
blaAFM-3	BETA-LACTAM	CARBAPENEM	0	0	0	0	0	0	0	0	0	0	0	0	0	0	0	0	0	0	0	0	0	0	0	0
blaAFM-4	BETA-LACTAM	CARBAPENEM	0	0	0	0	0	0	0	0	0	0	0	0	0	0	0	0	0	0	0	0	0	0	0	0
blaAFM-5	BETA-LACTAM	CARBAPENEM	0	0	0	0	0	0	0	0	0	0	0	0	0	0	0	0	0	0	0	0	0	0	0	0
blaAIM-1	BETA-LACTAM	CARBAPENEM	0	0	0	0	0	0	0	0	0	0	0	0	0	0	0	0	0	0	0	0	0	0	0	0
blaAIM-2	BETA-LACTAM	CARBAPENEM	0	0	0	0	0	0	0	0	0	0	0	0	0	0	0	0	0	0	0	0	0	0	0	0
blaALG11-1	BETA-LACTAM	CARBAPENEM	0	0	0	0	0	0	0	0	0	0	0	0	0	0	0	0	0	0	0	0	0	0	0	0
blaALG6-1	BETA-LACTAM	CARBAPENEM	0	0	0	0	0	0	0	0	0	0	0	0	0	0	0	0	0	0	0	0	0	0	0	0
blaALI-1	BETA-LACTAM	CARBAPENEM	0	0	0	0	0	0	0	0	0	0	0	0	0	0	0	0	0	0	0	0	0	0	0	0
blaALI-2	BETA-LACTAM	CARBAPENEM	0	0	0	0	0	0	0	0	0	0	0	0	0	0	0	0	0	0	0	0	0	0	0	0
blaAMZ-1	BETA-LACTAM	CEPHALOSPORIN	0	0	0	0	0	0	0	0	0	0	0	0	0	0	0	0	0	0	0	0	0	0	0	0
blaANA-1	BETA-LACTAM	CARBAPENEM	0	0	0	0	0	0	0	0	0	0	0	0	0	0	0	0	0	0	0	0	0	0	0	0
blaAQU	BETA-LACTAM	BETA-LACTAM	0	0	0	0	0	0	0	0	0	0	0	0	0	0	0	0	0	0	0	0	0	0	0	0
blaAQU-1	BETA-LACTAM	CEPHALOSPORIN	0	0	0	0	0	0	0	0	0	0	0	0	0	0	0	0	0	0	0	0	0	0	0	0
blaARL-1	BETA-LACTAM	BETA-LACTAM	0	0	0	0	0	0	0	0	0	0	0	0	0	0	0	0	0	0	0	0	0	0	0	0
blaARL-2	BETA-LACTAM	BETA-LACTAM	0	0	0	0	0	0	0	0	0	0	0	0	0	0	0	0	0	0	0	0	0	0	0	0
blaARL-3	BETA-LACTAM	BETA-LACTAM	0	0	0	0	0	0	0	0	0	0	0	0	0	0	0	0	0	0	0	0	0	0	0	0
blaARL-4	BETA-LACTAM	BETA-LACTAM	0	0	0	0	0	0	0	0	0	0	0	0	0	0	0	0	0	0	0	0	0	0	0	0
blaARL-5	BETA-LACTAM	BETA-LACTAM	0	0	0	0	0	0	0	0	0	0	0	0	0	0	0	0	0	0	0	0	0	0	0	0
blaARL-6	BETA-LACTAM	BETA-LACTAM	0	0	0	0	0	0	0	0	0	0	0	0	0	0	0	0	0	0	0	0	0	0	0	0
blaAST-1	BETA-LACTAM	BETA-LACTAM	0	0	0	0	0	0	0	0	0	0	0	0	0	0	0	0	0	0	0	0	0	0	0	0
blaASU1-1	BETA-LACTAM	CEPHALOSPORIN	0	0	0	0	0	0	0	0	0	0	0	0	0	0	0	0	0	0	0	0	0	0	0	0
blaAXC-1	BETA-LACTAM	CARBAPENEM	0	0	0	0	0	0	0	0	0	0	0	0	0	0	0	0	0	0	0	0	0	0	0	0
blaAXC-2	BETA-LACTAM	CARBAPENEM	0	0	0	0	0	0	0	0	0	0	0	0	0	0	0	0	0	0	0	0	0	0	0	0
blaAXC-3	BETA-LACTAM	CARBAPENEM	0	0	0	0	0	0	0	0	0	0	0	0	0	0	0	0	0	0	0	0	0	0	0	0
blaAXC-4	BETA-LACTAM	CARBAPENEM	0	0	0	0	0	0	0	0	0	0	0	0	0	0	0	0	0	0	0	0	0	0	0	0
blaAXC-5	BETA-LACTAM	CARBAPENEM	0	0	0	0	0	0	0	0	0	0	0	0	0	0	0	0	0	0	0	0	0	0	0	0
blaAXC-6	BETA-LACTAM	CARBAPENEM	0	0	0	0	0	0	0	0	0	0	0	0	0	0	0	0	0	0	0	0	0	0	0	0
blaAXC-7	BETA-LACTAM	CARBAPENEM	0	0	0	0	0	0	0	0	0	0	0	0	0	0	0	0	0	0	0	0	0	0	0	0
blaAXC-8	BETA-LACTAM	CARBAPENEM	0	0	0	0	0	0	0	0	0	0	0	0	0	0	0	0	0	0	0	0	0	0	0	0
blaB-1	BETA-LACTAM	CARBAPENEM	0	0	0	0	0	0	0	0	0	0	0	0	0	0	0	0	0	0	0	0	0	0	0	0
blaB-10	BETA-LACTAM	CARBAPENEM	0	0	0	0	0	0	0	0	0	0	0	0	0	0	0	0	0	0	0	0	0	0	0	0
blaB-11	BETA-LACTAM	CARBAPENEM	0	0	0	0	0	0	0	0	0	0	0	0	0	0	0	0	0	0	0	0	0	0	0	0
blaB-12	BETA-LACTAM	CARBAPENEM	0	0	0	0	0	0	0	0	0	0	0	0	0	0	0	0	0	0	0	0	0	0	0	0
blaB-13	BETA-LACTAM	CARBAPENEM	0	0	0	0	0	0	0	0	0	0	0	0	0	0	0	0	0	0	0	0	0	0	0	0
blaB-14	BETA-LACTAM	CARBAPENEM	0	0	0	0	0	0	0	0	0	0	0	0	0	0	0	0	0	0	0	0	0	0	0	0
blaB-15	BETA-LACTAM	CARBAPENEM	0	0	0	0	0	0	0	0	0	0	0	0	0	0	0	0	0	0	0	0	0	0	0	0
blaB-16	BETA-LACTAM	CARBAPENEM	0	0	0	0	0	0	0	0	0	0	0	0	0	0	0	0	0	0	0	0	0	0	0	0
blaB-17	BETA-LACTAM	CARBAPENEM	0	0	0	0	0	0	0	0	0	0	0	0	0	0	0	0	0	0	0	0	0	0	0	0
blaB-18	BETA-LACTAM	CARBAPENEM	0	0	0	0	0	0	0	0	0	0	0	0	0	0	0	0	0	0	0	0	0	0	0	0
blaB-19	BETA-LACTAM	CARBAPENEM	0	0	0	0	0	0	0	0	0	0	0	0	0	0	0	0	0	0	0	0	0	0	0	0
blaB-2	BETA-LACTAM	CARBAPENEM	0	0	0	0	0	0	0	0	0	0	0	0	0	0	0	0	0	0	0	0	0	0	0	0
blaB-20	BETA-LACTAM	CARBAPENEM	0	0	0	0	0	0	0	0	0	0	0	0	0	0	0	0	0	0	0	0	0	0	0	0
blaB-21	BETA-LACTAM	CARBAPENEM	0	0	0	0	0	0	0	0	0	0	0	0	0	0	0	0	0	0	0	0	0	0	0	0
blaB-22	BETA-LACTAM	CARBAPENEM	0	0	0	0	0	0	0	0	0	0	0	0	0	0	0	0	0	0	0	0	0	0	0	0
blaB-23	BETA-LACTAM	CARBAPENEM	0	0	0	0	0	0	0	0	0	0	0	0	0	0	0	0	0	0	0	0	0	0	0	0
blaB-24	BETA-LACTAM	CARBAPENEM	0	0	0	0	0	0	0	0	0	0	0	0	0	0	0	0	0	0	0	0	0	0	0	0
blaB-25	BETA-LACTAM	CARBAPENEM	0	0	0	0	0	0	0	0	0	0	0	0	0	0	0	0	0	0	0	0	0	0	0	0
blaB-26	BETA-LACTAM	CARBAPENEM	0	0	0	0	0	0	0	0	0	0	0	0	0	0	0	0	0	0	0	0	0	0	0	0
blaB-27	BETA-LACTAM	CARBAPENEM	0	0	0	0	0	0	0	0	0	0	0	0	0	0	0	0	0	0	0	0	0	0	0	0
blaB-28	BETA-LACTAM	CARBAPENEM	0	0	0	0	0	0	0	0	0	0	0	0	0	0	0	0	0	0	0	0	0	0	0	0
blaB-29	BETA-LACTAM	CARBAPENEM	0	0	0	0	0	0	0	0	0	0	0	0	0	0	0	0	0	0	0	0	0	0	0	0
blaB-3	BETA-LACTAM	CARBAPENEM	0	0	0	0	0	0	0	0	0	0	0	0	0	0	0	0	0	0	0	0	0	0	0	0
blaB-30	BETA-LACTAM	CARBAPENEM	0	0	0	0	0	0	0	0	0	0	0	0	0	0	0	0	0	0	0	0	0	0	0	0
blaB-31	BETA-LACTAM	CARBAPENEM	0	0	0	0	0	0	0	0	0	0	0	0	0	0	0	0	0	0	0	0	0	0	0	0
blaB-32	BETA-LACTAM	CARBAPENEM	0	0	0	0	0	0	0	0	0	0	0	0	0	0	0	0	0	0	0	0	0	0	0	0
blaB-33	BETA-LACTAM	CARBAPENEM	0	0	0	0	0	0	0	0	0	0	0	0	0	0	0	0	0	0	0	0	0	0	0	0
blaB-34	BETA-LACTAM	CARBAPENEM	0	0	0	0	0	0	0	0	0	0	0	0	0	0	0	0	0	0	0	0	0	0	0	0
blaB-35	BETA-LACTAM	CARBAPENEM	0	0	0	0	0	0	0	0	0	0	0	0	0	0	0	0	0	0	0	0	0	0	0	0
blaB-36	BETA-LACTAM	CARBAPENEM	0	0	0	0	0	0	0	0	0	0	0	0	0	0	0	0	0	0	0	0	0	0	0	0
blaB-37	BETA-LACTAM	CARBAPENEM	0	0	0	0	0	0	0	0	0	0	0	0	0	0	0	0	0	0	0	0	0	0	0	0
blaB-38	BETA-LACTAM	CARBAPENEM	0	0	0	0	0	0	0	0	0	0	0	0	0	0	0	0	0	0	0	0	0	0	0	0
blaB-39	BETA-LACTAM	CARBAPENEM	0	0	0	0	0	0	0	0	0	0	0	0	0	0	0	0	0	0	0	0	0	0	0	0
blaB3SU1-1	BETA-LACTAM	CEPHALOSPORIN	0	0	0	0	0	0	0	0	0	0	0	0	0	0	0	0	0	0	0	0	0	0	0	0
blaB3SU2-1	BETA-LACTAM	CEPHALOSPORIN	0	0	0	0	0	0	0	0	0	0	0	0	0	0	0	0	0	0	0	0	0	0	0	0
blaB-5	BETA-LACTAM	CARBAPENEM	0	0	0	0	0	0	0	0	0	0	0	0	0	0	0	0	0	0	0	0	0	0	0	0
blaB-6	BETA-LACTAM	CARBAPENEM	0	0	0	0	0	0	0	0	0	0	0	0	0	0	0	0	0	0	0	0	0	0	0	0
blaB-7	BETA-LACTAM	CARBAPENEM	0	0	0	0	0	0	0	0	0	0	0	0	0	0	0	0	0	0	0	0	0	0	0	0
blaB-8	BETA-LACTAM	CARBAPENEM	0	0	0	0	0	0	0	0	0	0	0	0	0	0	0	0	0	0	0	0	0	0	0	0
blaB-9	BETA-LACTAM	CARBAPENEM	0	0	0	0	0	0	0	0	0	0	0	0	0	0	0	0	0	0	0	0	0	0	0	0
blaBAT-1	BETA-LACTAM	BETA-LACTAM	0	0	0	0	0	0	0	0	0	0	0	0	0	0	0	0	0	0	0	0	0	0	0	0
blaBBI	BETA-LACTAM	BETA-LACTAM	0	0	0	0	0	0	0	0	0	0	0	0	0	0	0	0	0	0	0	0	0	0	0	0
blaBCL-1	BETA-LACTAM	BETA-LACTAM	0	0	0	0	0	0	0	0	0	0	0	0	0	0	0	0	0	0	0	0	0	0	0	0
blaBEL-1	BETA-LACTAM	CEPHALOSPORIN	0	0	0	0	0	0	0	0	0	0	0	0	0	0	0	0	0	0	0	0	0	0	0	0
blaBEL-2	BETA-LACTAM	CEPHALOSPORIN	0	0	0	0	0	0	0	0	0	0	0	0	0	0	0	0	0	0	0	0	0	0	0	0
blaBEL-3	BETA-LACTAM	CEPHALOSPORIN	0	0	0	0	0	0	0	0	0	0	0	0	0	0	0	0	0	0	0	0	0	0	0	0
blaBEL-4	BETA-LACTAM	CEPHALOSPORIN	0	0	0	0	0	0	0	0	0	0	0	0	0	0	0	0	0	0	0	0	0	0	0	0
blaBES-1	BETA-LACTAM	CEPHALOSPORIN	0	0	0	0	0	0	0	0	0	0	0	0	0	0	0	0	0	0	0	0	0	0	0	0
blaBIC-1	BETA-LACTAM	CARBAPENEM	0	0	0	0	0	0	0	0	0	0	0	0	0	0	0	0	0	0	0	0	0	0	0	0
blaBIC-2	BETA-LACTAM	CARBAPENEM	0	0	0	0	0	0	0	0	0	0	0	0	0	0	0	0	0	0	0	0	0	0	0	0
blaBIL-1	BETA-LACTAM	CEPHALOSPORIN	0	0	0	0	0	0	0	0	0	0	0	0	0	0	0	0	0	0	0	0	0	0	0	0
blaBIM-1	BETA-LACTAM	CARBAPENEM	0	0	0	0	0	0	0	0	0	0	0	0	0	0	0	0	0	0	0	0	0	0	0	0
blaBIM-2	BETA-LACTAM	CARBAPENEM	0	0	0	0	0	0	0	0	0	0	0	0	0	0	0	0	0	0	0	0	0	0	0	0
blaBJP	BETA-LACTAM	CARBAPENEM	0	0	0	0	0	0	0	0	0	0	0	0	0	0	0	0	0	0	0	0	0	0	0	0
blaBJP-1	BETA-LACTAM	CARBAPENEM	0	0	0	0	0	0	0	0	0	0	0	0	0	0	0	0	0	0	0	0	0	0	0	0
blaBKC-1	BETA-LACTAM	CARBAPENEM	0	0	0	0	0	0	0	0	0	0	0	0	0	0	0	0	0	0	0	0	0	0	0	0
blaBKC-2	BETA-LACTAM	CARBAPENEM	0	0	0	0	0	0	0	0	0	0	0	0	0	0	0	0	0	0	0	0	0	0	0	0
blaBMHC-1	BETA-LACTAM	CARBAPENEM	0	0	0	0	0	0	0	0	0	0	0	0	0	0	0	0	0	0	0	0	0	0	0	0
blaBOR-1	BETA-LACTAM	BETA-LACTAM	0	0	0	0	0	0	0	0	0	0	0	0	0	0	0	0	0	0	0	0	0	0	0	0
blaBPU-1	BETA-LACTAM	CEPHALOSPORIN	0	0	0	0	0	0	0	0	0	0	0	0	0	0	0	0	0	0	0	0	0	0	0	0
blaBRO-1	BETA-LACTAM	BETA-LACTAM	0	0	0	0	0	0	0	0	0	0	0	0	0	0	0	0	0	0	0	0	0	0	0	0
blaBRO-2	BETA-LACTAM	BETA-LACTAM	0	0	0	0	0	0	0	0	0	0	0	0	0	0	0	0	0	0	0	0	0	0	0	0
blaBSU-1	BETA-LACTAM	BETA-LACTAM	0	0	0	0	0	0	0	0	0	0	0	0	0	0	0	0	0	0	0	0	0	0	0	0
blaBUT-1	BETA-LACTAM	CEPHALOSPORIN	0	0	0	0	0	0	0	0	0	0	0	0	0	0	0	0	0	0	0	0	0	0	0	0
blaBUT-2	BETA-LACTAM	BETA-LACTAM	0	0	0	0	0	0	0	0	0	0	0	0	0	0	0	0	0	0	0	0	0	0	0	0
blaC	BETA-LACTAM	BETA-LACTAM	0	0	0	0	0	0	0	0	0	0	0	0	0	0	0	0	0	0	0	0	0	0	0	0
bla-C	BETA-LACTAM	BETA-LACTAM	0	0	0	0	0	0	0	0	0	0	0	0	0	0	0	0	0	0	0	0	0	0	0	0
blaCAE-1	BETA-LACTAM	CEPHALOSPORIN	0	0	0	0	0	0	0	0	0	0	0	0	0	0	0	0	0	0	0	0	0	0	0	0
blaCAM-1	BETA-LACTAM	CARBAPENEM	0	0	0	0	0	0	0	0	0	0	0	0	0	0	0	0	0	0	0	0	0	0	0	0
blaCAM-2	BETA-LACTAM	CARBAPENEM	0	0	0	0	0	0	0	0	0	0	0	0	0	0	0	0	0	0	0	0	0	0	0	0
blaCAR-1	BETA-LACTAM	CARBAPENEM	0	0	0	0	0	0	0	0	0	0	0	0	0	0	0	0	0	0	0	0	0	0	0	0
blaCARB-1	BETA-LACTAM	BETA-LACTAM	0	0	0	0	0	0	0	0	0	0	0	0	0	0	0	0	0	0	0	0	0	0	0	0
blaCARB-10	BETA-LACTAM	CEPHALOSPORIN	0	0	0	0	0	0	0	0	0	0	0	0	0	0	0	0	0	0	0	0	0	0	0	0
blaCARB-11	BETA-LACTAM	BETA-LACTAM	0	0	0	0	0	0	0	0	0	0	0	0	0	0	0	0	0	0	0	0	0	0	0	0
blaCARB-12	BETA-LACTAM	BETA-LACTAM	0	0	0	0	0	0	0	0	0	0	0	0	0	0	0	0	0	0	0	0	0	0	0	0
blaCARB-17	BETA-LACTAM	BETA-LACTAM	0	0	0	0	0	0	0	0	0	0	0	0	0	0	0	0	0	0	0	0	0	0	0	0
blaCARB-18	BETA-LACTAM	BETA-LACTAM	0	0	0	0	0	0	0	0	0	0	0	0	0	0	0	0	0	0	0	0	0	0	0	0
blaCARB-19	BETA-LACTAM	BETA-LACTAM	0	0	0	0	0	0	0	0	0	0	0	0	0	0	0	0	0	0	0	0	0	0	0	0
blaCARB-20	BETA-LACTAM	BETA-LACTAM	0	0	0	0	0	0	0	0	0	0	0	0	0	0	0	0	0	0	0	0	0	0	0	0
blaCARB-21	BETA-LACTAM	BETA-LACTAM	0	0	0	0	0	0	0	0	0	0	0	0	0	0	0	0	0	0	0	0	0	0	0	0
blaCARB-22	BETA-LACTAM	BETA-LACTAM	0	0	0	0	0	0	0	0	0	0	0	0	0	0	0	0	0	0	0	0	0	0	0	0
blaCARB-23	BETA-LACTAM	BETA-LACTAM	0	0	0	0	0	0	0	0	0	0	0	0	0	0	0	0	0	0	0	0	0	0	0	0
blaCARB-24	BETA-LACTAM	BETA-LACTAM	0	0	0	0	0	0	0	0	0	0	0	0	0	0	0	0	0	0	0	0	0	0	0	0
blaCARB-25	BETA-LACTAM	BETA-LACTAM	0	0	0	0	0	0	0	0	0	0	0	0	0	0	0	0	0	0	0	0	0	0	0	0
blaCARB-26	BETA-LACTAM	BETA-LACTAM	0	0	0	0	0	0	0	0	0	0	0	0	0	0	0	0	0	0	0	0	0	0	0	0
blaCARB-27	BETA-LACTAM	BETA-LACTAM	0	0	0	0	0	0	0	0	0	0	0	0	0	0	0	0	0	0	0	0	0	0	0	0
blaCARB-28	BETA-LACTAM	BETA-LACTAM	0	0	0	0	0	0	0	0	0	0	0	0	0	0	0	0	0	0	0	0	0	0	0	0
blaCARB-29	BETA-LACTAM	BETA-LACTAM	0	0	0	0	0	0	0	0	0	0	0	0	0	0	0	0	0	0	0	0	0	0	0	0
blaCARB-3	BETA-LACTAM	BETA-LACTAM	0	0	0	0	0	0	0	0	0	0	0	0	0	0	0	0	0	0	0	0	0	0	0	0
blaCARB-30	BETA-LACTAM	BETA-LACTAM	0	0	0	0	0	0	0	0	0	0	0	0	0	0	0	0	0	0	0	0	0	0	0	0
blaCARB-31	BETA-LACTAM	BETA-LACTAM	0	0	0	0	0	0	0	0	0	0	0	0	0	0	0	0	0	0	0	0	0	0	0	0
blaCARB-32	BETA-LACTAM	BETA-LACTAM	0	0	0	0	0	0	0	0	0	0	0	0	0	0	0	0	0	0	0	0	0	0	0	0
blaCARB-33	BETA-LACTAM	BETA-LACTAM	0	0	0	0	0	0	0	0	0	0	0	0	0	0	0	0	0	0	0	0	0	0	0	0
blaCARB-34	BETA-LACTAM	BETA-LACTAM	0	0	0	0	0	0	0	0	0	0	0	0	0	0	0	0	0	0	0	0	0	0	0	0
blaCARB-35	BETA-LACTAM	BETA-LACTAM	0	0	0	0	0	0	0	0	0	0	0	0	0	0	0	0	0	0	0	0	0	0	0	0
blaCARB-36	BETA-LACTAM	BETA-LACTAM	0	0	0	0	0	0	0	0	0	0	0	0	0	0	0	0	0	0	0	0	0	0	0	0
blaCARB-38	BETA-LACTAM	BETA-LACTAM	0	0	0	0	0	0	0	0	0	0	0	0	0	0	0	0	0	0	0	0	0	0	0	0
blaCARB-4	BETA-LACTAM	BETA-LACTAM	0	0	0	0	0	0	0	0	0	0	0	0	0	0	0	0	0	0	0	0	0	0	0	0
blaCARB-40	BETA-LACTAM	BETA-LACTAM	0	0	0	0	0	0	0	0	0	0	0	0	0	0	0	0	0	0	0	0	0	0	0	0
blaCARB-41	BETA-LACTAM	BETA-LACTAM	0	0	0	0	0	0	0	0	0	0	0	0	0	0	0	0	0	0	0	0	0	0	0	0
blaCARB-42	BETA-LACTAM	BETA-LACTAM	0	0	0	0	0	0	0	0	0	0	0	0	0	0	0	0	0	0	0	0	0	0	0	0
blaCARB-43	BETA-LACTAM	BETA-LACTAM	0	0	0	0	0	0	0	0	0	0	0	0	0	0	0	0	0	0	0	0	0	0	0	0
blaCARB-44	BETA-LACTAM	BETA-LACTAM	0	0	0	0	0	0	0	0	0	0	0	0	0	0	0	0	0	0	0	0	0	0	0	0
blaCARB-45	BETA-LACTAM	BETA-LACTAM	0	0	0	0	0	0	0	0	0	0	0	0	0	0	0	0	0	0	0	0	0	0	0	0
blaCARB-46	BETA-LACTAM	BETA-LACTAM	0	0	0	0	0	0	0	0	0	0	0	0	0	0	0	0	0	0	0	0	0	0	0	0
blaCARB-47	BETA-LACTAM	BETA-LACTAM	0	0	0	0	0	0	0	0	0	0	0	0	0	0	0	0	0	0	0	0	0	0	0	0
blaCARB-48	BETA-LACTAM	BETA-LACTAM	0	0	0	0	0	0	0	0	0	0	0	0	0	0	0	0	0	0	0	0	0	0	0	0
blaCARB-50	BETA-LACTAM	BETA-LACTAM	0	0	0	0	0	0	0	0	0	0	0	0	0	0	0	0	0	0	0	0	0	0	0	0
blaCARB-51	BETA-LACTAM	BETA-LACTAM	0	0	0	0	0	0	0	0	0	0	0	0	0	0	0	0	0	0	0	0	0	0	0	0
blaCARB-52	BETA-LACTAM	BETA-LACTAM	0	0	0	0	0	0	0	0	0	0	0	0	0	0	0	0	0	0	0	0	0	0	0	0
blaCARB-53	BETA-LACTAM	BETA-LACTAM	0	0	0	0	0	0	0	0	0	0	0	0	0	0	0	0	0	0	0	0	0	0	0	0
blaCARB-54	BETA-LACTAM	BETA-LACTAM	0	0	0	0	0	0	0	0	0	0	0	0	0	0	0	0	0	0	0	0	0	0	0	0
blaCARB-55	BETA-LACTAM	BETA-LACTAM	0	0	0	0	0	0	0	0	0	0	0	0	0	0	0	0	0	0	0	0	0	0	0	0
blaCARB-56	BETA-LACTAM	BETA-LACTAM	0	0	0	0	0	0	0	0	0	0	0	0	0	0	0	0	0	0	0	0	0	0	0	0
blaCARB-57	BETA-LACTAM	BETA-LACTAM	0	0	0	0	0	0	0	0	0	0	0	0	0	0	0	0	0	0	0	0	0	0	0	0
blaCARB-58	BETA-LACTAM	BETA-LACTAM	0	0	0	0	0	0	0	0	0	0	0	0	0	0	0	0	0	0	0	0	0	0	0	0
blaCARB-6	BETA-LACTAM	BETA-LACTAM	0	0	0	0	0	0	0	0	0	0	0	0	0	0	0	0	0	0	0	0	0	0	0	0
blaCARB-7	BETA-LACTAM	BETA-LACTAM	0	0	0	0	0	0	0	0	0	0	0	0	0	0	0	0	0	0	0	0	0	0	0	0
blaCARB-9	BETA-LACTAM	BETA-LACTAM	0	0	0	0	0	0	0	0	0	0	0	0	0	0	0	0	0	0	0	0	0	0	0	0
blaCAU-1	BETA-LACTAM	CARBAPENEM	0	0	0	0	0	0	0	0	0	0	0	0	0	0	0	0	0	0	0	0	0	0	0	0
blaCBP-1	BETA-LACTAM	BETA-LACTAM	0	0	0	0	0	0	0	0	0	0	0	0	0	0	0	0	0	0	0	0	0	0	0	0
blaCDA-1	BETA-LACTAM	CEPHALOSPORIN	0	0	0	0	0	0	0	0	0	0	0	0	0	0	0	0	0	0	0	0	0	0	0	0
blaCDD-1	BETA-LACTAM	CEPHALOSPORIN	0	0	0	0	0	0	0	0	0	0	0	0	0	0	0	0	0	0	0	0	0	0	0	0
blaCDD-2	BETA-LACTAM	CEPHALOSPORIN	0	0	0	0	0	0	0	0	0	0	0	0	0	0	0	0	0	0	0	0	0	0	0	0
blaCFE-1	BETA-LACTAM	CEPHALOSPORIN	0	0	0	0	0	0	0	0	0	0	0	0	0	0	0	0	0	0	0	0	0	0	0	0
blaCFE-2	BETA-LACTAM	CEPHALOSPORIN	0	0	0	0	0	0	0	0	0	0	0	0	0	0	0	0	0	0	0	0	0	0	0	0
blaCGA-1	BETA-LACTAM	CEPHALOSPORIN	0	0	0	0	0	0	0	0	0	0	0	0	0	0	0	0	0	0	0	0	0	0	0	0
blaCGB-1	BETA-LACTAM	CARBAPENEM	0	0	0	0	0	0	0	0	0	0	0	0	0	0	0	0	0	0	0	0	0	0	0	0
blaCHM-1	BETA-LACTAM	CARBAPENEM	0	0	0	0	0	0	0	0	0	0	0	0	0	0	0	0	0	0	0	0	0	0	0	0
blaCIA-1	BETA-LACTAM	CEPHALOSPORIN	0	0	0	0	0	0	0	0	0	0	0	0	0	0	0	0	0	0	0	0	0	0	0	0
blaCIA-2	BETA-LACTAM	CEPHALOSPORIN	0	0	0	0	0	0	0	0	0	0	0	0	0	0	0	0	0	0	0	0	0	0	0	0
blaCIA-3	BETA-LACTAM	CEPHALOSPORIN	0	0	0	0	0	0	0	0	0	0	0	0	0	0	0	0	0	0	0	0	0	0	0	0
blaCIA-4	BETA-LACTAM	CEPHALOSPORIN	0	0	0	0	0	0	0	0	0	0	0	0	0	0	0	0	0	0	0	0	0	0	0	0
blaCIM-1	BETA-LACTAM	CARBAPENEM	0	0	0	0	0	0	0	0	0	0	0	0	0	0	0	0	0	0	0	0	0	0	0	0
blaCKO-1	BETA-LACTAM	BETA-LACTAM	0	0	0	0	0	0	0	0	0	0	0	0	0	0	0	0	0	0	0	0	0	0	0	0
blaCMA-1	BETA-LACTAM	CEPHALOTHIN	0	0	0	0	0	0	0	0	0	0	0	0	0	0	0	0	0	0	0	0	0	0	0	0
blaCMA-2	BETA-LACTAM	CEPHALOTHIN	0	0	0	0	0	0	0	0	0	0	0	0	0	0	0	0	0	0	0	0	0	0	0	0
blaCME-1	BETA-LACTAM	CEPHALOSPORIN	0	0	0	0	0	0	0	0	0	0	0	0	0	0	0	0	0	0	0	0	0	0	0	0
blaCME-2	BETA-LACTAM	CEPHALOSPORIN	0	0	0	0	0	0	0	0	0	0	0	0	0	0	0	0	0	0	0	0	0	0	0	0
blaCME-3	BETA-LACTAM	CEPHALOSPORIN	0	0	0	0	0	0	0	0	0	0	0	0	0	0	0	0	0	0	0	0	0	0	0	0
blaCMH-1	BETA-LACTAM	CEPHALOSPORIN	0	0	0	0	0	0	0	0	0	0	0	0	0	0	0	0	0	0	0	0	0	0	0	0
blaCMH-10	BETA-LACTAM	BETA-LACTAM	0	0	0	0	0	0	0	0	0	0	0	0	0	0	0	0	0	0	0	0	0	0	0	0
blaCMH-11	BETA-LACTAM	BETA-LACTAM	0	0	0	0	0	0	0	0	0	0	0	0	0	0	0	0	0	0	0	0	0	0	0	0
blaCMH-12	BETA-LACTAM	BETA-LACTAM	0	0	0	0	0	0	0	0	0	0	0	0	0	0	0	0	0	0	0	0	0	0	0	0
blaCMH-13	BETA-LACTAM	BETA-LACTAM	0	0	0	0	0	0	0	0	0	0	0	0	0	0	0	0	0	0	0	0	0	0	0	0
blaCMH-14	BETA-LACTAM	BETA-LACTAM	0	0	0	0	0	0	0	0	0	0	0	0	0	0	0	0	0	0	0	0	0	0	0	0
blaCMH-15	BETA-LACTAM	BETA-LACTAM	0	0	0	0	0	0	0	0	0	0	0	0	0	0	0	0	0	0	0	0	0	0	0	0
blaCMH-16	BETA-LACTAM	BETA-LACTAM	0	0	0	0	0	0	0	0	0	0	0	0	0	0	0	0	0	0	0	0	0	0	0	0
blaCMH-17	BETA-LACTAM	BETA-LACTAM	0	0	0	0	0	0	0	0	0	0	0	0	0	0	0	0	0	0	0	0	0	0	0	0
blaCMH-18	BETA-LACTAM	BETA-LACTAM	0	0	0	0	0	0	0	0	0	0	0	0	0	0	0	0	0	0	0	0	0	0	0	0
blaCMH-19	BETA-LACTAM	BETA-LACTAM	0	0	0	0	0	0	0	0	0	0	0	0	0	0	0	0	0	0	0	0	0	0	0	0
blaCMH-2	BETA-LACTAM	BETA-LACTAM	0	0	0	0	0	0	0	0	0	0	0	0	0	0	0	0	0	0	0	0	0	0	0	0
blaCMH-20	BETA-LACTAM	BETA-LACTAM	0	0	0	0	0	0	0	0	0	0	0	0	0	0	0	0	0	0	0	0	0	0	0	0
blaCMH-21	BETA-LACTAM	BETA-LACTAM	0	0	0	0	0	0	0	0	0	0	0	0	0	0	0	0	0	0	0	0	0	0	0	0
blaCMH-22	BETA-LACTAM	BETA-LACTAM	0	0	0	0	0	0	0	0	0	0	0	0	0	0	0	0	0	0	0	0	0	0	0	0
blaCMH-23	BETA-LACTAM	BETA-LACTAM	0	0	0	0	0	0	0	0	0	0	0	0	0	0	0	0	0	0	0	0	0	0	0	0
blaCMH-24	BETA-LACTAM	BETA-LACTAM	0	0	0	0	0	0	0	0	0	0	0	0	0	0	0	0	0	0	0	0	0	0	0	0
blaCMH-25	BETA-LACTAM	BETA-LACTAM	0	0	0	0	0	0	0	0	0	0	0	0	0	0	0	0	0	0	0	0	0	0	0	0
blaCMH-26	BETA-LACTAM	BETA-LACTAM	0	0	0	0	0	0	0	0	0	0	0	0	0	0	0	0	0	0	0	0	0	0	0	0
blaCMH-27	BETA-LACTAM	BETA-LACTAM	0	0	0	0	0	0	0	0	0	0	0	0	0	0	0	0	0	0	0	0	0	0	0	0
blaCMH-28	BETA-LACTAM	BETA-LACTAM	0	0	0	0	0	0	0	0	0	0	0	0	0	0	0	0	0	0	0	0	0	0	0	0
blaCMH-29	BETA-LACTAM	BETA-LACTAM	0	0	0	0	0	0	0	0	0	0	0	0	0	0	0	0	0	0	0	0	0	0	0	0
blaCMH-3	BETA-LACTAM	BETA-LACTAM	0	0	0	0	0	0	0	0	0	0	0	0	0	0	0	0	0	0	0	0	0	0	0	0
blaCMH-30	BETA-LACTAM	BETA-LACTAM	0	0	0	0	0	0	0	0	0	0	0	0	0	0	0	0	0	0	0	0	0	0	0	0
blaCMH-31	BETA-LACTAM	BETA-LACTAM	0	0	0	0	0	0	0	0	0	0	0	0	0	0	0	0	0	0	0	0	0	0	0	0
blaCMH-32	BETA-LACTAM	BETA-LACTAM	0	0	0	0	0	0	0	0	0	0	0	0	0	0	0	0	0	0	0	0	0	0	0	0
blaCMH-33	BETA-LACTAM	BETA-LACTAM	0	0	0	0	0	0	0	0	0	0	0	0	0	0	0	0	0	0	0	0	0	0	0	0
blaCMH-34	BETA-LACTAM	BETA-LACTAM	0	0	0	0	0	0	0	0	0	0	0	0	0	0	0	0	0	0	0	0	0	0	0	0
blaCMH-4	BETA-LACTAM	BETA-LACTAM	0	0	0	0	0	0	0	0	0	0	0	0	0	0	0	0	0	0	0	0	0	0	0	0
blaCMH-5	BETA-LACTAM	BETA-LACTAM	0	0	0	0	0	0	0	0	0	0	0	0	0	0	0	0	0	0	0	0	0	0	0	0
blaCMH-6	BETA-LACTAM	BETA-LACTAM	0	0	0	0	0	0	0	0	0	0	0	0	0	0	0	0	0	0	0	0	0	0	0	0
blaCMH-7	BETA-LACTAM	BETA-LACTAM	0	0	0	0	0	0	0	0	0	0	0	0	0	0	0	0	0	0	0	0	0	0	0	0
blaCMH-8	BETA-LACTAM	BETA-LACTAM	0	0	0	0	0	0	0	0	0	0	0	0	0	0	0	0	0	0	0	0	0	0	0	0
blaCMH-9	BETA-LACTAM	BETA-LACTAM	0	0	0	0	0	0	0	0	0	0	0	0	0	0	0	0	0	0	0	0	0	0	0	0
blaCMY-1	BETA-LACTAM	CEPHALOSPORIN	0	0	0	0	0	0	0	0	0	0	0	0	0	0	0	0	0	0	0	0	0	0	0	0
blaCMY-10	BETA-LACTAM	CEPHALOSPORIN	0	0	0	0	0	0	0	0	0	0	0	0	0	0	0	0	0	0	0	0	0	0	0	0
blaCMY-100	BETA-LACTAM	CEPHALOSPORIN	0	0	0	0	0	0	0	0	0	0	0	0	0	0	0	0	0	0	0	0	0	0	0	0
blaCMY-101	BETA-LACTAM	CEPHALOSPORIN	0	0	0	0	0	0	0	0	0	0	0	0	0	0	0	0	0	0	0	0	0	0	0	0
blaCMY-102	BETA-LACTAM	CEPHALOSPORIN	0	0	0	0	0	0	0	0	0	0	0	0	0	0	0	0	0	0	0	0	0	0	0	0
blaCMY-103	BETA-LACTAM	CEPHALOSPORIN	0	0	0	0	0	0	0	0	0	0	0	0	0	0	0	0	0	0	0	0	0	0	0	0
blaCMY-104	BETA-LACTAM	CEPHALOSPORIN	0	0	0	0	0	0	0	0	0	0	0	0	0	0	0	0	0	0	0	0	0	0	0	0
blaCMY-105	BETA-LACTAM	CEPHALOSPORIN	0	0	0	0	0	0	0	0	0	0	0	0	0	0	0	0	0	0	0	0	0	0	0	0
blaCMY-106	BETA-LACTAM	CEPHALOSPORIN	0	0	0	0	0	0	0	0	0	0	0	0	0	0	0	0	0	0	0	0	0	0	0	0
blaCMY-107	BETA-LACTAM	CEPHALOSPORIN	0	0	0	0	0	0	0	0	0	0	0	0	0	0	0	0	0	0	0	0	0	0	0	0
blaCMY-108	BETA-LACTAM	CEPHALOSPORIN	0	0	0	0	0	0	0	0	0	0	0	0	0	0	0	0	0	0	0	0	0	0	0	0
blaCMY-109	BETA-LACTAM	CEPHALOSPORIN	0	0	0	0	0	0	0	0	0	0	0	0	0	0	0	0	0	0	0	0	0	0	0	0
blaCMY-11	BETA-LACTAM	CEPHALOSPORIN	0	0	0	0	0	0	0	0	0	0	0	0	0	0	0	0	0	0	0	0	0	0	0	0
blaCMY-110	BETA-LACTAM	CEPHALOSPORIN	0	0	0	0	0	0	0	0	0	0	0	0	0	0	0	0	0	0	0	0	0	0	0	0
blaCMY-111	BETA-LACTAM	CEPHALOSPORIN	0	0	0	0	0	0	0	0	0	0	0	0	0	0	0	0	0	0	0	0	0	0	0	0
blaCMY-112	BETA-LACTAM	CEPHALOSPORIN	0	0	0	0	0	0	0	0	0	0	0	0	0	0	0	0	0	0	0	0	0	0	0	0
blaCMY-113	BETA-LACTAM	CEPHALOSPORIN	0	0	0	0	0	0	0	0	0	0	0	0	0	0	0	0	0	0	0	0	0	0	0	0
blaCMY-114	BETA-LACTAM	CEPHALOSPORIN	0	0	0	0	0	0	0	0	0	0	0	0	0	0	0	0	0	0	0	0	0	0	0	0
blaCMY-115	BETA-LACTAM	CEPHALOSPORIN	0	0	0	0	0	0	0	0	0	0	0	0	0	0	0	0	0	0	0	0	0	0	0	0
blaCMY-116	BETA-LACTAM	CEPHALOSPORIN	0	0	0	0	0	0	0	0	0	0	0	0	0	0	0	0	0	0	0	0	0	0	0	0
blaCMY-117	BETA-LACTAM	CEPHALOSPORIN	0	0	0	0	0	0	0	0	0	0	0	0	0	0	0	0	0	0	0	0	0	0	0	0
blaCMY-118	BETA-LACTAM	CEPHALOSPORIN	0	0	0	0	0	0	0	0	0	0	0	0	0	0	0	0	0	0	0	0	0	0	0	0
blaCMY-119	BETA-LACTAM	CEPHALOSPORIN	0	0	0	0	0	0	0	0	0	0	0	0	0	0	0	0	0	0	0	0	0	0	0	0
blaCMY-12	BETA-LACTAM	CEPHALOSPORIN	0	0	0	0	0	0	0	0	0	0	0	0	0	0	0	0	0	0	0	0	0	0	0	0
blaCMY-121	BETA-LACTAM	CEPHALOSPORIN	0	0	0	0	0	0	0	0	0	0	0	0	0	0	0	0	0	0	0	0	0	0	0	0
blaCMY-122	BETA-LACTAM	CEPHALOSPORIN	0	0	0	0	0	0	0	0	0	0	0	0	0	0	0	0	0	0	0	0	0	0	0	0
blaCMY-124	BETA-LACTAM	CEPHALOSPORIN	0	0	0	0	0	0	0	0	0	0	0	0	0	0	0	0	0	0	0	0	0	0	0	0
blaCMY-125	BETA-LACTAM	CEPHALOSPORIN	0	0	0	0	0	0	0	0	0	0	0	0	0	0	0	0	0	0	0	0	0	0	0	0
blaCMY-127	BETA-LACTAM	CEPHALOSPORIN	0	0	0	0	0	0	0	0	0	0	0	0	0	0	0	0	0	0	0	0	0	0	0	0
blaCMY-128	BETA-LACTAM	CEPHALOSPORIN	0	0	0	0	0	0	0	0	0	0	0	0	0	0	0	0	0	0	0	0	0	0	0	0
blaCMY-129	BETA-LACTAM	CEPHALOSPORIN	0	0	0	0	0	0	0	0	0	0	0	0	0	0	0	0	0	0	0	0	0	0	0	0
blaCMY-13	BETA-LACTAM	CEPHALOSPORIN	0	0	0	0	0	0	0	0	0	0	0	0	0	0	0	0	0	0	0	0	0	0	0	0
blaCMY-130	BETA-LACTAM	CEPHALOSPORIN	0	0	0	0	0	0	0	0	0	0	0	0	0	0	0	0	0	0	0	0	0	0	0	0
blaCMY-131	BETA-LACTAM	CEPHALOSPORIN	0	0	0	0	0	0	0	0	0	0	0	0	0	0	0	0	0	0	0	0	0	0	0	0
blaCMY-132	BETA-LACTAM	CEPHALOSPORIN	0	0	0	0	0	0	0	0	0	0	0	0	0	0	0	0	0	0	0	0	0	0	0	0
blaCMY-133	BETA-LACTAM	CEPHALOSPORIN	0	0	0	0	0	0	0	0	0	0	0	0	0	0	0	0	0	0	0	0	0	0	0	0
blaCMY-134	BETA-LACTAM	CEPHALOSPORIN	0	0	0	0	0	0	0	0	0	0	0	0	0	0	0	0	0	0	0	0	0	0	0	0
blaCMY-135	BETA-LACTAM	CEPHALOSPORIN	0	0	0	0	0	0	0	0	0	0	0	0	0	0	0	0	0	0	0	0	0	0	0	0
blaCMY-136	BETA-LACTAM	CEPHALOSPORIN	0	0	0	0	0	0	0	0	0	0	0	0	0	0	0	0	0	0	0	0	0	0	0	0
blaCMY-137	BETA-LACTAM	CEPHALOSPORIN	0	0	0	0	0	0	0	0	0	0	0	0	0	0	0	0	0	0	0	0	0	0	0	0
blaCMY-138	BETA-LACTAM	CEPHALOSPORIN	0	0	0	0	0	0	0	0	0	0	0	0	0	0	0	0	0	0	0	0	0	0	0	0
blaCMY-139	BETA-LACTAM	CEPHALOSPORIN	0	0	0	0	0	0	0	0	0	0	0	0	0	0	0	0	0	0	0	0	0	0	0	0
blaCMY-14	BETA-LACTAM	CEPHALOSPORIN	0	0	0	0	0	0	0	0	0	0	0	0	0	0	0	0	0	0	0	0	0	0	0	0
blaCMY-140	BETA-LACTAM	CEPHALOSPORIN	0	0	0	0	0	0	0	0	0	0	0	0	0	0	0	0	0	0	0	0	0	0	0	0
blaCMY-141	BETA-LACTAM	CEPHALOSPORIN	0	0	0	0	0	0	0	0	0	0	0	0	0	0	0	0	0	0	0	0	0	0	0	0
blaCMY-142	BETA-LACTAM	CEPHALOSPORIN	0	0	0	0	0	0	0	0	0	0	0	0	0	0	0	0	0	0	0	0	0	0	0	0
blaCMY-143	BETA-LACTAM	CEPHALOSPORIN	0	0	0	0	0	0	0	0	0	0	0	0	0	0	0	0	0	0	0	0	0	0	0	0
blaCMY-144	BETA-LACTAM	CEPHALOSPORIN	0	0	0	0	0	0	0	0	0	0	0	0	0	0	0	0	0	0	0	0	0	0	0	0
blaCMY-145	BETA-LACTAM	CEPHALOSPORIN	0	0	0	0	0	0	0	0	0	0	0	0	0	0	0	0	0	0	0	0	0	0	0	0
blaCMY-146	BETA-LACTAM	CEPHALOSPORIN	0	0	0	0	0	0	0	0	0	0	0	0	0	0	0	0	0	0	0	0	0	0	0	0
blaCMY-147	BETA-LACTAM	CEPHALOSPORIN	0	0	0	0	0	0	0	0	0	0	0	0	0	0	0	0	0	0	0	0	0	0	0	0
blaCMY-148	BETA-LACTAM	CEPHALOSPORIN	0	0	0	0	0	0	0	0	0	0	0	0	0	0	0	0	0	0	0	0	0	0	0	0
blaCMY-149	BETA-LACTAM	CEPHALOSPORIN	0	0	0	0	0	0	0	0	0	0	0	0	0	0	0	0	0	0	0	0	0	0	0	0
blaCMY-15	BETA-LACTAM	CEPHALOSPORIN	0	0	0	0	0	0	0	0	0	0	0	0	0	0	0	0	0	0	0	0	0	0	0	0
blaCMY-150	BETA-LACTAM	CEPHALOSPORIN	0	0	0	0	0	0	0	0	0	0	0	0	0	0	0	0	0	0	0	0	0	0	0	0
blaCMY-151	BETA-LACTAM	CEPHALOSPORIN	0	0	0	0	0	0	0	0	0	0	0	0	0	0	0	0	0	0	0	0	0	0	0	0
blaCMY-152	BETA-LACTAM	CEPHALOSPORIN	0	0	0	0	0	0	0	0	0	0	0	0	0	0	0	0	0	0	0	0	0	0	0	0
blaCMY-153	BETA-LACTAM	CEPHALOSPORIN	0	0	0	0	0	0	0	0	0	0	0	0	0	0	0	0	0	0	0	0	0	0	0	0
blaCMY-154	BETA-LACTAM	CEPHALOSPORIN	0	0	0	0	0	0	0	0	0	0	0	0	0	0	0	0	0	0	0	0	0	0	0	0
blaCMY-155	BETA-LACTAM	CEPHALOSPORIN	0	0	0	0	0	0	0	0	0	0	0	0	0	0	0	0	0	0	0	0	0	0	0	0
blaCMY-156	BETA-LACTAM	CEPHALOSPORIN	0	0	0	0	0	0	0	0	0	0	0	0	0	0	0	0	0	0	0	0	0	0	0	0
blaCMY-157	BETA-LACTAM	CEPHALOSPORIN	0	0	0	0	0	0	0	0	0	0	0	0	0	0	0	0	0	0	0	0	0	0	0	0
blaCMY-158	BETA-LACTAM	CEPHALOSPORIN	0	0	0	0	0	0	0	0	0	0	0	0	0	0	0	0	0	0	0	0	0	0	0	0
blaCMY-159	BETA-LACTAM	CEPHALOSPORIN	0	0	0	0	0	0	0	0	0	0	0	0	0	0	0	0	0	0	0	0	0	0	0	0
blaCMY-16	BETA-LACTAM	CEPHALOSPORIN	0	0	0	0	0	0	0	0	0	0	0	0	0	0	0	0	0	0	0	0	0	0	0	0
blaCMY-160	BETA-LACTAM	CEPHALOSPORIN	0	0	0	0	0	0	0	0	0	0	0	0	0	0	0	0	0	0	0	0	0	0	0	0
blaCMY-161	BETA-LACTAM	CEPHALOSPORIN	0	0	0	0	0	0	0	0	0	0	0	0	0	0	0	0	0	0	0	0	0	0	0	0
blaCMY-162	BETA-LACTAM	CEPHALOSPORIN	0	0	0	0	0	0	0	0	0	0	0	0	0	0	0	0	0	0	0	0	0	0	0	0
blaCMY-163	BETA-LACTAM	CEPHALOSPORIN	0	0	0	0	0	0	0	0	0	0	0	0	0	0	0	0	0	0	0	0	0	0	0	0
blaCMY-164	BETA-LACTAM	CEPHALOSPORIN	0	0	0	0	0	0	0	0	0	0	0	0	0	0	0	0	0	0	0	0	0	0	0	0
blaCMY-165	BETA-LACTAM	CEPHALOSPORIN	0	0	0	0	0	0	0	0	0	0	0	0	0	0	0	0	0	0	0	0	0	0	0	0
blaCMY-166	BETA-LACTAM	CEPHALOSPORIN	0	0	0	0	0	0	0	0	0	0	0	0	0	0	0	0	0	0	0	0	0	0	0	0
blaCMY-167	BETA-LACTAM	CEPHALOSPORIN	0	0	0	0	0	0	0	0	0	0	0	0	0	0	0	0	0	0	0	0	0	0	0	0
blaCMY-168	BETA-LACTAM	CEPHALOSPORIN	0	0	0	0	0	0	0	0	0	0	0	0	0	0	0	0	0	0	0	0	0	0	0	0
blaCMY-169	BETA-LACTAM	CEPHALOSPORIN	0	0	0	0	0	0	0	0	0	0	0	0	0	0	0	0	0	0	0	0	0	0	0	0
blaCMY-17	BETA-LACTAM	CEPHALOSPORIN	0	0	0	0	0	0	0	0	0	0	0	0	0	0	0	0	0	0	0	0	0	0	0	0
blaCMY-170	BETA-LACTAM	CEPHALOSPORIN	0	0	0	0	0	0	0	0	0	0	0	0	0	0	0	0	0	0	0	0	0	0	0	0
blaCMY-171	BETA-LACTAM	CEPHALOSPORIN	0	0	0	0	0	0	0	0	0	0	0	0	0	0	0	0	0	0	0	0	0	0	0	0
blaCMY-172	BETA-LACTAM	CEPHALOSPORIN	0	0	0	0	0	0	0	0	0	0	0	0	0	0	0	0	0	0	0	0	0	0	0	0
blaCMY-173	BETA-LACTAM	CEPHALOSPORIN	0	0	0	0	0	0	0	0	0	0	0	0	0	0	0	0	0	0	0	0	0	0	0	0
blaCMY-174	BETA-LACTAM	CEPHALOSPORIN	0	0	0	0	0	0	0	0	0	0	0	0	0	0	0	0	0	0	0	0	0	0	0	0
blaCMY-175	BETA-LACTAM	CEPHALOSPORIN	0	0	0	0	0	0	0	0	0	0	0	0	0	0	0	0	0	0	0	0	0	0	0	0
blaCMY-176	BETA-LACTAM	CEPHALOSPORIN	0	0	0	0	0	0	0	0	0	0	0	0	0	0	0	0	0	0	0	0	0	0	0	0
blaCMY-177	BETA-LACTAM	CEPHALOSPORIN	0	0	0	0	0	0	0	0	0	0	0	0	0	0	0	0	0	0	0	0	0	0	0	0
blaCMY-178	BETA-LACTAM	CEPHALOSPORIN	0	0	0	0	0	0	0	0	0	0	0	0	0	0	0	0	0	0	0	0	0	0	0	0
blaCMY-179	BETA-LACTAM	CEPHALOSPORIN	0	0	0	0	0	0	0	0	0	0	0	0	0	0	0	0	0	0	0	0	0	0	0	0
blaCMY-18	BETA-LACTAM	CEPHALOSPORIN	0	0	0	0	0	0	0	0	0	0	0	0	0	0	0	0	0	0	0	0	0	0	0	0
blaCMY-180	BETA-LACTAM	CEPHALOSPORIN	0	0	0	0	0	0	0	0	0	0	0	0	0	0	0	0	0	0	0	0	0	0	0	0
blaCMY-181	BETA-LACTAM	CEPHALOSPORIN	0	0	0	0	0	0	0	0	0	0	0	0	0	0	0	0	0	0	0	0	0	0	0	0
blaCMY-182	BETA-LACTAM	CEPHALOSPORIN	0	0	0	0	0	0	0	0	0	0	0	0	0	0	0	0	0	0	0	0	0	0	0	0
blaCMY-183	BETA-LACTAM	CEPHALOSPORIN	0	0	0	0	0	0	0	0	0	0	0	0	0	0	0	0	0	0	0	0	0	0	0	0
blaCMY-184	BETA-LACTAM	CEPHALOSPORIN	0	0	0	0	0	0	0	0	0	0	0	0	0	0	0	0	0	0	0	0	0	0	0	0
blaCMY-185	BETA-LACTAM	CEPHALOSPORIN	0	0	0	0	0	0	0	0	0	0	0	0	0	0	0	0	0	0	0	0	0	0	0	0
blaCMY-186	BETA-LACTAM	CEPHALOSPORIN	0	0	0	0	0	0	0	0	0	0	0	0	0	0	0	0	0	0	0	0	0	0	0	0
blaCMY-188	BETA-LACTAM	CEPHALOSPORIN	0	0	0	0	0	0	0	0	0	0	0	0	0	0	0	0	0	0	0	0	0	0	0	0
blaCMY-189	BETA-LACTAM	CEPHALOSPORIN	0	0	0	0	0	0	0	0	0	0	0	0	0	0	0	0	0	0	0	0	0	0	0	0
blaCMY-19	BETA-LACTAM	CEPHALOSPORIN	0	0	0	0	0	0	0	0	0	0	0	0	0	0	0	0	0	0	0	0	0	0	0	0
blaCMY-190	BETA-LACTAM	CEPHALOSPORIN	0	0	0	0	0	0	0	0	0	0	0	0	0	0	0	0	0	0	0	0	0	0	0	0
blaCMY-191	BETA-LACTAM	CEPHALOSPORIN	0	0	0	0	0	0	0	0	0	0	0	0	0	0	0	0	0	0	0	0	0	0	0	0
blaCMY-192	BETA-LACTAM	CEPHALOSPORIN	0	0	0	0	0	0	0	0	0	0	0	0	0	0	0	0	0	0	0	0	0	0	0	0
blaCMY-194	BETA-LACTAM	CEPHALOSPORIN	0	0	0	0	0	0	0	0	0	0	0	0	0	0	0	0	0	0	0	0	0	0	0	0
blaCMY-195	BETA-LACTAM	CEPHALOSPORIN	0	0	0	0	0	0	0	0	0	0	0	0	0	0	0	0	0	0	0	0	0	0	0	0
blaCMY-196	BETA-LACTAM	CEPHALOSPORIN	0	0	0	0	0	0	0	0	0	0	0	0	0	0	0	0	0	0	0	0	0	0	0	0
blaCMY-197	BETA-LACTAM	CEPHALOSPORIN	0	0	0	0	0	0	0	0	0	0	0	0	0	0	0	0	0	0	0	0	0	0	0	0
blaCMY-198	BETA-LACTAM	CEPHALOSPORIN	0	0	0	0	0	0	0	0	0	0	0	0	0	0	0	0	0	0	0	0	0	0	0	0
blaCMY-199	BETA-LACTAM	CEPHALOSPORIN	0	0	0	0	0	0	0	0	0	0	0	0	0	0	0	0	0	0	0	0	0	0	0	0
blaCMY-2	BETA-LACTAM	CEPHALOSPORIN	0	0	0	0	0	0	0	0	0	0	0	0	0	0	0	0	0	0	0	0	0	0	0	0
blaCMY-20	BETA-LACTAM	CEPHALOSPORIN	0	0	0	0	0	0	0	0	0	0	0	0	0	0	0	0	0	0	0	0	0	0	0	0
blaCMY-21	BETA-LACTAM	CEPHALOSPORIN	0	0	0	0	0	0	0	0	0	0	0	0	0	0	0	0	0	0	0	0	0	0	0	0
blaCMY-22	BETA-LACTAM	CEPHALOSPORIN	0	0	0	0	0	0	0	0	0	0	0	0	0	0	0	0	0	0	0	0	0	0	0	0
blaCMY-23	BETA-LACTAM	CEPHALOSPORIN	0	0	0	0	0	0	0	0	0	0	0	0	0	0	0	0	0	0	0	0	0	0	0	0
blaCMY-24	BETA-LACTAM	CEPHALOSPORIN	0	0	0	0	0	0	0	0	0	0	0	0	0	0	0	0	0	0	0	0	0	0	0	0
blaCMY-25	BETA-LACTAM	CEPHALOSPORIN	0	0	0	0	0	0	0	0	0	0	0	0	0	0	0	0	0	0	0	0	0	0	0	0
blaCMY-26	BETA-LACTAM	CEPHALOSPORIN	0	0	0	0	0	0	0	0	0	0	0	0	0	0	0	0	0	0	0	0	0	0	0	0
blaCMY-27	BETA-LACTAM	CEPHALOSPORIN	0	0	0	0	0	0	0	0	0	0	0	0	0	0	0	0	0	0	0	0	0	0	0	0
blaCMY-28	BETA-LACTAM	CEPHALOSPORIN	0	0	0	0	0	0	0	0	0	0	0	0	0	0	0	0	0	0	0	0	0	0	0	0
blaCMY-29	BETA-LACTAM	CEPHALOSPORIN	0	0	0	0	0	0	0	0	0	0	0	0	0	0	0	0	0	0	0	0	0	0	0	0
blaCMY-30	BETA-LACTAM	CEPHALOSPORIN	0	0	0	0	0	0	0	0	0	0	0	0	0	0	0	0	0	0	0	0	0	0	0	0
blaCMY-31	BETA-LACTAM	CEPHALOSPORIN	0	0	0	0	0	0	0	0	0	0	0	0	0	0	0	0	0	0	0	0	0	0	0	0
blaCMY-32	BETA-LACTAM	CEPHALOSPORIN	0	0	0	0	0	0	0	0	0	0	0	0	0	0	0	0	0	0	0	0	0	0	0	0
blaCMY-33	BETA-LACTAM	CEPHALOSPORIN	0	0	0	0	0	0	0	0	0	0	0	0	0	0	0	0	0	0	0	0	0	0	0	0
blaCMY-34	BETA-LACTAM	CEPHALOSPORIN	0	0	0	0	0	0	0	0	0	0	0	0	0	0	0	0	0	0	0	0	0	0	0	0
blaCMY-35	BETA-LACTAM	CEPHALOSPORIN	0	0	0	0	0	0	0	0	0	0	0	0	0	0	0	0	0	0	0	0	0	0	0	0
blaCMY-36	BETA-LACTAM	CEPHALOSPORIN	0	0	0	0	0	0	0	0	0	0	0	0	0	0	0	0	0	0	0	0	0	0	0	0
blaCMY-37	BETA-LACTAM	CEPHALOSPORIN	0	0	0	0	0	0	0	0	0	0	0	0	0	0	0	0	0	0	0	0	0	0	0	0
blaCMY-38	BETA-LACTAM	CEPHALOSPORIN	0	0	0	0	0	0	0	0	0	0	0	0	0	0	0	0	0	0	0	0	0	0	0	0
blaCMY-39	BETA-LACTAM	CEPHALOSPORIN	0	0	0	0	0	0	0	0	0	0	0	0	0	0	0	0	0	0	0	0	0	0	0	0
blaCMY-4	BETA-LACTAM	CEPHALOSPORIN	0	0	0	0	0	0	0	0	0	0	0	0	0	0	0	0	0	0	0	0	0	0	0	0
blaCMY-40	BETA-LACTAM	CEPHALOSPORIN	0	0	0	0	0	0	0	0	0	0	0	0	0	0	0	0	0	0	0	0	0	0	0	0
blaCMY-41	BETA-LACTAM	CEPHALOSPORIN	0	0	0	0	0	0	0	0	0	0	0	0	0	0	0	0	0	0	0	0	0	0	0	0
blaCMY-42	BETA-LACTAM	CEPHALOSPORIN	0	0	0	0	0	0	0	0	0	0	0	0	0	0	0	0	0	0	0	0	0	0	0	0
blaCMY-43	BETA-LACTAM	CEPHALOSPORIN	0	0	0	0	0	0	0	0	0	0	0	0	0	0	0	0	0	0	0	0	0	0	0	0
blaCMY-44	BETA-LACTAM	CEPHALOSPORIN	0	0	0	0	0	0	0	0	0	0	0	0	0	0	0	0	0	0	0	0	0	0	0	0
blaCMY-45	BETA-LACTAM	CEPHALOSPORIN	0	0	0	0	0	0	0	0	0	0	0	0	0	0	0	0	0	0	0	0	0	0	0	0
blaCMY-46	BETA-LACTAM	CEPHALOSPORIN	0	0	0	0	0	0	0	0	0	0	0	0	0	0	0	0	0	0	0	0	0	0	0	0
blaCMY-47	BETA-LACTAM	CEPHALOSPORIN	0	0	0	0	0	0	0	0	0	0	0	0	0	0	0	0	0	0	0	0	0	0	0	0
blaCMY-48	BETA-LACTAM	CEPHALOSPORIN	0	0	0	0	0	0	0	0	0	0	0	0	0	0	0	0	0	0	0	0	0	0	0	0
blaCMY-49	BETA-LACTAM	CEPHALOSPORIN	0	0	0	0	0	0	0	0	0	0	0	0	0	0	0	0	0	0	0	0	0	0	0	0
blaCMY-5	BETA-LACTAM	CEPHALOSPORIN	0	0	0	0	0	0	0	0	0	0	0	0	0	0	0	0	0	0	0	0	0	0	0	0
blaCMY-50	BETA-LACTAM	CEPHALOSPORIN	0	0	0	0	0	0	0	0	0	0	0	0	0	0	0	0	0	0	0	0	0	0	0	0
blaCMY-51	BETA-LACTAM	CEPHALOSPORIN	0	0	0	0	0	0	0	0	0	0	0	0	0	0	0	0	0	0	0	0	0	0	0	0
blaCMY-53	BETA-LACTAM	CEPHALOSPORIN	0	0	0	0	0	0	0	0	0	0	0	0	0	0	0	0	0	0	0	0	0	0	0	0
blaCMY-54	BETA-LACTAM	CEPHALOSPORIN	0	0	0	0	0	0	0	0	0	0	0	0	0	0	0	0	0	0	0	0	0	0	0	0
blaCMY-55	BETA-LACTAM	CEPHALOSPORIN	0	0	0	0	0	0	0	0	0	0	0	0	0	0	0	0	0	0	0	0	0	0	0	0
blaCMY-56	BETA-LACTAM	CEPHALOSPORIN	0	0	0	0	0	0	0	0	0	0	0	0	0	0	0	0	0	0	0	0	0	0	0	0
blaCMY-57	BETA-LACTAM	CEPHALOSPORIN	0	0	0	0	0	0	0	0	0	0	0	0	0	0	0	0	0	0	0	0	0	0	0	0
blaCMY-58	BETA-LACTAM	CEPHALOSPORIN	0	0	0	0	0	0	0	0	0	0	0	0	0	0	0	0	0	0	0	0	0	0	0	0
blaCMY-59	BETA-LACTAM	CEPHALOSPORIN	0	0	0	0	0	0	0	0	0	0	0	0	0	0	0	0	0	0	0	0	0	0	0	0
blaCMY-6	BETA-LACTAM	CEPHALOSPORIN	0	0	0	0	0	0	0	0	0	0	0	0	0	0	0	0	0	0	0	0	0	0	0	0
blaCMY-60	BETA-LACTAM	CEPHALOSPORIN	0	0	0	0	0	0	0	0	0	0	0	0	0	0	0	0	0	0	0	0	0	0	0	0
blaCMY-61	BETA-LACTAM	CEPHALOSPORIN	0	0	0	0	0	0	0	0	0	0	0	0	0	0	0	0	0	0	0	0	0	0	0	0
blaCMY-62	BETA-LACTAM	CEPHALOSPORIN	0	0	0	0	0	0	0	0	0	0	0	0	0	0	0	0	0	0	0	0	0	0	0	0
blaCMY-63	BETA-LACTAM	CEPHALOSPORIN	0	0	0	0	0	0	0	0	0	0	0	0	0	0	0	0	0	0	0	0	0	0	0	0
blaCMY-64	BETA-LACTAM	CEPHALOSPORIN	0	0	0	0	0	0	0	0	0	0	0	0	0	0	0	0	0	0	0	0	0	0	0	0
blaCMY-65	BETA-LACTAM	CEPHALOSPORIN	0	0	0	0	0	0	0	0	0	0	0	0	0	0	0	0	0	0	0	0	0	0	0	0
blaCMY-66	BETA-LACTAM	CEPHALOSPORIN	0	0	0	0	0	0	0	0	0	0	0	0	0	0	0	0	0	0	0	0	0	0	0	0
blaCMY-67	BETA-LACTAM	CEPHALOSPORIN	0	0	0	0	0	0	0	0	0	0	0	0	0	0	0	0	0	0	0	0	0	0	0	0
blaCMY-68	BETA-LACTAM	CEPHALOSPORIN	0	0	0	0	0	0	0	0	0	0	0	0	0	0	0	0	0	0	0	0	0	0	0	0
blaCMY-69	BETA-LACTAM	CEPHALOSPORIN	0	0	0	0	0	0	0	0	0	0	0	0	0	0	0	0	0	0	0	0	0	0	0	0
blaCMY-7	BETA-LACTAM	CEPHALOSPORIN	0	0	0	0	0	0	0	0	0	0	0	0	0	0	0	0	0	0	0	0	0	0	0	0
blaCMY-70	BETA-LACTAM	CEPHALOSPORIN	0	0	0	0	0	0	0	0	0	0	0	0	0	0	0	0	0	0	0	0	0	0	0	0
blaCMY-71	BETA-LACTAM	CEPHALOSPORIN	0	0	0	0	0	0	0	0	0	0	0	0	0	0	0	0	0	0	0	0	0	0	0	0
blaCMY-72	BETA-LACTAM	CEPHALOSPORIN	0	0	0	0	0	0	0	0	0	0	0	0	0	0	0	0	0	0	0	0	0	0	0	0
blaCMY-73	BETA-LACTAM	CEPHALOSPORIN	0	0	0	0	0	0	0	0	0	0	0	0	0	0	0	0	0	0	0	0	0	0	0	0
blaCMY-74	BETA-LACTAM	CEPHALOSPORIN	0	0	0	0	0	0	0	0	0	0	0	0	0	0	0	0	0	0	0	0	0	0	0	0
blaCMY-75	BETA-LACTAM	CEPHALOSPORIN	0	0	0	0	0	0	0	0	0	0	0	0	0	0	0	0	0	0	0	0	0	0	0	0
blaCMY-76	BETA-LACTAM	CEPHALOSPORIN	0	0	0	0	0	0	0	0	0	0	0	0	0	0	0	0	0	0	0	0	0	0	0	0
blaCMY-77	BETA-LACTAM	CEPHALOSPORIN	0	0	0	0	0	0	0	0	0	0	0	0	0	0	0	0	0	0	0	0	0	0	0	0
blaCMY-78	BETA-LACTAM	CEPHALOSPORIN	0	0	0	0	0	0	0	0	0	0	0	0	0	0	0	0	0	0	0	0	0	0	0	0
blaCMY-79	BETA-LACTAM	CEPHALOSPORIN	0	0	0	0	0	0	0	0	0	0	0	0	0	0	0	0	0	0	0	0	0	0	0	0
blaCMY-8	BETA-LACTAM	CEPHALOSPORIN	0	0	0	0	0	0	0	0	0	0	0	0	0	0	0	0	0	0	0	0	0	0	0	0
blaCMY-80	BETA-LACTAM	CEPHALOSPORIN	0	0	0	0	0	0	0	0	0	0	0	0	0	0	0	0	0	0	0	0	0	0	0	0
blaCMY-81	BETA-LACTAM	CEPHALOSPORIN	0	0	0	0	0	0	0	0	0	0	0	0	0	0	0	0	0	0	0	0	0	0	0	0
blaCMY-82	BETA-LACTAM	CEPHALOSPORIN	0	0	0	0	0	0	0	0	0	0	0	0	0	0	0	0	0	0	0	0	0	0	0	0
blaCMY-83	BETA-LACTAM	CEPHALOSPORIN	0	0	0	0	0	0	0	0	0	0	0	0	0	0	0	0	0	0	0	0	0	0	0	0
blaCMY-84	BETA-LACTAM	CEPHALOSPORIN	0	0	0	0	0	0	0	0	0	0	0	0	0	0	0	0	0	0	0	0	0	0	0	0
blaCMY-85	BETA-LACTAM	CEPHALOSPORIN	0	0	0	0	0	0	0	0	0	0	0	0	0	0	0	0	0	0	0	0	0	0	0	0
blaCMY-86	BETA-LACTAM	CEPHALOSPORIN	0	0	0	0	0	0	0	0	0	0	0	0	0	0	0	0	0	0	0	0	0	0	0	0
blaCMY-87	BETA-LACTAM	CEPHALOSPORIN	0	0	0	0	0	0	0	0	0	0	0	0	0	0	0	0	0	0	0	0	0	0	0	0
blaCMY-89	BETA-LACTAM	CEPHALOSPORIN	0	0	0	0	0	0	0	0	0	0	0	0	0	0	0	0	0	0	0	0	0	0	0	0
blaCMY-8b	BETA-LACTAM	CEPHALOSPORIN	0	0	0	0	0	0	0	0	0	0	0	0	0	0	0	0	0	0	0	0	0	0	0	0
blaCMY-9	BETA-LACTAM	CEPHALOSPORIN	0	0	0	0	0	0	0	0	0	0	0	0	0	0	0	0	0	0	0	0	0	0	0	0
blaCMY-90	BETA-LACTAM	CEPHALOSPORIN	0	0	0	0	0	0	0	0	0	0	0	0	0	0	0	0	0	0	0	0	0	0	0	0
blaCMY-93	BETA-LACTAM	CEPHALOSPORIN	0	0	0	0	0	0	0	0	0	0	0	0	0	0	0	0	0	0	0	0	0	0	0	0
blaCMY-94	BETA-LACTAM	CEPHALOSPORIN	0	0	0	0	0	0	0	0	0	0	0	0	0	0	0	0	0	0	0	0	0	0	0	0
blaCMY-95	BETA-LACTAM	CEPHALOSPORIN	0	0	0	0	0	0	0	0	0	0	0	0	0	0	0	0	0	0	0	0	0	0	0	0
blaCMY-96	BETA-LACTAM	CEPHALOSPORIN	0	0	0	0	0	0	0	0	0	0	0	0	0	0	0	0	0	0	0	0	0	0	0	0
blaCMY-97	BETA-LACTAM	CEPHALOSPORIN	0	0	0	0	0	0	0	0	0	0	0	0	0	0	0	0	0	0	0	0	0	0	0	0
blaCMY-99	BETA-LACTAM	CEPHALOSPORIN	0	0	0	0	0	0	0	0	0	0	0	0	0	0	0	0	0	0	0	0	0	0	0	0
blaCPS-1	BETA-LACTAM	CARBAPENEM	0	0	0	0	0	0	0	0	0	0	0	0	0	0	0	0	0	0	0	0	0	0	0	0
blaCRD3-1	BETA-LACTAM	CARBAPENEM	0	0	0	0	0	0	0	0	0	0	0	0	0	0	0	0	0	0	0	0	0	0	0	0
blaCRH-1	BETA-LACTAM	CARBAPENEM	0	0	0	0	0	0	0	0	0	0	0	0	0	0	0	0	0	0	0	0	0	0	0	0
blaCRH-2	BETA-LACTAM	CARBAPENEM	0	0	0	0	0	0	0	0	0	0	0	0	0	0	0	0	0	0	0	0	0	0	0	0
blaCRH-3	BETA-LACTAM	CARBAPENEM	0	0	0	0	0	0	0	0	0	0	0	0	0	0	0	0	0	0	0	0	0	0	0	0
blaCRP-1	BETA-LACTAM	CARBAPENEM	0	0	0	0	0	0	0	0	0	0	0	0	0	0	0	0	0	0	0	0	0	0	0	0
blaCSA-1	BETA-LACTAM	CEPHALOTHIN	0	0	0	0	0	0	0	0	0	0	0	0	0	0	0	0	0	0	0	0	0	0	0	0
blaCSA-2	BETA-LACTAM	CEPHALOTHIN	0	0	0	0	0	0	0	0	0	0	0	0	0	0	0	0	0	0	0	0	0	0	0	0
blaCSP-1	BETA-LACTAM	CEPHALOSPORIN	0	0	0	0	0	0	0	0	0	0	0	0	0	0	0	0	0	0	0	0	0	0	0	0
blaCTX-M-1	BETA-LACTAM	CEPHALOSPORIN	0	0	0	0	0	0	0	0	0	0	0	0	0	0	0	0	0	0	0	0	0	0	0	0
blaCTX-M-10	BETA-LACTAM	CEPHALOSPORIN	0	0	0	0	0	0	0	0	0	0	0	0	0	0	0	0	0	0	0	0	0	0	0	0
blaCTX-M-100	BETA-LACTAM	CEPHALOSPORIN	0	0	0	0	0	0	0	0	0	0	0	0	0	0	0	0	0	0	0	0	0	0	0	0
blaCTX-M-101	BETA-LACTAM	CEPHALOSPORIN	0	0	0	0	0	0	0	0	0	0	0	0	0	0	0	0	0	0	0	0	0	0	0	0
blaCTX-M-102	BETA-LACTAM	CEPHALOSPORIN	0	0	0	0	0	0	0	0	0	0	0	0	0	0	0	0	0	0	0	0	0	0	0	0
blaCTX-M-103	BETA-LACTAM	CEPHALOSPORIN	0	0	0	0	0	0	0	0	0	0	0	0	0	0	0	0	0	0	0	0	0	0	0	0
blaCTX-M-104	BETA-LACTAM	CEPHALOSPORIN	0	0	0	0	0	0	0	0	0	0	0	0	0	0	0	0	0	0	0	0	0	0	0	0
blaCTX-M-105	BETA-LACTAM	CEPHALOSPORIN	0	0	0	0	0	0	0	0	0	0	0	0	0	0	0	0	0	0	0	0	0	0	0	0
blaCTX-M-110	BETA-LACTAM	CEPHALOSPORIN	0	0	0	0	0	0	0	0	0	0	0	0	0	0	0	0	0	0	0	0	0	0	0	0
blaCTX-M-111	BETA-LACTAM	CEPHALOSPORIN	0	0	0	0	0	0	0	0	0	0	0	0	0	0	0	0	0	0	0	0	0	0	0	0
blaCTX-M-112	BETA-LACTAM	CEPHALOSPORIN	0	0	0	0	0	0	0	0	0	0	0	0	0	0	0	0	0	0	0	0	0	0	0	0
blaCTX-M-113	BETA-LACTAM	CEPHALOSPORIN	0	0	0	0	0	0	0	0	0	0	0	0	0	0	0	0	0	0	0	0	0	0	0	0
blaCTX-M-114	BETA-LACTAM	CEPHALOSPORIN	0	0	0	0	0	0	0	0	0	0	0	0	0	0	0	0	0	0	0	0	0	0	0	0
blaCTX-M-115	BETA-LACTAM	CEPHALOSPORIN	0	0	0	0	0	0	0	0	0	0	0	0	0	0	0	0	0	0	0	0	0	0	0	0
blaCTX-M-116	BETA-LACTAM	CEPHALOSPORIN	0	0	0	0	0	0	0	0	0	0	0	0	0	0	0	0	0	0	0	0	0	0	0	0
blaCTX-M-117	BETA-LACTAM	CEPHALOSPORIN	0	0	0	0	0	0	0	0	0	0	0	0	0	0	0	0	0	0	0	0	0	0	0	0
blaCTX-M-12	BETA-LACTAM	CEPHALOSPORIN	0	0	0	0	0	0	0	0	0	0	0	0	0	0	0	0	0	0	0	0	0	0	0	0
blaCTX-M-121	BETA-LACTAM	CEPHALOSPORIN	0	0	0	0	0	0	0	0	0	0	0	0	0	0	0	0	0	0	0	0	0	0	0	0
blaCTX-M-122	BETA-LACTAM	CEPHALOSPORIN	0	0	0	0	0	0	0	0	0	0	0	0	0	0	0	0	0	0	0	0	0	0	0	0
blaCTX-M-123	BETA-LACTAM	CEPHALOSPORIN	0	0	0	0	0	0	0	0	0	0	0	0	0	0	0	0	0	0	0	0	0	0	0	0
blaCTX-M-124	BETA-LACTAM	CEPHALOSPORIN	0	0	0	0	0	0	0	0	0	0	0	0	0	0	0	0	0	0	0	0	0	0	0	0
blaCTX-M-125	BETA-LACTAM	CEPHALOSPORIN	0	0	0	0	0	0	0	0	0	0	0	0	0	0	0	0	0	0	0	0	0	0	0	0
blaCTX-M-126	BETA-LACTAM	CEPHALOSPORIN	0	0	0	0	0	0	0	0	0	0	0	0	0	0	0	0	0	0	0	0	0	0	0	0
blaCTX-M-127	BETA-LACTAM	CEPHALOSPORIN	0	0	0	0	0	0	0	0	0	0	0	0	0	0	0	0	0	0	0	0	0	0	0	0
blaCTX-M-129	BETA-LACTAM	CEPHALOSPORIN	0	0	0	0	0	0	0	0	0	0	0	0	0	0	0	0	0	0	0	0	0	0	0	0
blaCTX-M-13	BETA-LACTAM	CEPHALOSPORIN	0	0	0	0	0	0	0	0	0	0	0	0	0	0	0	0	0	0	0	0	0	0	0	0
blaCTX-M-130	BETA-LACTAM	CEPHALOSPORIN	0	0	0	0	0	0	0	0	0	0	0	0	0	0	0	0	0	0	0	0	0	0	0	0
blaCTX-M-131	BETA-LACTAM	CEPHALOSPORIN	0	0	0	0	0	0	0	0	0	0	0	0	0	0	0	0	0	0	0	0	0	0	0	0
blaCTX-M-132	BETA-LACTAM	CEPHALOSPORIN	0	0	0	0	0	0	0	0	0	0	0	0	0	0	0	0	0	0	0	0	0	0	0	0
blaCTX-M-134	BETA-LACTAM	CEPHALOSPORIN	0	0	0	0	0	0	0	0	0	0	0	0	0	0	0	0	0	0	0	0	0	0	0	0
blaCTX-M-136	BETA-LACTAM	CEPHALOSPORIN	0	0	0	0	0	0	0	0	0	0	0	0	0	0	0	0	0	0	0	0	0	0	0	0
blaCTX-M-137	BETA-LACTAM	CEPHALOSPORIN	0	0	0	0	0	0	0	0	0	0	0	0	0	0	0	0	0	0	0	0	0	0	0	0
blaCTX-M-138	BETA-LACTAM	CEPHALOSPORIN	0	0	0	0	0	0	0	0	0	0	0	0	0	0	0	0	0	0	0	0	0	0	0	0
blaCTX-M-139	BETA-LACTAM	CEPHALOSPORIN	0	0	0	0	0	0	0	0	0	0	0	0	0	0	0	0	0	0	0	0	0	0	0	0
blaCTX-M-14	BETA-LACTAM	CEPHALOSPORIN	0	0	0	0	0	0	0	0	0	0	0	0	0	0	0	0	0	0	0	0	0	0	0	0
blaCTX-M-140	BETA-LACTAM	CEPHALOSPORIN	0	0	0	0	0	0	0	0	0	0	0	0	0	0	0	0	0	0	0	0	0	0	0	0
blaCTX-M-141	BETA-LACTAM	CEPHALOSPORIN	0	0	0	0	0	0	0	0	0	0	0	0	0	0	0	0	0	0	0	0	0	0	0	0
blaCTX-M-142	BETA-LACTAM	CEPHALOSPORIN	0	0	0	0	0	0	0	0	0	0	0	0	0	0	0	0	0	0	0	0	0	0	0	0
blaCTX-M-143	BETA-LACTAM	CEPHALOSPORIN	0	0	0	0	0	0	0	0	0	0	0	0	0	0	0	0	0	0	0	0	0	0	0	0
blaCTX-M-144	BETA-LACTAM	CEPHALOSPORIN	0	0	0	0	0	0	0	0	0	0	0	0	0	0	0	0	0	0	0	0	0	0	0	0
blaCTX-M-146	BETA-LACTAM	CEPHALOSPORIN	0	0	0	0	0	0	0	0	0	0	0	0	0	0	0	0	0	0	0	0	0	0	0	0
blaCTX-M-147	BETA-LACTAM	CEPHALOSPORIN	0	0	0	0	0	0	0	0	0	0	0	0	0	0	0	0	0	0	0	0	0	0	0	0
blaCTX-M-148	BETA-LACTAM	CEPHALOSPORIN	0	0	0	0	0	0	0	0	0	0	0	0	0	0	0	0	0	0	0	0	0	0	0	0
blaCTX-M-15	BETA-LACTAM	CEPHALOSPORIN	0	0	0	0	0	0	0	0	0	0	0	0	0	0	0	0	0	0	0	0	0	0	0	0
blaCTX-M-150	BETA-LACTAM	CEPHALOSPORIN	0	0	0	0	0	0	0	0	0	0	0	0	0	0	0	0	0	0	0	0	0	0	0	0
blaCTX-M-151	BETA-LACTAM	CEPHALOSPORIN	0	0	0	0	0	0	0	0	0	0	0	0	0	0	0	0	0	0	0	0	0	0	0	0
blaCTX-M-152	BETA-LACTAM	CEPHALOSPORIN	0	0	0	0	0	0	0	0	0	0	0	0	0	0	0	0	0	0	0	0	0	0	0	0
blaCTX-M-153	BETA-LACTAM	CEPHALOSPORIN	0	0	0	0	0	0	0	0	0	0	0	0	0	0	0	0	0	0	0	0	0	0	0	0
blaCTX-M-154	BETA-LACTAM	CEPHALOSPORIN	0	0	0	0	0	0	0	0	0	0	0	0	0	0	0	0	0	0	0	0	0	0	0	0
blaCTX-M-155	BETA-LACTAM	CEPHALOSPORIN	0	0	0	0	0	0	0	0	0	0	0	0	0	0	0	0	0	0	0	0	0	0	0	0
blaCTX-M-156	BETA-LACTAM	CEPHALOSPORIN	0	0	0	0	0	0	0	0	0	0	0	0	0	0	0	0	0	0	0	0	0	0	0	0
blaCTX-M-157	BETA-LACTAM	CEPHALOSPORIN	0	0	0	0	0	0	0	0	0	0	0	0	0	0	0	0	0	0	0	0	0	0	0	0
blaCTX-M-158	BETA-LACTAM	CEPHALOSPORIN	0	0	0	0	0	0	0	0	0	0	0	0	0	0	0	0	0	0	0	0	0	0	0	0
blaCTX-M-159	BETA-LACTAM	CEPHALOSPORIN	0	0	0	0	0	0	0	0	0	0	0	0	0	0	0	0	0	0	0	0	0	0	0	0
blaCTX-M-16	BETA-LACTAM	CEPHALOSPORIN	0	0	0	0	0	0	0	0	0	0	0	0	0	0	0	0	0	0	0	0	0	0	0	0
blaCTX-M-160	BETA-LACTAM	CEPHALOSPORIN	0	0	0	0	0	0	0	0	0	0	0	0	0	0	0	0	0	0	0	0	0	0	0	0
blaCTX-M-161	BETA-LACTAM	CEPHALOSPORIN	0	0	0	0	0	0	0	0	0	0	0	0	0	0	0	0	0	0	0	0	0	0	0	0
blaCTX-M-162	BETA-LACTAM	CEPHALOSPORIN	0	0	0	0	0	0	0	0	0	0	0	0	0	0	0	0	0	0	0	0	0	0	0	0
blaCTX-M-163	BETA-LACTAM	CEPHALOSPORIN	0	0	0	0	0	0	0	0	0	0	0	0	0	0	0	0	0	0	0	0	0	0	0	0
blaCTX-M-164	BETA-LACTAM	CEPHALOSPORIN	0	0	0	0	0	0	0	0	0	0	0	0	0	0	0	0	0	0	0	0	0	0	0	0
blaCTX-M-165	BETA-LACTAM	CEPHALOSPORIN	0	0	0	0	0	0	0	0	0	0	0	0	0	0	0	0	0	0	0	0	0	0	0	0
blaCTX-M-166	BETA-LACTAM	CEPHALOSPORIN	0	0	0	0	0	0	0	0	0	0	0	0	0	0	0	0	0	0	0	0	0	0	0	0
blaCTX-M-167	BETA-LACTAM	CEPHALOSPORIN	0	0	0	0	0	0	0	0	0	0	0	0	0	0	0	0	0	0	0	0	0	0	0	0
blaCTX-M-168	BETA-LACTAM	CEPHALOSPORIN	0	0	0	0	0	0	0	0	0	0	0	0	0	0	0	0	0	0	0	0	0	0	0	0
blaCTX-M-169	BETA-LACTAM	CEPHALOSPORIN	0	0	0	0	0	0	0	0	0	0	0	0	0	0	0	0	0	0	0	0	0	0	0	0
blaCTX-M-17	BETA-LACTAM	CEPHALOSPORIN	0	0	0	0	0	0	0	0	0	0	0	0	0	0	0	0	0	0	0	0	0	0	0	0
blaCTX-M-170	BETA-LACTAM	CEPHALOSPORIN	0	0	0	0	0	0	0	0	0	0	0	0	0	0	0	0	0	0	0	0	0	0	0	0
blaCTX-M-171	BETA-LACTAM	CEPHALOSPORIN	0	0	0	0	0	0	0	0	0	0	0	0	0	0	0	0	0	0	0	0	0	0	0	0
blaCTX-M-172	BETA-LACTAM	CEPHALOSPORIN	0	0	0	0	0	0	0	0	0	0	0	0	0	0	0	0	0	0	0	0	0	0	0	0
blaCTX-M-173	BETA-LACTAM	CEPHALOSPORIN	0	0	0	0	0	0	0	0	0	0	0	0	0	0	0	0	0	0	0	0	0	0	0	0
blaCTX-M-174	BETA-LACTAM	CEPHALOSPORIN	0	0	0	0	0	0	0	0	0	0	0	0	0	0	0	0	0	0	0	0	0	0	0	0
blaCTX-M-175	BETA-LACTAM	CEPHALOSPORIN	0	0	0	0	0	0	0	0	0	0	0	0	0	0	0	0	0	0	0	0	0	0	0	0
blaCTX-M-176	BETA-LACTAM	CEPHALOSPORIN	0	0	0	0	0	0	0	0	0	0	0	0	0	0	0	0	0	0	0	0	0	0	0	0
blaCTX-M-177	BETA-LACTAM	CEPHALOSPORIN	0	0	0	0	0	0	0	0	0	0	0	0	0	0	0	0	0	0	0	0	0	0	0	0
blaCTX-M-178	BETA-LACTAM	BETA-LACTAM	0	0	0	0	0	0	0	0	0	0	0	0	0	0	0	0	0	0	0	0	0	0	0	0
blaCTX-M-179	BETA-LACTAM	CEPHALOSPORIN	0	0	0	0	0	0	0	0	0	0	0	0	0	0	0	0	0	0	0	0	0	0	0	0
blaCTX-M-180	BETA-LACTAM	CEPHALOSPORIN	0	0	0	0	0	0	0	0	0	0	0	0	0	0	0	0	0	0	0	0	0	0	0	0
blaCTX-M-181	BETA-LACTAM	CEPHALOSPORIN	0	0	0	0	0	0	0	0	0	0	0	0	0	0	0	0	0	0	0	0	0	0	0	0
blaCTX-M-182	BETA-LACTAM	CEPHALOSPORIN	0	0	0	0	0	0	0	0	0	0	0	0	0	0	0	0	0	0	0	0	0	0	0	0
blaCTX-M-183	BETA-LACTAM	CEPHALOSPORIN	0	0	0	0	0	0	0	0	0	0	0	0	0	0	0	0	0	0	0	0	0	0	0	0
blaCTX-M-184	BETA-LACTAM	CEPHALOSPORIN	0	0	0	0	0	0	0	0	0	0	0	0	0	0	0	0	0	0	0	0	0	0	0	0
blaCTX-M-185	BETA-LACTAM	CEPHALOSPORIN	0	0	0	0	0	0	0	0	0	0	0	0	0	0	0	0	0	0	0	0	0	0	0	0
blaCTX-M-186	BETA-LACTAM	CEPHALOSPORIN	0	0	0	0	0	0	0	0	0	0	0	0	0	0	0	0	0	0	0	0	0	0	0	0
blaCTX-M-187	BETA-LACTAM	CEPHALOSPORIN	0	0	0	0	0	0	0	0	0	0	0	0	0	0	0	0	0	0	0	0	0	0	0	0
blaCTX-M-188	BETA-LACTAM	CEPHALOSPORIN	0	0	0	0	0	0	0	0	0	0	0	0	0	0	0	0	0	0	0	0	0	0	0	0
blaCTX-M-189	BETA-LACTAM	CEPHALOSPORIN	0	0	0	0	0	0	0	0	0	0	0	0	0	0	0	0	0	0	0	0	0	0	0	0
blaCTX-M-19	BETA-LACTAM	CEPHALOSPORIN	0	0	0	0	0	0	0	0	0	0	0	0	0	0	0	0	0	0	0	0	0	0	0	0
blaCTX-M-190	BETA-LACTAM	CEPHALOSPORIN	0	0	0	0	0	0	0	0	0	0	0	0	0	0	0	0	0	0	0	0	0	0	0	0
blaCTX-M-191	BETA-LACTAM	CEPHALOSPORIN	0	0	0	0	0	0	0	0	0	0	0	0	0	0	0	0	0	0	0	0	0	0	0	0
blaCTX-M-192	BETA-LACTAM	CEPHALOSPORIN	0	0	0	0	0	0	0	0	0	0	0	0	0	0	0	0	0	0	0	0	0	0	0	0
blaCTX-M-193	BETA-LACTAM	CEPHALOSPORIN	0	0	0	0	0	0	0	0	0	0	0	0	0	0	0	0	0	0	0	0	0	0	0	0
blaCTX-M-194	BETA-LACTAM	CEPHALOSPORIN	0	0	0	0	0	0	0	0	0	0	0	0	0	0	0	0	0	0	0	0	0	0	0	0
blaCTX-M-195	BETA-LACTAM	CEPHALOSPORIN	0	0	0	0	0	0	0	0	0	0	0	0	0	0	0	0	0	0	0	0	0	0	0	0
blaCTX-M-196	BETA-LACTAM	CEPHALOSPORIN	0	0	0	0	0	0	0	0	0	0	0	0	0	0	0	0	0	0	0	0	0	0	0	0
blaCTX-M-197	BETA-LACTAM	CEPHALOSPORIN	0	0	0	0	0	0	0	0	0	0	0	0	0	0	0	0	0	0	0	0	0	0	0	0
blaCTX-M-198	BETA-LACTAM	CEPHALOSPORIN	0	0	0	0	0	0	0	0	0	0	0	0	0	0	0	0	0	0	0	0	0	0	0	0
blaCTX-M-199	BETA-LACTAM	CEPHALOSPORIN	0	0	0	0	0	0	0	0	0	0	0	0	0	0	0	0	0	0	0	0	0	0	0	0
blaCTX-M-2	BETA-LACTAM	CEPHALOSPORIN	0	0	0	0	0	0	0	0	0	0	0	0	0	0	0	0	0	0	0	0	0	0	0	0
blaCTX-M-20	BETA-LACTAM	CEPHALOSPORIN	0	0	0	0	0	0	0	0	0	0	0	0	0	0	0	0	0	0	0	0	0	0	0	0
blaCTX-M-200	BETA-LACTAM	CEPHALOSPORIN	0	0	0	0	0	0	0	0	0	0	0	0	0	0	0	0	0	0	0	0	0	0	0	0
blaCTX-M-201	BETA-LACTAM	CEPHALOSPORIN	0	0	0	0	0	0	0	0	0	0	0	0	0	0	0	0	0	0	0	0	0	0	0	0
blaCTX-M-202	BETA-LACTAM	CEPHALOSPORIN	0	0	0	0	0	0	0	0	0	0	0	0	0	0	0	0	0	0	0	0	0	0	0	0
blaCTX-M-203	BETA-LACTAM	CEPHALOSPORIN	0	0	0	0	0	0	0	0	0	0	0	0	0	0	0	0	0	0	0	0	0	0	0	0
blaCTX-M-204	BETA-LACTAM	CEPHALOSPORIN	0	0	0	0	0	0	0	0	0	0	0	0	0	0	0	0	0	0	0	0	0	0	0	0
blaCTX-M-205	BETA-LACTAM	CEPHALOSPORIN	0	0	0	0	0	0	0	0	0	0	0	0	0	0	0	0	0	0	0	0	0	0	0	0
blaCTX-M-206	BETA-LACTAM	CEPHALOSPORIN	0	0	0	0	0	0	0	0	0	0	0	0	0	0	0	0	0	0	0	0	0	0	0	0
blaCTX-M-207	BETA-LACTAM	CEPHALOSPORIN	0	0	0	0	0	0	0	0	0	0	0	0	0	0	0	0	0	0	0	0	0	0	0	0
blaCTX-M-208	BETA-LACTAM	CEPHALOSPORIN	0	0	0	0	0	0	0	0	0	0	0	0	0	0	0	0	0	0	0	0	0	0	0	0
blaCTX-M-209	BETA-LACTAM	CEPHALOSPORIN	0	0	0	0	0	0	0	0	0	0	0	0	0	0	0	0	0	0	0	0	0	0	0	0
blaCTX-M-21	BETA-LACTAM	CEPHALOSPORIN	0	0	0	0	0	0	0	0	0	0	0	0	0	0	0	0	0	0	0	0	0	0	0	0
blaCTX-M-210	BETA-LACTAM	CEPHALOSPORIN	0	0	0	0	0	0	0	0	0	0	0	0	0	0	0	0	0	0	0	0	0	0	0	0
blaCTX-M-211	BETA-LACTAM	CEPHALOSPORIN	0	0	0	0	0	0	0	0	0	0	0	0	0	0	0	0	0	0	0	0	0	0	0	0
blaCTX-M-212	BETA-LACTAM	CEPHALOSPORIN	0	0	0	0	0	0	0	0	0	0	0	0	0	0	0	0	0	0	0	0	0	0	0	0
blaCTX-M-213	BETA-LACTAM	CEPHALOSPORIN	0	0	0	0	0	0	0	0	0	0	0	0	0	0	0	0	0	0	0	0	0	0	0	0
blaCTX-M-214	BETA-LACTAM	CEPHALOSPORIN	0	0	0	0	0	0	0	0	0	0	0	0	0	0	0	0	0	0	0	0	0	0	0	0
blaCTX-M-215	BETA-LACTAM	CEPHALOSPORIN	0	0	0	0	0	0	0	0	0	0	0	0	0	0	0	0	0	0	0	0	0	0	0	0
blaCTX-M-216	BETA-LACTAM	CEPHALOSPORIN	0	0	0	0	0	0	0	0	0	0	0	0	0	0	0	0	0	0	0	0	0	0	0	0
blaCTX-M-217	BETA-LACTAM	CEPHALOSPORIN	0	0	0	0	0	0	0	0	0	0	0	0	0	0	0	0	0	0	0	0	0	0	0	0
blaCTX-M-218	BETA-LACTAM	CEPHALOSPORIN	0	0	0	0	0	0	0	0	0	0	0	0	0	0	0	0	0	0	0	0	0	0	0	0
blaCTX-M-219	BETA-LACTAM	CEPHALOSPORIN	0	0	0	0	0	0	0	0	0	0	0	0	0	0	0	0	0	0	0	0	0	0	0	0
blaCTX-M-22	BETA-LACTAM	CEPHALOSPORIN	0	0	0	0	0	0	0	0	0	0	0	0	0	0	0	0	0	0	0	0	0	0	0	0
blaCTX-M-220	BETA-LACTAM	CEPHALOSPORIN	0	0	0	0	0	0	0	0	0	0	0	0	0	0	0	0	0	0	0	0	0	0	0	0
blaCTX-M-221	BETA-LACTAM	CEPHALOSPORIN	0	0	0	0	0	0	0	0	0	0	0	0	0	0	0	0	0	0	0	0	0	0	0	0
blaCTX-M-222	BETA-LACTAM	CEPHALOSPORIN	0	0	0	0	0	0	0	0	0	0	0	0	0	0	0	0	0	0	0	0	0	0	0	0
blaCTX-M-223	BETA-LACTAM	CEPHALOSPORIN	0	0	0	0	0	0	0	0	0	0	0	0	0	0	0	0	0	0	0	0	0	0	0	0
blaCTX-M-224	BETA-LACTAM	CEPHALOSPORIN	0	0	0	0	0	0	0	0	0	0	0	0	0	0	0	0	0	0	0	0	0	0	0	0
blaCTX-M-225	BETA-LACTAM	CEPHALOSPORIN	0	0	0	0	0	0	0	0	0	0	0	0	0	0	0	0	0	0	0	0	0	0	0	0
blaCTX-M-226	BETA-LACTAM	CEPHALOSPORIN	0	0	0	0	0	0	0	0	0	0	0	0	0	0	0	0	0	0	0	0	0	0	0	0
blaCTX-M-227	BETA-LACTAM	CEPHALOSPORIN	0	0	0	0	0	0	0	0	0	0	0	0	0	0	0	0	0	0	0	0	0	0	0	0
blaCTX-M-228	BETA-LACTAM	CEPHALOSPORIN	0	0	0	0	0	0	0	0	0	0	0	0	0	0	0	0	0	0	0	0	0	0	0	0
blaCTX-M-229	BETA-LACTAM	CEPHALOSPORIN	0	0	0	0	0	0	0	0	0	0	0	0	0	0	0	0	0	0	0	0	0	0	0	0
blaCTX-M-23	BETA-LACTAM	CEPHALOSPORIN	0	0	0	0	0	0	0	0	0	0	0	0	0	0	0	0	0	0	0	0	0	0	0	0
blaCTX-M-230	BETA-LACTAM	CEPHALOSPORIN	0	0	0	0	0	0	0	0	0	0	0	0	0	0	0	0	0	0	0	0	0	0	0	0
blaCTX-M-231	BETA-LACTAM	CEPHALOSPORIN	0	0	0	0	0	0	0	0	0	0	0	0	0	0	0	0	0	0	0	0	0	0	0	0
blaCTX-M-232	BETA-LACTAM	CEPHALOSPORIN	0	0	0	0	0	0	0	0	0	0	0	0	0	0	0	0	0	0	0	0	0	0	0	0
blaCTX-M-233	BETA-LACTAM	CEPHALOSPORIN	0	0	0	0	0	0	0	0	0	0	0	0	0	0	0	0	0	0	0	0	0	0	0	0
blaCTX-M-234	BETA-LACTAM	CEPHALOSPORIN	0	0	0	0	0	0	0	0	0	0	0	0	0	0	0	0	0	0	0	0	0	0	0	0
blaCTX-M-235	BETA-LACTAM	CEPHALOSPORIN	0	0	0	0	0	0	0	0	0	0	0	0	0	0	0	0	0	0	0	0	0	0	0	0
blaCTX-M-236	BETA-LACTAM	CEPHALOSPORIN	0	0	0	0	0	0	0	0	0	0	0	0	0	0	0	0	0	0	0	0	0	0	0	0
blaCTX-M-237	BETA-LACTAM	CEPHALOSPORIN	0	0	0	0	0	0	0	0	0	0	0	0	0	0	0	0	0	0	0	0	0	0	0	0
blaCTX-M-238	BETA-LACTAM	CEPHALOSPORIN	0	0	0	0	0	0	0	0	0	0	0	0	0	0	0	0	0	0	0	0	0	0	0	0
blaCTX-M-239	BETA-LACTAM	CEPHALOSPORIN	0	0	0	0	0	0	0	0	0	0	0	0	0	0	0	0	0	0	0	0	0	0	0	0
blaCTX-M-24	BETA-LACTAM	CEPHALOSPORIN	0	0	0	0	0	0	0	0	0	0	0	0	0	0	0	0	0	0	0	0	0	0	0	0
blaCTX-M-240	BETA-LACTAM	CEPHALOSPORIN	0	0	0	0	0	0	0	0	0	0	0	0	0	0	0	0	0	0	0	0	0	0	0	0
blaCTX-M-241	BETA-LACTAM	CEPHALOSPORIN	0	0	0	0	0	0	0	0	0	0	0	0	0	0	0	0	0	0	0	0	0	0	0	0
blaCTX-M-242	BETA-LACTAM	CEPHALOSPORIN	0	0	0	0	0	0	0	0	0	0	0	0	0	0	0	0	0	0	0	0	0	0	0	0
blaCTX-M-243	BETA-LACTAM	CEPHALOSPORIN	0	0	0	0	0	0	0	0	0	0	0	0	0	0	0	0	0	0	0	0	0	0	0	0
blaCTX-M-244	BETA-LACTAM	CEPHALOSPORIN	0	0	0	0	0	0	0	0	0	0	0	0	0	0	0	0	0	0	0	0	0	0	0	0
blaCTX-M-245	BETA-LACTAM	CEPHALOSPORIN	0	0	0	0	0	0	0	0	0	0	0	0	0	0	0	0	0	0	0	0	0	0	0	0
blaCTX-M-246	BETA-LACTAM	CEPHALOSPORIN	0	0	0	0	0	0	0	0	0	0	0	0	0	0	0	0	0	0	0	0	0	0	0	0
blaCTX-M-247	BETA-LACTAM	CEPHALOSPORIN	0	0	0	0	0	0	0	0	0	0	0	0	0	0	0	0	0	0	0	0	0	0	0	0
blaCTX-M-248	BETA-LACTAM	CEPHALOSPORIN	0	0	0	0	0	0	0	0	0	0	0	0	0	0	0	0	0	0	0	0	0	0	0	0
blaCTX-M-249	BETA-LACTAM	CEPHALOSPORIN	0	0	0	0	0	0	0	0	0	0	0	0	0	0	0	0	0	0	0	0	0	0	0	0
blaCTX-M-25	BETA-LACTAM	CEPHALOSPORIN	0	0	0	0	0	0	0	0	0	0	0	0	0	0	0	0	0	0	0	0	0	0	0	0
blaCTX-M-251	BETA-LACTAM	CEPHALOSPORIN	0	0	0	0	0	0	0	0	0	0	0	0	0	0	0	0	0	0	0	0	0	0	0	0
blaCTX-M-252	BETA-LACTAM	CEPHALOSPORIN	0	0	0	0	0	0	0	0	0	0	0	0	0	0	0	0	0	0	0	0	0	0	0	0
blaCTX-M-253	BETA-LACTAM	CEPHALOSPORIN	0	0	0	0	0	0	0	0	0	0	0	0	0	0	0	0	0	0	0	0	0	0	0	0
blaCTX-M-254	BETA-LACTAM	CEPHALOSPORIN	0	0	0	0	0	0	0	0	0	0	0	0	0	0	0	0	0	0	0	0	0	0	0	0
blaCTX-M-255	BETA-LACTAM	BETA-LACTAM	0	0	0	0	0	0	0	0	0	0	0	0	0	0	0	0	0	0	0	0	0	0	0	0
blaCTX-M-256	BETA-LACTAM	CEPHALOSPORIN	0	0	0	0	0	0	0	0	0	0	0	0	0	0	0	0	0	0	0	0	0	0	0	0
blaCTX-M-257	BETA-LACTAM	CEPHALOSPORIN	0	0	0	0	0	0	0	0	0	0	0	0	0	0	0	0	0	0	0	0	0	0	0	0
blaCTX-M-258	BETA-LACTAM	CEPHALOSPORIN	0	0	0	0	0	0	0	0	0	0	0	0	0	0	0	0	0	0	0	0	0	0	0	0
blaCTX-M-259	BETA-LACTAM	CEPHALOSPORIN	0	0	0	0	0	0	0	0	0	0	0	0	0	0	0	0	0	0	0	0	0	0	0	0
blaCTX-M-26	BETA-LACTAM	CEPHALOSPORIN	0	0	0	0	0	0	0	0	0	0	0	0	0	0	0	0	0	0	0	0	0	0	0	0
blaCTX-M-260	BETA-LACTAM	CEPHALOSPORIN	0	0	0	0	0	0	0	0	0	0	0	0	0	0	0	0	0	0	0	0	0	0	0	0
blaCTX-M-261	BETA-LACTAM	CEPHALOSPORIN	0	0	0	0	0	0	0	0	0	0	0	0	0	0	0	0	0	0	0	0	0	0	0	0
blaCTX-M-262	BETA-LACTAM	CEPHALOSPORIN	0	0	0	0	0	0	0	0	0	0	0	0	0	0	0	0	0	0	0	0	0	0	0	0
blaCTX-M-263	BETA-LACTAM	CEPHALOSPORIN	0	0	0	0	0	0	0	0	0	0	0	0	0	0	0	0	0	0	0	0	0	0	0	0
blaCTX-M-264	BETA-LACTAM	CEPHALOSPORIN	0	0	0	0	0	0	0	0	0	0	0	0	0	0	0	0	0	0	0	0	0	0	0	0
blaCTX-M-265	BETA-LACTAM	CEPHALOSPORIN	0	0	0	0	0	0	0	0	0	0	0	0	0	0	0	0	0	0	0	0	0	0	0	0
blaCTX-M-266	BETA-LACTAM	CEPHALOSPORIN	0	0	0	0	0	0	0	0	0	0	0	0	0	0	0	0	0	0	0	0	0	0	0	0
blaCTX-M-267	BETA-LACTAM	CEPHALOSPORIN	0	0	0	0	0	0	0	0	0	0	0	0	0	0	0	0	0	0	0	0	0	0	0	0
blaCTX-M-268	BETA-LACTAM	CEPHALOSPORIN	0	0	0	0	0	0	0	0	0	0	0	0	0	0	0	0	0	0	0	0	0	0	0	0
blaCTX-M-269	BETA-LACTAM	CEPHALOSPORIN	0	0	0	0	0	0	0	0	0	0	0	0	0	0	0	0	0	0	0	0	0	0	0	0
blaCTX-M-27	BETA-LACTAM	CEPHALOSPORIN	0	0	0	0	0	0	0	0	0	0	0	0	0	0	0	0	0	0	0	0	0	0	0	0
blaCTX-M-270	BETA-LACTAM	CEPHALOSPORIN	0	0	0	0	0	0	0	0	0	0	0	0	0	0	0	0	0	0	0	0	0	0	0	0
blaCTX-M-271	BETA-LACTAM	CEPHALOSPORIN	0	0	0	0	0	0	0	0	0	0	0	0	0	0	0	0	0	0	0	0	0	0	0	0
blaCTX-M-272	BETA-LACTAM	CEPHALOSPORIN	0	0	0	0	0	0	0	0	0	0	0	0	0	0	0	0	0	0	0	0	0	0	0	0
blaCTX-M-273	BETA-LACTAM	CEPHALOSPORIN	0	0	0	0	0	0	0	0	0	0	0	0	0	0	0	0	0	0	0	0	0	0	0	0
blaCTX-M-274	BETA-LACTAM	CEPHALOSPORIN	0	0	0	0	0	0	0	0	0	0	0	0	0	0	0	0	0	0	0	0	0	0	0	0
blaCTX-M-275	BETA-LACTAM	CEPHALOSPORIN	0	0	0	0	0	0	0	0	0	0	0	0	0	0	0	0	0	0	0	0	0	0	0	0
blaCTX-M-276	BETA-LACTAM	CEPHALOSPORIN	0	0	0	0	0	0	0	0	0	0	0	0	0	0	0	0	0	0	0	0	0	0	0	0
blaCTX-M-277	BETA-LACTAM	CEPHALOSPORIN	0	0	0	0	0	0	0	0	0	0	0	0	0	0	0	0	0	0	0	0	0	0	0	0
blaCTX-M-278	BETA-LACTAM	CEPHALOSPORIN	0	0	0	0	0	0	0	0	0	0	0	0	0	0	0	0	0	0	0	0	0	0	0	0
blaCTX-M-28	BETA-LACTAM	CEPHALOSPORIN	0	0	0	0	0	0	0	0	0	0	0	0	0	0	0	0	0	0	0	0	0	0	0	0
blaCTX-M-29	BETA-LACTAM	CEPHALOSPORIN	0	0	0	0	0	0	0	0	0	0	0	0	0	0	0	0	0	0	0	0	0	0	0	0
blaCTX-M-3	BETA-LACTAM	CEPHALOSPORIN	0	0	0	0	0	0	0	0	0	0	0	0	0	0	0	0	0	0	0	0	0	0	0	0
blaCTX-M-30	BETA-LACTAM	CEPHALOSPORIN	0	0	0	0	0	0	0	0	0	0	0	0	0	0	0	0	0	0	0	0	0	0	0	0
blaCTX-M-31	BETA-LACTAM	CEPHALOSPORIN	0	0	0	0	0	0	0	0	0	0	0	0	0	0	0	0	0	0	0	0	0	0	0	0
blaCTX-M-32	BETA-LACTAM	CEPHALOSPORIN	0	0	0	0	0	0	0	0	0	0	0	0	0	0	0	0	0	0	0	0	0	0	0	0
blaCTX-M-33	BETA-LACTAM	CEPHALOSPORIN	0	0	0	0	0	0	0	0	0	0	0	0	0	0	0	0	0	0	0	0	0	0	0	0
blaCTX-M-34	BETA-LACTAM	CEPHALOSPORIN	0	0	0	0	0	0	0	0	0	0	0	0	0	0	0	0	0	0	0	0	0	0	0	0
blaCTX-M-35	BETA-LACTAM	CEPHALOSPORIN	0	0	0	0	0	0	0	0	0	0	0	0	0	0	0	0	0	0	0	0	0	0	0	0
blaCTX-M-36	BETA-LACTAM	CEPHALOSPORIN	0	0	0	0	0	0	0	0	0	0	0	0	0	0	0	0	0	0	0	0	0	0	0	0
blaCTX-M-37	BETA-LACTAM	CEPHALOSPORIN	0	0	0	0	0	0	0	0	0	0	0	0	0	0	0	0	0	0	0	0	0	0	0	0
blaCTX-M-38	BETA-LACTAM	CEPHALOSPORIN	0	0	0	0	0	0	0	0	0	0	0	0	0	0	0	0	0	0	0	0	0	0	0	0
blaCTX-M-39	BETA-LACTAM	CEPHALOSPORIN	0	0	0	0	0	0	0	0	0	0	0	0	0	0	0	0	0	0	0	0	0	0	0	0
blaCTX-M-4	BETA-LACTAM	CEPHALOSPORIN	0	0	0	0	0	0	0	0	0	0	0	0	0	0	0	0	0	0	0	0	0	0	0	0
blaCTX-M-40	BETA-LACTAM	CEPHALOSPORIN	0	0	0	0	0	0	0	0	0	0	0	0	0	0	0	0	0	0	0	0	0	0	0	0
blaCTX-M-41	BETA-LACTAM	CEPHALOSPORIN	0	0	0	0	0	0	0	0	0	0	0	0	0	0	0	0	0	0	0	0	0	0	0	0
blaCTX-M-42	BETA-LACTAM	CEPHALOSPORIN	0	0	0	0	0	0	0	0	0	0	0	0	0	0	0	0	0	0	0	0	0	0	0	0
blaCTX-M-43	BETA-LACTAM	CEPHALOSPORIN	0	0	0	0	0	0	0	0	0	0	0	0	0	0	0	0	0	0	0	0	0	0	0	0
blaCTX-M-44	BETA-LACTAM	CEPHALOSPORIN	0	0	0	0	0	0	0	0	0	0	0	0	0	0	0	0	0	0	0	0	0	0	0	0
blaCTX-M-46	BETA-LACTAM	CEPHALOSPORIN	0	0	0	0	0	0	0	0	0	0	0	0	0	0	0	0	0	0	0	0	0	0	0	0
blaCTX-M-47	BETA-LACTAM	CEPHALOSPORIN	0	0	0	0	0	0	0	0	0	0	0	0	0	0	0	0	0	0	0	0	0	0	0	0
blaCTX-M-48	BETA-LACTAM	CEPHALOSPORIN	0	0	0	0	0	0	0	0	0	0	0	0	0	0	0	0	0	0	0	0	0	0	0	0
blaCTX-M-49	BETA-LACTAM	CEPHALOSPORIN	0	0	0	0	0	0	0	0	0	0	0	0	0	0	0	0	0	0	0	0	0	0	0	0
blaCTX-M-5	BETA-LACTAM	CEPHALOSPORIN	0	0	0	0	0	0	0	0	0	0	0	0	0	0	0	0	0	0	0	0	0	0	0	0
blaCTX-M-50	BETA-LACTAM	CEPHALOSPORIN	0	0	0	0	0	0	0	0	0	0	0	0	0	0	0	0	0	0	0	0	0	0	0	0
blaCTX-M-51	BETA-LACTAM	CEPHALOSPORIN	0	0	0	0	0	0	0	0	0	0	0	0	0	0	0	0	0	0	0	0	0	0	0	0
blaCTX-M-52	BETA-LACTAM	CEPHALOSPORIN	0	0	0	0	0	0	0	0	0	0	0	0	0	0	0	0	0	0	0	0	0	0	0	0
blaCTX-M-53	BETA-LACTAM	CEPHALOSPORIN	0	0	0	0	0	0	0	0	0	0	0	0	0	0	0	0	0	0	0	0	0	0	0	0
blaCTX-M-54	BETA-LACTAM	CEPHALOSPORIN	0	0	0	0	0	0	0	0	0	0	0	0	0	0	0	0	0	0	0	0	0	0	0	0
blaCTX-M-55	BETA-LACTAM	CEPHALOSPORIN	0	0	0	0	0	0	0	0	0	0	0	0	0	0	0	0	0	0	0	0	0	0	0	0
blaCTX-M-56	BETA-LACTAM	CEPHALOSPORIN	0	0	0	0	0	0	0	0	0	0	0	0	0	0	0	0	0	0	0	0	0	0	0	0
blaCTX-M-58	BETA-LACTAM	CEPHALOSPORIN	0	0	0	0	0	0	0	0	0	0	0	0	0	0	0	0	0	0	0	0	0	0	0	0
blaCTX-M-59	BETA-LACTAM	CEPHALOSPORIN	0	0	0	0	0	0	0	0	0	0	0	0	0	0	0	0	0	0	0	0	0	0	0	0
blaCTX-M-6	BETA-LACTAM	CEPHALOSPORIN	0	0	0	0	0	0	0	0	0	0	0	0	0	0	0	0	0	0	0	0	0	0	0	0
blaCTX-M-60	BETA-LACTAM	CEPHALOSPORIN	0	0	0	0	0	0	0	0	0	0	0	0	0	0	0	0	0	0	0	0	0	0	0	0
blaCTX-M-61	BETA-LACTAM	CEPHALOSPORIN	0	0	0	0	0	0	0	0	0	0	0	0	0	0	0	0	0	0	0	0	0	0	0	0
blaCTX-M-62	BETA-LACTAM	CEPHALOSPORIN	0	0	0	0	0	0	0	0	0	0	0	0	0	0	0	0	0	0	0	0	0	0	0	0
blaCTX-M-63	BETA-LACTAM	CEPHALOSPORIN	0	0	0	0	0	0	0	0	0	0	0	0	0	0	0	0	0	0	0	0	0	0	0	0
blaCTX-M-64	BETA-LACTAM	CEPHALOSPORIN	0	0	0	0	0	0	0	0	0	0	0	0	0	0	0	0	0	0	0	0	0	0	0	0
blaCTX-M-65	BETA-LACTAM	CEPHALOSPORIN	0	0	0	0	0	0	0	0	0	0	0	0	0	0	0	0	0	0	0	0	0	0	0	0
blaCTX-M-66	BETA-LACTAM	CEPHALOSPORIN	0	0	0	0	0	0	0	0	0	0	0	0	0	0	0	0	0	0	0	0	0	0	0	0
blaCTX-M-67	BETA-LACTAM	CEPHALOSPORIN	0	0	0	0	0	0	0	0	0	0	0	0	0	0	0	0	0	0	0	0	0	0	0	0
blaCTX-M-68	BETA-LACTAM	CEPHALOSPORIN	0	0	0	0	0	0	0	0	0	0	0	0	0	0	0	0	0	0	0	0	0	0	0	0
blaCTX-M-69	BETA-LACTAM	CEPHALOSPORIN	0	0	0	0	0	0	0	0	0	0	0	0	0	0	0	0	0	0	0	0	0	0	0	0
blaCTX-M-7	BETA-LACTAM	CEPHALOSPORIN	0	0	0	0	0	0	0	0	0	0	0	0	0	0	0	0	0	0	0	0	0	0	0	0
blaCTX-M-70	BETA-LACTAM	CEPHALOSPORIN	0	0	0	0	0	0	0	0	0	0	0	0	0	0	0	0	0	0	0	0	0	0	0	0
blaCTX-M-71	BETA-LACTAM	CEPHALOSPORIN	0	0	0	0	0	0	0	0	0	0	0	0	0	0	0	0	0	0	0	0	0	0	0	0
blaCTX-M-72	BETA-LACTAM	CEPHALOSPORIN	0	0	0	0	0	0	0	0	0	0	0	0	0	0	0	0	0	0	0	0	0	0	0	0
blaCTX-M-73	BETA-LACTAM	CEPHALOSPORIN	0	0	0	0	0	0	0	0	0	0	0	0	0	0	0	0	0	0	0	0	0	0	0	0
blaCTX-M-74	BETA-LACTAM	CEPHALOSPORIN	0	0	0	0	0	0	0	0	0	0	0	0	0	0	0	0	0	0	0	0	0	0	0	0
blaCTX-M-75	BETA-LACTAM	CEPHALOSPORIN	0	0	0	0	0	0	0	0	0	0	0	0	0	0	0	0	0	0	0	0	0	0	0	0
blaCTX-M-76	BETA-LACTAM	CEPHALOSPORIN	0	0	0	0	0	0	0	0	0	0	0	0	0	0	0	0	0	0	0	0	0	0	0	0
blaCTX-M-77	BETA-LACTAM	CEPHALOSPORIN	0	0	0	0	0	0	0	0	0	0	0	0	0	0	0	0	0	0	0	0	0	0	0	0
blaCTX-M-78	BETA-LACTAM	CEPHALOSPORIN	0	0	0	0	0	0	0	0	0	0	0	0	0	0	0	0	0	0	0	0	0	0	0	0
blaCTX-M-79	BETA-LACTAM	CEPHALOSPORIN	0	0	0	0	0	0	0	0	0	0	0	0	0	0	0	0	0	0	0	0	0	0	0	0
blaCTX-M-8	BETA-LACTAM	CEPHALOSPORIN	0	0	0	0	0	0	0	0	0	0	0	0	0	0	0	0	0	0	0	0	0	0	0	0
blaCTX-M-80	BETA-LACTAM	CEPHALOSPORIN	0	0	0	0	0	0	0	0	0	0	0	0	0	0	0	0	0	0	0	0	0	0	0	0
blaCTX-M-81	BETA-LACTAM	CEPHALOSPORIN	0	0	0	0	0	0	0	0	0	0	0	0	0	0	0	0	0	0	0	0	0	0	0	0
blaCTX-M-82	BETA-LACTAM	CEPHALOSPORIN	0	0	0	0	0	0	0	0	0	0	0	0	0	0	0	0	0	0	0	0	0	0	0	0
blaCTX-M-83	BETA-LACTAM	CEPHALOSPORIN	0	0	0	0	0	0	0	0	0	0	0	0	0	0	0	0	0	0	0	0	0	0	0	0
blaCTX-M-84	BETA-LACTAM	CEPHALOSPORIN	0	0	0	0	0	0	0	0	0	0	0	0	0	0	0	0	0	0	0	0	0	0	0	0
blaCTX-M-85	BETA-LACTAM	CEPHALOSPORIN	0	0	0	0	0	0	0	0	0	0	0	0	0	0	0	0	0	0	0	0	0	0	0	0
blaCTX-M-86	BETA-LACTAM	CEPHALOSPORIN	0	0	0	0	0	0	0	0	0	0	0	0	0	0	0	0	0	0	0	0	0	0	0	0
blaCTX-M-87	BETA-LACTAM	CEPHALOSPORIN	0	0	0	0	0	0	0	0	0	0	0	0	0	0	0	0	0	0	0	0	0	0	0	0
blaCTX-M-88	BETA-LACTAM	CEPHALOSPORIN	0	0	0	0	0	0	0	0	0	0	0	0	0	0	0	0	0	0	0	0	0	0	0	0
blaCTX-M-89	BETA-LACTAM	CEPHALOSPORIN	0	0	0	0	0	0	0	0	0	0	0	0	0	0	0	0	0	0	0	0	0	0	0	0
blaCTX-M-9	BETA-LACTAM	CEPHALOSPORIN	0	0	0	0	0	0	0	0	0	0	0	0	0	0	0	0	0	0	0	0	0	0	0	0
blaCTX-M-90	BETA-LACTAM	CEPHALOSPORIN	0	0	0	0	0	0	0	0	0	0	0	0	0	0	0	0	0	0	0	0	0	0	0	0
blaCTX-M-91	BETA-LACTAM	CEPHALOSPORIN	0	0	0	0	0	0	0	0	0	0	0	0	0	0	0	0	0	0	0	0	0	0	0	0
blaCTX-M-92	BETA-LACTAM	CEPHALOSPORIN	0	0	0	0	0	0	0	0	0	0	0	0	0	0	0	0	0	0	0	0	0	0	0	0
blaCTX-M-93	BETA-LACTAM	CEPHALOSPORIN	0	0	0	0	0	0	0	0	0	0	0	0	0	0	0	0	0	0	0	0	0	0	0	0
blaCTX-M-94	BETA-LACTAM	CEPHALOSPORIN	0	0	0	0	0	0	0	0	0	0	0	0	0	0	0	0	0	0	0	0	0	0	0	0
blaCTX-M-95	BETA-LACTAM	CEPHALOSPORIN	0	0	0	0	0	0	0	0	0	0	0	0	0	0	0	0	0	0	0	0	0	0	0	0
blaCTX-M-96	BETA-LACTAM	CEPHALOSPORIN	0	0	0	0	0	0	0	0	0	0	0	0	0	0	0	0	0	0	0	0	0	0	0	0
blaCTX-M-97	BETA-LACTAM	CEPHALOSPORIN	0	0	0	0	0	0	0	0	0	0	0	0	0	0	0	0	0	0	0	0	0	0	0	0
blaCTX-M-98	BETA-LACTAM	CEPHALOSPORIN	0	0	0	0	0	0	0	0	0	0	0	0	0	0	0	0	0	0	0	0	0	0	0	0
blaCTX-M-99	BETA-LACTAM	CEPHALOSPORIN	0	0	0	0	0	0	0	0	0	0	0	0	0	0	0	0	0	0	0	0	0	0	0	0
blaCVI-1	BETA-LACTAM	CARBAPENEM	0	0	0	0	0	0	0	0	0	0	0	0	0	0	0	0	0	0	0	0	0	0	0	0
blaDHA-1	BETA-LACTAM	CEPHALOSPORIN	0	0	0	0	0	0	0	0	0	0	0	0	0	0	0	0	0	0	0	0	0	0	0	0
blaDHA-10	BETA-LACTAM	CEPHALOSPORIN	0	0	0	0	0	0	0	0	0	0	0	0	0	0	0	0	0	0	0	0	0	0	0	0
blaDHA-12	BETA-LACTAM	CEPHALOSPORIN	0	0	0	0	0	0	0	0	0	0	0	0	0	0	0	0	0	0	0	0	0	0	0	0
blaDHA-13	BETA-LACTAM	CEPHALOSPORIN	0	0	0	0	0	0	0	0	0	0	0	0	0	0	0	0	0	0	0	0	0	0	0	0
blaDHA-14	BETA-LACTAM	CEPHALOSPORIN	0	0	0	0	0	0	0	0	0	0	0	0	0	0	0	0	0	0	0	0	0	0	0	0
blaDHA-15	BETA-LACTAM	CEPHALOSPORIN	0	0	0	0	0	0	0	0	0	0	0	0	0	0	0	0	0	0	0	0	0	0	0	0
blaDHA-16	BETA-LACTAM	CEPHALOSPORIN	0	0	0	0	0	0	0	0	0	0	0	0	0	0	0	0	0	0	0	0	0	0	0	0
blaDHA-17	BETA-LACTAM	CEPHALOSPORIN	0	0	0	0	0	0	0	0	0	0	0	0	0	0	0	0	0	0	0	0	0	0	0	0
blaDHA-18	BETA-LACTAM	CEPHALOSPORIN	0	0	0	0	0	0	0	0	0	0	0	0	0	0	0	0	0	0	0	0	0	0	0	0
blaDHA-19	BETA-LACTAM	CEPHALOSPORIN	0	0	0	0	0	0	0	0	0	0	0	0	0	0	0	0	0	0	0	0	0	0	0	0
blaDHA-2	BETA-LACTAM	CEPHALOSPORIN	0	0	0	0	0	0	0	0	0	0	0	0	0	0	0	0	0	0	0	0	0	0	0	0
blaDHA-20	BETA-LACTAM	CEPHALOSPORIN	0	0	0	0	0	0	0	0	0	0	0	0	0	0	0	0	0	0	0	0	0	0	0	0
blaDHA-21	BETA-LACTAM	CEPHALOSPORIN	0	0	0	0	0	0	0	0	0	0	0	0	0	0	0	0	0	0	0	0	0	0	0	0
blaDHA-22	BETA-LACTAM	CEPHALOSPORIN	0	0	0	0	0	0	0	0	0	0	0	0	0	0	0	0	0	0	0	0	0	0	0	0
blaDHA-23	BETA-LACTAM	CEPHALOSPORIN	0	0	0	0	0	0	0	0	0	0	0	0	0	0	0	0	0	0	0	0	0	0	0	0
blaDHA-24	BETA-LACTAM	CEPHALOSPORIN	0	0	0	0	0	0	0	0	0	0	0	0	0	0	0	0	0	0	0	0	0	0	0	0
blaDHA-25	BETA-LACTAM	CEPHALOSPORIN	0	0	0	0	0	0	0	0	0	0	0	0	0	0	0	0	0	0	0	0	0	0	0	0
blaDHA-26	BETA-LACTAM	CEPHALOSPORIN	0	0	0	0	0	0	0	0	0	0	0	0	0	0	0	0	0	0	0	0	0	0	0	0
blaDHA-27	BETA-LACTAM	CEPHALOSPORIN	0	0	0	0	0	0	0	0	0	0	0	0	0	0	0	0	0	0	0	0	0	0	0	0
blaDHA-28	BETA-LACTAM	CEPHALOSPORIN	0	0	0	0	0	0	0	0	0	0	0	0	0	0	0	0	0	0	0	0	0	0	0	0
blaDHA-29	BETA-LACTAM	CEPHALOSPORIN	0	0	0	0	0	0	0	0	0	0	0	0	0	0	0	0	0	0	0	0	0	0	0	0
blaDHA-3	BETA-LACTAM	CEPHALOSPORIN	0	0	0	0	0	0	0	0	0	0	0	0	0	0	0	0	0	0	0	0	0	0	0	0
blaDHA-30	BETA-LACTAM	CEPHALOSPORIN	0	0	0	0	0	0	0	0	0	0	0	0	0	0	0	0	0	0	0	0	0	0	0	0
blaDHA-31	BETA-LACTAM	CEPHALOSPORIN	0	0	0	0	0	0	0	0	0	0	0	0	0	0	0	0	0	0	0	0	0	0	0	0
blaDHA-32	BETA-LACTAM	CEPHALOSPORIN	0	0	0	0	0	0	0	0	0	0	0	0	0	0	0	0	0	0	0	0	0	0	0	0
blaDHA-33	BETA-LACTAM	CEPHALOSPORIN	0	0	0	0	0	0	0	0	0	0	0	0	0	0	0	0	0	0	0	0	0	0	0	0
blaDHA-34	BETA-LACTAM	CEPHALOSPORIN	0	0	0	0	0	0	0	0	0	0	0	0	0	0	0	0	0	0	0	0	0	0	0	0
blaDHA-4	BETA-LACTAM	CEPHALOSPORIN	0	0	0	0	0	0	0	0	0	0	0	0	0	0	0	0	0	0	0	0	0	0	0	0
blaDHA-5	BETA-LACTAM	CEPHALOSPORIN	0	0	0	0	0	0	0	0	0	0	0	0	0	0	0	0	0	0	0	0	0	0	0	0
blaDHA-6	BETA-LACTAM	CEPHALOSPORIN	0	0	0	0	0	0	0	0	0	0	0	0	0	0	0	0	0	0	0	0	0	0	0	0
blaDHA-7	BETA-LACTAM	CEPHALOSPORIN	0	0	0	0	0	0	0	0	0	0	0	0	0	0	0	0	0	0	0	0	0	0	0	0
blaDHA-9	BETA-LACTAM	CEPHALOSPORIN	0	0	0	0	0	0	0	0	0	0	0	0	0	0	0	0	0	0	0	0	0	0	0	0
blaDHT2-1	BETA-LACTAM	CARBAPENEM	0	0	0	0	0	0	0	0	0	0	0	0	0	0	0	0	0	0	0	0	0	0	0	0
blaDIM-1	BETA-LACTAM	CARBAPENEM	0	0	0	0	0	0	0	0	0	0	0	0	0	0	0	0	0	0	0	0	0	0	0	0
blaDYB-1	BETA-LACTAM	CARBAPENEM	0	0	0	0	0	0	0	0	0	0	0	0	0	0	0	0	0	0	0	0	0	0	0	0
blaE	BETA-LACTAM	BETA-LACTAM	0	0	0	0	0	0	0	0	0	0	0	0	0	0	0	0	0	0	0	0	0	0	0	0
blaEAM-1	BETA-LACTAM	CARBAPENEM	0	0	0	0	0	0	0	0	0	0	0	0	0	0	0	0	0	0	0	0	0	0	0	0
blaEBR-1	BETA-LACTAM	CARBAPENEM	0	0	0	0	0	0	0	0	0	0	0	0	0	0	0	0	0	0	0	0	0	0	0	0
blaEBR-2	BETA-LACTAM	CARBAPENEM	0	0	0	0	0	0	0	0	0	0	0	0	0	0	0	0	0	0	0	0	0	0	0	0
blaEBR-3	BETA-LACTAM	CARBAPENEM	0	0	0	0	0	0	0	0	0	0	0	0	0	0	0	0	0	0	0	0	0	0	0	0
blaEBR-4	BETA-LACTAM	CARBAPENEM	0	0	0	0	0	0	0	0	0	0	0	0	0	0	0	0	0	0	0	0	0	0	0	0
blaEC-13	BETA-LACTAM	CEPHALOSPORIN	0	0	0	0	0	0	0	0	0	0	0	0	0	0	0	0	0	0	0	0	0	0	0	0
blaEC-15	BETA-LACTAM	CEPHALOSPORIN	0	0	0	0	0	0	0	0	0	0	0	0	0	0	0	0	0	0	0	0	0	0	0	0
blaEC-16	BETA-LACTAM	CEPHALOSPORIN	0	0	0	0	0	0	0	0	0	0	0	0	0	0	0	0	0	0	0	0	0	0	0	0
blaEC-18	BETA-LACTAM	CEPHALOSPORIN	0	0	0	0	0	0	0	0	0	0	0	0	0	0	0	0	0	0	0	0	0	0	0	0
blaEC-19	BETA-LACTAM	CEPHALOSPORIN	0	0	0	0	0	0	0	0	0	0	0	0	0	0	0	0	0	0	0	0	0	0	0	0
blaECM-1	BETA-LACTAM	CARBAPENEM	0	0	0	0	0	0	0	0	0	0	0	0	0	0	0	0	0	0	0	0	0	0	0	0
blaECV-1	BETA-LACTAM	CARBAPENEM	0	0	0	0	0	0	0	0	0	0	0	0	0	0	0	0	0	0	0	0	0	0	0	0
blaEFM-1	BETA-LACTAM	CARBAPENEM	0	0	0	0	0	0	0	0	0	0	0	0	0	0	0	0	0	0	0	0	0	0	0	0
blaELM-1	BETA-LACTAM	CARBAPENEM	0	0	0	0	0	0	0	0	0	0	0	0	0	0	0	0	0	0	0	0	0	0	0	0
blaERP-1	BETA-LACTAM	CEPHALOSPORIN	0	0	0	0	0	0	0	0	0	0	0	0	0	0	0	0	0	0	0	0	0	0	0	0
blaESP-1	BETA-LACTAM	CARBAPENEM	0	0	0	0	0	0	0	0	0	0	0	0	0	0	0	0	0	0	0	0	0	0	0	0
blaEVM-1	BETA-LACTAM	CARBAPENEM	0	0	0	0	0	0	0	0	0	0	0	0	0	0	0	0	0	0	0	0	0	0	0	0
blaF	BETA-LACTAM	BETA-LACTAM	0	0	0	0	0	0	0	0	0	0	0	0	0	0	0	0	0	0	0	0	0	0	0	0
blaFAR-1	BETA-LACTAM	BETA-LACTAM	0	0	0	0	0	0	0	0	0	0	0	0	0	0	0	0	0	0	0	0	0	0	0	0
blaFEZ-1	BETA-LACTAM	CARBAPENEM	0	0	0	0	0	0	0	0	0	0	0	0	0	0	0	0	0	0	0	0	0	0	0	0
blaFIA-1	BETA-LACTAM	CARBAPENEM	0	0	0	0	0	0	0	0	0	0	0	0	0	0	0	0	0	0	0	0	0	0	0	0
blaFIM-1	BETA-LACTAM	CARBAPENEM	0	0	0	0	0	0	0	0	0	0	0	0	0	0	0	0	0	0	0	0	0	0	0	0
blaFLC-1	BETA-LACTAM	CARBAPENEM	0	0	0	0	0	0	0	0	0	0	0	0	0	0	0	0	0	0	0	0	0	0	0	0
blaFONA-1	BETA-LACTAM	BETA-LACTAM	0	0	0	0	0	0	0	0	0	0	0	0	0	0	0	0	0	0	0	0	0	0	0	0
blaFONA-10	BETA-LACTAM	BETA-LACTAM	0	0	0	0	0	0	0	0	0	0	0	0	0	0	0	0	0	0	0	0	0	0	0	0
blaFONA-11	BETA-LACTAM	BETA-LACTAM	0	0	0	0	0	0	0	0	0	0	0	0	0	0	0	0	0	0	0	0	0	0	0	0
blaFONA-12	BETA-LACTAM	BETA-LACTAM	0	0	0	0	0	0	0	0	0	0	0	0	0	0	0	0	0	0	0	0	0	0	0	0
blaFONA-13	BETA-LACTAM	BETA-LACTAM	0	0	0	0	0	0	0	0	0	0	0	0	0	0	0	0	0	0	0	0	0	0	0	0
blaFONA-2	BETA-LACTAM	BETA-LACTAM	0	0	0	0	0	0	0	0	0	0	0	0	0	0	0	0	0	0	0	0	0	0	0	0
blaFONA-3	BETA-LACTAM	BETA-LACTAM	0	0	0	0	0	0	0	0	0	0	0	0	0	0	0	0	0	0	0	0	0	0	0	0
blaFONA-4	BETA-LACTAM	BETA-LACTAM	0	0	0	0	0	0	0	0	0	0	0	0	0	0	0	0	0	0	0	0	0	0	0	0
blaFONA-5	BETA-LACTAM	BETA-LACTAM	0	0	0	0	0	0	0	0	0	0	0	0	0	0	0	0	0	0	0	0	0	0	0	0
blaFONA-6	BETA-LACTAM	BETA-LACTAM	0	0	0	0	0	0	0	0	0	0	0	0	0	0	0	0	0	0	0	0	0	0	0	0
blaFONA-7	BETA-LACTAM	BETA-LACTAM	0	0	0	0	0	0	0	0	0	0	0	0	0	0	0	0	0	0	0	0	0	0	0	0
blaFONA-8	BETA-LACTAM	BETA-LACTAM	0	0	0	0	0	0	0	0	0	0	0	0	0	0	0	0	0	0	0	0	0	0	0	0
blaFONA-9	BETA-LACTAM	BETA-LACTAM	0	0	0	0	0	0	0	0	0	0	0	0	0	0	0	0	0	0	0	0	0	0	0	0
blaFOX-1	BETA-LACTAM	CEPHALOSPORIN	0	0	0	0	0	0	0	0	0	0	0	0	0	0	0	0	0	0	0	0	0	0	0	0
blaFOX-10	BETA-LACTAM	CEPHALOSPORIN	0	0	0	0	0	0	0	0	0	0	0	0	0	0	0	0	0	0	0	0	0	0	0	0
blaFOX-12	BETA-LACTAM	CEPHALOSPORIN	0	0	0	0	0	0	0	0	0	0	0	0	0	0	0	0	0	0	0	0	0	0	0	0
blaFOX-13	BETA-LACTAM	CEPHALOSPORIN	0	0	0	0	0	0	0	0	0	0	0	0	0	0	0	0	0	0	0	0	0	0	0	0
blaFOX-14	BETA-LACTAM	CEPHALOSPORIN	0	0	0	0	0	0	0	0	0	0	0	0	0	0	0	0	0	0	0	0	0	0	0	0
blaFOX-15	BETA-LACTAM	CEPHALOSPORIN	0	0	0	0	0	0	0	0	0	0	0	0	0	0	0	0	0	0	0	0	0	0	0	0
blaFOX-16	BETA-LACTAM	CEPHALOSPORIN	0	0	0	0	0	0	0	0	0	0	0	0	0	0	0	0	0	0	0	0	0	0	0	0
blaFOX-17	BETA-LACTAM	CEPHALOSPORIN	0	0	0	0	0	0	0	0	0	0	0	0	0	0	0	0	0	0	0	0	0	0	0	0
blaFOX-18	BETA-LACTAM	CEPHALOSPORIN	0	0	0	0	0	0	0	0	0	0	0	0	0	0	0	0	0	0	0	0	0	0	0	0
blaFOX-19	BETA-LACTAM	CEPHALOSPORIN	0	0	0	0	0	0	0	0	0	0	0	0	0	0	0	0	0	0	0	0	0	0	0	0
blaFOX-2	BETA-LACTAM	CEPHALOSPORIN	0	0	0	0	0	0	0	0	0	0	0	0	0	0	0	0	0	0	0	0	0	0	0	0
blaFOX-20	BETA-LACTAM	CEPHALOSPORIN	0	0	0	0	0	0	0	0	0	0	0	0	0	0	0	0	0	0	0	0	0	0	0	0
blaFOX-21	BETA-LACTAM	CEPHALOSPORIN	0	0	0	0	0	0	0	0	0	0	0	0	0	0	0	0	0	0	0	0	0	0	0	0
blaFOX-3	BETA-LACTAM	CEPHALOSPORIN	0	0	0	0	0	0	0	0	0	0	0	0	0	0	0	0	0	0	0	0	0	0	0	0
blaFOX-4	BETA-LACTAM	CEPHALOSPORIN	0	0	0	0	0	0	0	0	0	0	0	0	0	0	0	0	0	0	0	0	0	0	0	0
blaFOX-5	BETA-LACTAM	CEPHALOSPORIN	0	0	0	0	0	0	0	0	0	0	0	0	0	0	0	0	0	0	0	0	0	0	0	0
blaFOX-7	BETA-LACTAM	CEPHALOSPORIN	0	0	0	0	0	0	0	0	0	0	0	0	0	0	0	0	0	0	0	0	0	0	0	0
blaFOX-8	BETA-LACTAM	CEPHALOSPORIN	0	0	0	0	0	0	0	0	0	0	0	0	0	0	0	0	0	0	0	0	0	0	0	0
blaFOX-9	BETA-LACTAM	CEPHALOSPORIN	0	0	0	0	0	0	0	0	0	0	0	0	0	0	0	0	0	0	0	0	0	0	0	0
blaFPH-1	BETA-LACTAM	CARBAPENEM	0	0	0	0	0	0	0	0	0	0	0	0	0	0	0	0	0	0	0	0	0	0	0	0
blaFRI-1	BETA-LACTAM	CARBAPENEM	0	0	0	0	0	0	0	0	0	0	0	0	0	0	0	0	0	0	0	0	0	0	0	0
blaFRI-10	BETA-LACTAM	CARBAPENEM	0	0	0	0	0	0	0	0	0	0	0	0	0	0	0	0	0	0	0	0	0	0	0	0
blaFRI-11	BETA-LACTAM	CARBAPENEM	0	0	0	0	0	0	0	0	0	0	0	0	0	0	0	0	0	0	0	0	0	0	0	0
blaFRI-12	BETA-LACTAM	CARBAPENEM	0	0	0	0	0	0	0	0	0	0	0	0	0	0	0	0	0	0	0	0	0	0	0	0
blaFRI-2	BETA-LACTAM	CARBAPENEM	0	0	0	0	0	0	0	0	0	0	0	0	0	0	0	0	0	0	0	0	0	0	0	0
blaFRI-3	BETA-LACTAM	CARBAPENEM	0	0	0	0	0	0	0	0	0	0	0	0	0	0	0	0	0	0	0	0	0	0	0	0
blaFRI-4	BETA-LACTAM	CARBAPENEM	0	0	0	0	0	0	0	0	0	0	0	0	0	0	0	0	0	0	0	0	0	0	0	0
blaFRI-5	BETA-LACTAM	CARBAPENEM	0	0	0	0	0	0	0	0	0	0	0	0	0	0	0	0	0	0	0	0	0	0	0	0
blaFRI-6	BETA-LACTAM	CARBAPENEM	0	0	0	0	0	0	0	0	0	0	0	0	0	0	0	0	0	0	0	0	0	0	0	0
blaFRI-7	BETA-LACTAM	CARBAPENEM	0	0	0	0	0	0	0	0	0	0	0	0	0	0	0	0	0	0	0	0	0	0	0	0
blaFRI-8	BETA-LACTAM	CARBAPENEM	0	0	0	0	0	0	0	0	0	0	0	0	0	0	0	0	0	0	0	0	0	0	0	0
blaFRI-9	BETA-LACTAM	CARBAPENEM	0	0	0	0	0	0	0	0	0	0	0	0	0	0	0	0	0	0	0	0	0	0	0	0
blaFTU-1	BETA-LACTAM	BETA-LACTAM	0	0	0	0	0	0	0	0	0	0	0	0	0	0	0	0	0	0	0	0	0	0	0	0
blaGES-1	BETA-LACTAM	CEPHALOSPORIN	0	0	0	0	0	0	0	0	0	0	0	0	0	0	0	0	0	0	0	0	0	0	0	0
blaGES-10	BETA-LACTAM	CEPHALOSPORIN	0	0	0	0	0	0	0	0	0	0	0	0	0	0	0	0	0	0	0	0	0	0	0	0
blaGES-11	BETA-LACTAM	CEPHALOSPORIN	0	0	0	0	0	0	0	0	0	0	0	0	0	0	0	0	0	0	0	0	0	0	0	0
blaGES-12	BETA-LACTAM	CEPHALOSPORIN	0	0	0	0	0	0	0	0	0	0	0	0	0	0	0	0	0	0	0	0	0	0	0	0
blaGES-13	BETA-LACTAM	CEPHALOSPORIN	0	0	0	0	0	0	0	0	0	0	0	0	0	0	0	0	0	0	0	0	0	0	0	0
blaGES-14	BETA-LACTAM	CARBAPENEM	0	0	0	0	0	0	0	0	0	0	0	0	0	0	0	0	0	0	0	0	0	0	0	0
blaGES-15	BETA-LACTAM	CEPHALOSPORIN	0	0	0	0	0	0	0	0	0	0	0	0	0	0	0	0	0	0	0	0	0	0	0	0
blaGES-16	BETA-LACTAM	CARBAPENEM	0	0	0	0	0	0	0	0	0	0	0	0	0	0	0	0	0	0	0	0	0	0	0	0
blaGES-17	BETA-LACTAM	CEPHALOSPORIN	0	0	0	0	0	0	0	0	0	0	0	0	0	0	0	0	0	0	0	0	0	0	0	0
blaGES-18	BETA-LACTAM	CARBAPENEM	0	0	0	0	0	0	0	0	0	0	0	0	0	0	0	0	0	0	0	0	0	0	0	0
blaGES-19	BETA-LACTAM	CEPHALOSPORIN	0	0	0	0	0	0	0	0	0	0	0	0	0	0	0	0	0	0	0	0	0	0	0	0
blaGES-2	BETA-LACTAM	CEPHALOSPORIN	0	0	0	0	0	0	0	0	0	0	0	0	0	0	0	0	0	0	0	0	0	0	0	0
blaGES-20	BETA-LACTAM	CARBAPENEM	0	0	0	0	0	0	0	0	0	0	0	0	0	0	0	0	0	0	0	0	0	0	0	0
blaGES-21	BETA-LACTAM	CARBAPENEM	0	0	0	0	0	0	0	0	0	0	0	0	0	0	0	0	0	0	0	0	0	0	0	0
blaGES-22	BETA-LACTAM	CEPHALOSPORIN	0	0	0	0	0	0	0	0	0	0	0	0	0	0	0	0	0	0	0	0	0	0	0	0
blaGES-23	BETA-LACTAM	CEPHALOSPORIN	0	0	0	0	0	0	0	0	0	0	0	0	0	0	0	0	0	0	0	0	0	0	0	0
blaGES-24	BETA-LACTAM	CARBAPENEM	0	0	0	0	0	0	0	0	0	0	0	0	0	0	0	0	0	0	0	0	0	0	0	0
blaGES-25	BETA-LACTAM	CARBAPENEM	0	0	0	0	0	0	0	0	0	0	0	0	0	0	0	0	0	0	0	0	0	0	0	0
blaGES-26	BETA-LACTAM	CEPHALOSPORIN	0	0	0	0	0	0	0	0	0	0	0	0	0	0	0	0	0	0	0	0	0	0	0	0
blaGES-27	BETA-LACTAM	CEPHALOSPORIN	0	0	0	0	0	0	0	0	0	0	0	0	0	0	0	0	0	0	0	0	0	0	0	0
blaGES-28	BETA-LACTAM	CARBAPENEM	0	0	0	0	0	0	0	0	0	0	0	0	0	0	0	0	0	0	0	0	0	0	0	0
blaGES-29	BETA-LACTAM	CEPHALOSPORIN	0	0	0	0	0	0	0	0	0	0	0	0	0	0	0	0	0	0	0	0	0	0	0	0
blaGES-3	BETA-LACTAM	CEPHALOSPORIN	0	0	0	0	0	0	0	0	0	0	0	0	0	0	0	0	0	0	0	0	0	0	0	0
blaGES-30	BETA-LACTAM	CARBAPENEM	0	0	0	0	0	0	0	0	0	0	0	0	0	0	0	0	0	0	0	0	0	0	0	0
blaGES-31	BETA-LACTAM	CEPHALOSPORIN	0	0	0	0	0	0	0	0	0	0	0	0	0	0	0	0	0	0	0	0	0	0	0	0
blaGES-32	BETA-LACTAM	CEPHALOSPORIN	0	0	0	0	0	0	0	0	0	0	0	0	0	0	0	0	0	0	0	0	0	0	0	0
blaGES-33	BETA-LACTAM	CARBAPENEM	0	0	0	0	0	0	0	0	0	0	0	0	0	0	0	0	0	0	0	0	0	0	0	0
blaGES-34	BETA-LACTAM	CEPHALOSPORIN	0	0	0	0	0	0	0	0	0	0	0	0	0	0	0	0	0	0	0	0	0	0	0	0
blaGES-35	BETA-LACTAM	CEPHALOSPORIN	0	0	0	0	0	0	0	0	0	0	0	0	0	0	0	0	0	0	0	0	0	0	0	0
blaGES-36	BETA-LACTAM	CEPHALOSPORIN	0	0	0	0	0	0	0	0	0	0	0	0	0	0	0	0	0	0	0	0	0	0	0	0
blaGES-37	BETA-LACTAM	CEPHALOSPORIN	0	0	0	0	0	0	0	0	0	0	0	0	0	0	0	0	0	0	0	0	0	0	0	0
blaGES-38	BETA-LACTAM	CEPHALOSPORIN	0	0	0	0	0	0	0	0	0	0	0	0	0	0	0	0	0	0	0	0	0	0	0	0
blaGES-39	BETA-LACTAM	CARBAPENEM	0	0	0	0	0	0	0	0	0	0	0	0	0	0	0	0	0	0	0	0	0	0	0	0
blaGES-4	BETA-LACTAM	CARBAPENEM	0	0	0	0	0	0	0	0	0	0	0	0	0	0	0	0	0	0	0	0	0	0	0	0
blaGES-40	BETA-LACTAM	CARBAPENEM	0	0	0	0	0	0	0	0	0	0	0	0	0	0	0	0	0	0	0	0	0	0	0	0
blaGES-41	BETA-LACTAM	CEPHALOSPORIN	0	0	0	0	0	0	0	0	0	0	0	0	0	0	0	0	0	0	0	0	0	0	0	0
blaGES-42	BETA-LACTAM	CEPHALOSPORIN	0	0	0	0	0	0	0	0	0	0	0	0	0	0	0	0	0	0	0	0	0	0	0	0
blaGES-43	BETA-LACTAM	CEPHALOSPORIN	0	0	0	0	0	0	0	0	0	0	0	0	0	0	0	0	0	0	0	0	0	0	0	0
blaGES-44	BETA-LACTAM	CEPHALOSPORIN	0	0	0	0	0	0	0	0	0	0	0	0	0	0	0	0	0	0	0	0	0	0	0	0
blaGES-45	BETA-LACTAM	CEPHALOSPORIN	0	0	0	0	0	0	0	0	0	0	0	0	0	0	0	0	0	0	0	0	0	0	0	0
blaGES-46	BETA-LACTAM	CEPHALOSPORIN	0	0	0	0	0	0	0	0	0	0	0	0	0	0	0	0	0	0	0	0	0	0	0	0
blaGES-47	BETA-LACTAM	CARBAPENEM	0	0	0	0	0	0	0	0	0	0	0	0	0	0	0	0	0	0	0	0	0	0	0	0
blaGES-48	BETA-LACTAM	CARBAPENEM	0	0	0	0	0	0	0	0	0	0	0	0	0	0	0	0	0	0	0	0	0	0	0	0
blaGES-49	BETA-LACTAM	CARBAPENEM	0	0	0	0	0	0	0	0	0	0	0	0	0	0	0	0	0	0	0	0	0	0	0	0
blaGES-5	BETA-LACTAM	CARBAPENEM	0	0	0	0	0	0	0	0	0	0	0	0	0	0	0	0	0	0	0	0	0	0	0	0
blaGES-50	BETA-LACTAM	CARBAPENEM	0	0	0	0	0	0	0	0	0	0	0	0	0	0	0	0	0	0	0	0	0	0	0	0
blaGES-51	BETA-LACTAM	CARBAPENEM	0	0	0	0	0	0	0	0	0	0	0	0	0	0	0	0	0	0	0	0	0	0	0	0
blaGES-52	BETA-LACTAM	CEPHALOSPORIN	0	0	0	0	0	0	0	0	0	0	0	0	0	0	0	0	0	0	0	0	0	0	0	0
blaGES-53	BETA-LACTAM	CARBAPENEM	0	0	0	0	0	0	0	0	0	0	0	0	0	0	0	0	0	0	0	0	0	0	0	0
blaGES-54	BETA-LACTAM	CARBAPENEM	0	0	0	0	0	0	0	0	0	0	0	0	0	0	0	0	0	0	0	0	0	0	0	0
blaGES-55	BETA-LACTAM	AVIBACTAM/CEPHALOSPORIN	0	0	0	0	0	0	0	0	0	0	0	0	0	0	0	0	0	0	0	0	0	0	0	0
blaGES-56	BETA-LACTAM	CEPHALOSPORIN	0	0	0	0	0	0	0	0	0	0	0	0	0	0	0	0	0	0	0	0	0	0	0	0
blaGES-57	BETA-LACTAM	CEPHALOSPORIN	0	0	0	0	0	0	0	0	0	0	0	0	0	0	0	0	0	0	0	0	0	0	0	0
blaGES-58	BETA-LACTAM	CEPHALOSPORIN	0	0	0	0	0	0	0	0	0	0	0	0	0	0	0	0	0	0	0	0	0	0	0	0
blaGES-59	BETA-LACTAM	CEPHALOSPORIN	0	0	0	0	0	0	0	0	0	0	0	0	0	0	0	0	0	0	0	0	0	0	0	0
blaGES-6	BETA-LACTAM	CARBAPENEM	0	0	0	0	0	0	0	0	0	0	0	0	0	0	0	0	0	0	0	0	0	0	0	0
blaGES-60	BETA-LACTAM	CEPHALOSPORIN	0	0	0	0	0	0	0	0	0	0	0	0	0	0	0	0	0	0	0	0	0	0	0	0
blaGES-61	BETA-LACTAM	CARBAPENEM	0	0	0	0	0	0	0	0	0	0	0	0	0	0	0	0	0	0	0	0	0	0	0	0
blaGES-62	BETA-LACTAM	CEPHALOSPORIN	0	0	0	0	0	0	0	0	0	0	0	0	0	0	0	0	0	0	0	0	0	0	0	0
blaGES-65	BETA-LACTAM	CEPHALOSPORIN	0	0	0	0	0	0	0	0	0	0	0	0	0	0	0	0	0	0	0	0	0	0	0	0
blaGES-66	BETA-LACTAM	CARBAPENEM	0	0	0	0	0	0	0	0	0	0	0	0	0	0	0	0	0	0	0	0	0	0	0	0
blaGES-7	BETA-LACTAM	CEPHALOSPORIN	0	0	0	0	0	0	0	0	0	0	0	0	0	0	0	0	0	0	0	0	0	0	0	0
blaGES-8	BETA-LACTAM	CEPHALOSPORIN	0	0	0	0	0	0	0	0	0	0	0	0	0	0	0	0	0	0	0	0	0	0	0	0
blaGES-9	BETA-LACTAM	CEPHALOSPORIN	0	0	0	0	0	0	0	0	0	0	0	0	0	0	0	0	0	0	0	0	0	0	0	0
blaGIL-1	BETA-LACTAM	BETA-LACTAM	0	0	0	0	0	0	0	0	0	0	0	0	0	0	0	0	0	0	0	0	0	0	0	0
blaGIM-1	BETA-LACTAM	CARBAPENEM	0	0	0	0	0	0	0	0	0	0	0	0	0	0	0	0	0	0	0	0	0	0	0	0
blaGIM-2	BETA-LACTAM	CARBAPENEM	0	0	0	0	0	0	0	0	0	0	0	0	0	0	0	0	0	0	0	0	0	0	0	0
blaGIM-3	BETA-LACTAM	CARBAPENEM	0	0	0	0	0	0	0	0	0	0	0	0	0	0	0	0	0	0	0	0	0	0	0	0
blaGMA-1	BETA-LACTAM	BETA-LACTAM	0	0	0	0	0	0	0	0	0	0	0	0	0	0	0	0	0	0	0	0	0	0	0	0
blaGMA-2	BETA-LACTAM	BETA-LACTAM	0	0	0	0	0	0	0	0	0	0	0	0	0	0	0	0	0	0	0	0	0	0	0	0
blaGMB-1	BETA-LACTAM	CARBAPENEM	0	0	0	0	0	0	0	0	0	0	0	0	0	0	0	0	0	0	0	0	0	0	0	0
blaGOB-1	BETA-LACTAM	CARBAPENEM	0	0	0	0	0	0	0	0	0	0	0	0	0	0	0	0	0	0	0	0	0	0	0	0
blaGOB-10	BETA-LACTAM	CARBAPENEM	0	0	0	0	0	0	0	0	0	0	0	0	0	0	0	0	0	0	0	0	0	0	0	0
blaGOB-11	BETA-LACTAM	CARBAPENEM	0	0	0	0	0	0	0	0	0	0	0	0	0	0	0	0	0	0	0	0	0	0	0	0
blaGOB-12	BETA-LACTAM	CARBAPENEM	0	0	0	0	0	0	0	0	0	0	0	0	0	0	0	0	0	0	0	0	0	0	0	0
blaGOB-13	BETA-LACTAM	CARBAPENEM	0	0	0	0	0	0	0	0	0	0	0	0	0	0	0	0	0	0	0	0	0	0	0	0
blaGOB-14	BETA-LACTAM	CARBAPENEM	0	0	0	0	0	0	0	0	0	0	0	0	0	0	0	0	0	0	0	0	0	0	0	0
blaGOB-15	BETA-LACTAM	CARBAPENEM	0	0	0	0	0	0	0	0	0	0	0	0	0	0	0	0	0	0	0	0	0	0	0	0
blaGOB-16	BETA-LACTAM	CARBAPENEM	0	0	0	0	0	0	0	0	0	0	0	0	0	0	0	0	0	0	0	0	0	0	0	0
blaGOB-17	BETA-LACTAM	CARBAPENEM	0	0	0	0	0	0	0	0	0	0	0	0	0	0	0	0	0	0	0	0	0	0	0	0
blaGOB-18	BETA-LACTAM	CARBAPENEM	0	0	0	0	0	0	0	0	0	0	0	0	0	0	0	0	0	0	0	0	0	0	0	0
blaGOB-19	BETA-LACTAM	CARBAPENEM	0	0	0	0	0	0	0	0	0	0	0	0	0	0	0	0	0	0	0	0	0	0	0	0
blaGOB-20	BETA-LACTAM	CARBAPENEM	0	0	0	0	0	0	0	0	0	0	0	0	0	0	0	0	0	0	0	0	0	0	0	0
blaGOB-21	BETA-LACTAM	CARBAPENEM	0	0	0	0	0	0	0	0	0	0	0	0	0	0	0	0	0	0	0	0	0	0	0	0
blaGOB-22	BETA-LACTAM	CARBAPENEM	0	0	0	0	0	0	0	0	0	0	0	0	0	0	0	0	0	0	0	0	0	0	0	0
blaGOB-23	BETA-LACTAM	CARBAPENEM	0	0	0	0	0	0	0	0	0	0	0	0	0	0	0	0	0	0	0	0	0	0	0	0
blaGOB-24	BETA-LACTAM	CARBAPENEM	0	0	0	0	0	0	0	0	0	0	0	0	0	0	0	0	0	0	0	0	0	0	0	0
blaGOB-25	BETA-LACTAM	CARBAPENEM	0	0	0	0	0	0	0	0	0	0	0	0	0	0	0	0	0	0	0	0	0	0	0	0
blaGOB-26	BETA-LACTAM	CARBAPENEM	0	0	0	0	0	0	0	0	0	0	0	0	0	0	0	0	0	0	0	0	0	0	0	0
blaGOB-27	BETA-LACTAM	CARBAPENEM	0	0	0	0	0	0	0	0	0	0	0	0	0	0	0	0	0	0	0	0	0	0	0	0
blaGOB-28	BETA-LACTAM	CARBAPENEM	0	0	0	0	0	0	0	0	0	0	0	0	0	0	0	0	0	0	0	0	0	0	0	0
blaGOB-29	BETA-LACTAM	CARBAPENEM	0	0	0	0	0	0	0	0	0	0	0	0	0	0	0	0	0	0	0	0	0	0	0	0
blaGOB-3	BETA-LACTAM	CARBAPENEM	0	0	0	0	0	0	0	0	0	0	0	0	0	0	0	0	0	0	0	0	0	0	0	0
blaGOB-30	BETA-LACTAM	CARBAPENEM	0	0	0	0	0	0	0	0	0	0	0	0	0	0	0	0	0	0	0	0	0	0	0	0
blaGOB-31	BETA-LACTAM	CARBAPENEM	0	0	0	0	0	0	0	0	0	0	0	0	0	0	0	0	0	0	0	0	0	0	0	0
blaGOB-32	BETA-LACTAM	CARBAPENEM	0	0	0	0	0	0	0	0	0	0	0	0	0	0	0	0	0	0	0	0	0	0	0	0
blaGOB-33	BETA-LACTAM	CARBAPENEM	0	0	0	0	0	0	0	0	0	0	0	0	0	0	0	0	0	0	0	0	0	0	0	0
blaGOB-34	BETA-LACTAM	CARBAPENEM	0	0	0	0	0	0	0	0	0	0	0	0	0	0	0	0	0	0	0	0	0	0	0	0
blaGOB-35	BETA-LACTAM	CARBAPENEM	0	0	0	0	0	0	0	0	0	0	0	0	0	0	0	0	0	0	0	0	0	0	0	0
blaGOB-36	BETA-LACTAM	CARBAPENEM	0	0	0	0	0	0	0	0	0	0	0	0	0	0	0	0	0	0	0	0	0	0	0	0
blaGOB-37	BETA-LACTAM	CARBAPENEM	0	0	0	0	0	0	0	0	0	0	0	0	0	0	0	0	0	0	0	0	0	0	0	0
blaGOB-38	BETA-LACTAM	CARBAPENEM	0	0	0	0	0	0	0	0	0	0	0	0	0	0	0	0	0	0	0	0	0	0	0	0
blaGOB-39	BETA-LACTAM	CARBAPENEM	0	0	0	0	0	0	0	0	0	0	0	0	0	0	0	0	0	0	0	0	0	0	0	0
blaGOB-4	BETA-LACTAM	CARBAPENEM	0	0	0	0	0	0	0	0	0	0	0	0	0	0	0	0	0	0	0	0	0	0	0	0
blaGOB-40	BETA-LACTAM	CARBAPENEM	0	0	0	0	0	0	0	0	0	0	0	0	0	0	0	0	0	0	0	0	0	0	0	0
blaGOB-41	BETA-LACTAM	CARBAPENEM	0	0	0	0	0	0	0	0	0	0	0	0	0	0	0	0	0	0	0	0	0	0	0	0
blaGOB-42	BETA-LACTAM	CARBAPENEM	0	0	0	0	0	0	0	0	0	0	0	0	0	0	0	0	0	0	0	0	0	0	0	0
blaGOB-43	BETA-LACTAM	CARBAPENEM	0	0	0	0	0	0	0	0	0	0	0	0	0	0	0	0	0	0	0	0	0	0	0	0
blaGOB-44	BETA-LACTAM	CARBAPENEM	0	0	0	0	0	0	0	0	0	0	0	0	0	0	0	0	0	0	0	0	0	0	0	0
blaGOB-45	BETA-LACTAM	CARBAPENEM	0	0	0	0	0	0	0	0	0	0	0	0	0	0	0	0	0	0	0	0	0	0	0	0
blaGOB-46	BETA-LACTAM	CARBAPENEM	0	0	0	0	0	0	0	0	0	0	0	0	0	0	0	0	0	0	0	0	0	0	0	0
blaGOB-47	BETA-LACTAM	CARBAPENEM	0	0	0	0	0	0	0	0	0	0	0	0	0	0	0	0	0	0	0	0	0	0	0	0
blaGOB-48	BETA-LACTAM	CARBAPENEM	0	0	0	0	0	0	0	0	0	0	0	0	0	0	0	0	0	0	0	0	0	0	0	0
blaGOB-49	BETA-LACTAM	CARBAPENEM	0	0	0	0	0	0	0	0	0	0	0	0	0	0	0	0	0	0	0	0	0	0	0	0
blaGOB-5	BETA-LACTAM	CARBAPENEM	0	0	0	0	0	0	0	0	0	0	0	0	0	0	0	0	0	0	0	0	0	0	0	0
blaGOB-50	BETA-LACTAM	CARBAPENEM	0	0	0	0	0	0	0	0	0	0	0	0	0	0	0	0	0	0	0	0	0	0	0	0
blaGOB-51	BETA-LACTAM	CARBAPENEM	0	0	0	0	0	0	0	0	0	0	0	0	0	0	0	0	0	0	0	0	0	0	0	0
blaGOB-52	BETA-LACTAM	CARBAPENEM	0	0	0	0	0	0	0	0	0	0	0	0	0	0	0	0	0	0	0	0	0	0	0	0
blaGOB-53	BETA-LACTAM	CARBAPENEM	0	0	0	0	0	0	0	0	0	0	0	0	0	0	0	0	0	0	0	0	0	0	0	0
blaGOB-6	BETA-LACTAM	CARBAPENEM	0	0	0	0	0	0	0	0	0	0	0	0	0	0	0	0	0	0	0	0	0	0	0	0
blaGOB-7	BETA-LACTAM	CARBAPENEM	0	0	0	0	0	0	0	0	0	0	0	0	0	0	0	0	0	0	0	0	0	0	0	0
blaGOB-8	BETA-LACTAM	CARBAPENEM	0	0	0	0	0	0	0	0	0	0	0	0	0	0	0	0	0	0	0	0	0	0	0	0
blaGOB-9	BETA-LACTAM	CARBAPENEM	0	0	0	0	0	0	0	0	0	0	0	0	0	0	0	0	0	0	0	0	0	0	0	0
blaGPC-1	BETA-LACTAM	CARBAPENEM	0	0	0	0	0	0	0	0	0	0	0	0	0	0	0	0	0	0	0	0	0	0	0	0
blaGRD23-1	BETA-LACTAM	CARBAPENEM	0	0	0	0	0	0	0	0	0	0	0	0	0	0	0	0	0	0	0	0	0	0	0	0
blaGRD33-1	BETA-LACTAM	CARBAPENEM	0	0	0	0	0	0	0	0	0	0	0	0	0	0	0	0	0	0	0	0	0	0	0	0
blaHBL-1	BETA-LACTAM	BETA-LACTAM	0	0	0	0	0	0	0	0	0	0	0	0	0	0	0	0	0	0	0	0	0	0	0	0
blaHER-1	BETA-LACTAM	BETA-LACTAM	0	0	0	0	0	0	0	0	0	0	0	0	0	0	0	0	0	0	0	0	0	0	0	0
blaHER-2	BETA-LACTAM	BETA-LACTAM	0	0	0	0	0	0	0	0	0	0	0	0	0	0	0	0	0	0	0	0	0	0	0	0
blaHER-3	BETA-LACTAM	BETA-LACTAM	0	0	0	0	0	0	0	0	0	0	0	0	0	0	0	0	0	0	0	0	0	0	0	0
blaHER-4	BETA-LACTAM	BETA-LACTAM	0	0	0	0	0	0	0	0	0	0	0	0	0	0	0	0	0	0	0	0	0	0	0	0
blaHER-5	BETA-LACTAM	BETA-LACTAM	0	0	0	0	0	0	0	0	0	0	0	0	0	0	0	0	0	0	0	0	0	0	0	0
blaHER-6	BETA-LACTAM	BETA-LACTAM	0	0	0	0	0	0	0	0	0	0	0	0	0	0	0	0	0	0	0	0	0	0	0	0
blaHER-8	BETA-LACTAM	BETA-LACTAM	0	0	0	0	0	0	0	0	0	0	0	0	0	0	0	0	0	0	0	0	0	0	0	0
blaHMB-1	BETA-LACTAM	CARBAPENEM	0	0	0	0	0	0	0	0	0	0	0	0	0	0	0	0	0	0	0	0	0	0	0	0
blaHMB-2	BETA-LACTAM	CARBAPENEM	0	0	0	0	0	0	0	0	0	0	0	0	0	0	0	0	0	0	0	0	0	0	0	0
blaI_of_Z	BETA-LACTAM	BETA-LACTAM	0	0	0	0	0	0	0	0	0	0	0	0	0	0	0	0	0	0	0	0	0	0	0	0
blaIDC-2	BETA-LACTAM	CEPHALOSPORIN	0	0	0	0	0	0	0	0	0	0	0	0	0	0	0	0	0	0	0	0	0	0	0	0
blaIII	BETA-LACTAM	BETA-LACTAM	0	0	0	0	0	0	0	0	0	0	0	0	0	0	0	0	0	0	0	0	0	0	0	0
blaIMI-1	BETA-LACTAM	CARBAPENEM	0	0	0	0	0	0	0	0	0	0	0	0	0	0	0	0	0	0	0	0	0	0	0	0
blaIMI-10	BETA-LACTAM	CARBAPENEM	0	0	0	0	0	0	0	0	0	0	0	0	0	0	0	0	0	0	0	0	0	0	0	0
blaIMI-12	BETA-LACTAM	CARBAPENEM	0	0	0	0	0	0	0	0	0	0	0	0	0	0	0	0	0	0	0	0	0	0	0	0
blaIMI-13	BETA-LACTAM	CARBAPENEM	0	0	0	0	0	0	0	0	0	0	0	0	0	0	0	0	0	0	0	0	0	0	0	0
blaIMI-14	BETA-LACTAM	CARBAPENEM	0	0	0	0	0	0	0	0	0	0	0	0	0	0	0	0	0	0	0	0	0	0	0	0
blaIMI-15	BETA-LACTAM	CARBAPENEM	0	0	0	0	0	0	0	0	0	0	0	0	0	0	0	0	0	0	0	0	0	0	0	0
blaIMI-16	BETA-LACTAM	CARBAPENEM	0	0	0	0	0	0	0	0	0	0	0	0	0	0	0	0	0	0	0	0	0	0	0	0
blaIMI-17	BETA-LACTAM	CARBAPENEM	0	0	0	0	0	0	0	0	0	0	0	0	0	0	0	0	0	0	0	0	0	0	0	0
blaIMI-18	BETA-LACTAM	CARBAPENEM	0	0	0	0	0	0	0	0	0	0	0	0	0	0	0	0	0	0	0	0	0	0	0	0
blaIMI-19	BETA-LACTAM	CARBAPENEM	0	0	0	0	0	0	0	0	0	0	0	0	0	0	0	0	0	0	0	0	0	0	0	0
blaIMI-2	BETA-LACTAM	CARBAPENEM	0	0	0	0	0	0	0	0	0	0	0	0	0	0	0	0	0	0	0	0	0	0	0	0
blaIMI-20	BETA-LACTAM	CARBAPENEM	0	0	0	0	0	0	0	0	0	0	0	0	0	0	0	0	0	0	0	0	0	0	0	0
blaIMI-21	BETA-LACTAM	CARBAPENEM	0	0	0	0	0	0	0	0	0	0	0	0	0	0	0	0	0	0	0	0	0	0	0	0
blaIMI-22	BETA-LACTAM	CARBAPENEM	0	0	0	0	0	0	0	0	0	0	0	0	0	0	0	0	0	0	0	0	0	0	0	0
blaIMI-23	BETA-LACTAM	CARBAPENEM	0	0	0	0	0	0	0	0	0	0	0	0	0	0	0	0	0	0	0	0	0	0	0	0
blaIMI-24	BETA-LACTAM	CARBAPENEM	0	0	0	0	0	0	0	0	0	0	0	0	0	0	0	0	0	0	0	0	0	0	0	0
blaIMI-25	BETA-LACTAM	CARBAPENEM	0	0	0	0	0	0	0	0	0	0	0	0	0	0	0	0	0	0	0	0	0	0	0	0
blaIMI-26	BETA-LACTAM	CARBAPENEM	0	0	0	0	0	0	0	0	0	0	0	0	0	0	0	0	0	0	0	0	0	0	0	0
blaIMI-27	BETA-LACTAM	CARBAPENEM	0	0	0	0	0	0	0	0	0	0	0	0	0	0	0	0	0	0	0	0	0	0	0	0
blaIMI-3	BETA-LACTAM	CARBAPENEM	0	0	0	0	0	0	0	0	0	0	0	0	0	0	0	0	0	0	0	0	0	0	0	0
blaIMI-4	BETA-LACTAM	CARBAPENEM	0	0	0	0	0	0	0	0	0	0	0	0	0	0	0	0	0	0	0	0	0	0	0	0
blaIMI-5	BETA-LACTAM	CARBAPENEM	0	0	0	0	0	0	0	0	0	0	0	0	0	0	0	0	0	0	0	0	0	0	0	0
blaIMI-6	BETA-LACTAM	CARBAPENEM	0	0	0	0	0	0	0	0	0	0	0	0	0	0	0	0	0	0	0	0	0	0	0	0
blaIMI-7	BETA-LACTAM	CARBAPENEM	0	0	0	0	0	0	0	0	0	0	0	0	0	0	0	0	0	0	0	0	0	0	0	0
blaIMI-8	BETA-LACTAM	CARBAPENEM	0	0	0	0	0	0	0	0	0	0	0	0	0	0	0	0	0	0	0	0	0	0	0	0
blaIMI-9	BETA-LACTAM	CARBAPENEM	0	0	0	0	0	0	0	0	0	0	0	0	0	0	0	0	0	0	0	0	0	0	0	0
blaIMP-1	BETA-LACTAM	CARBAPENEM	0	0	0	0	0	0	0	0	0	0	0	0	0	0	0	0	0	0	0	0	0	0	0	0
blaIMP-10	BETA-LACTAM	CARBAPENEM/XERUBORBACTAM	0	0	0	0	0	0	0	0	0	0	0	0	0	0	0	0	0	0	0	0	0	0	0	0
blaIMP-100	BETA-LACTAM	CARBAPENEM	0	0	0	0	0	0	0	0	0	0	0	0	0	0	0	0	0	0	0	0	0	0	0	0
blaIMP-101	BETA-LACTAM	CARBAPENEM	0	0	0	0	0	0	0	0	0	0	0	0	0	0	0	0	0	0	0	0	0	0	0	0
blaIMP-102	BETA-LACTAM	CARBAPENEM	0	0	0	0	0	0	0	0	0	0	0	0	0	0	0	0	0	0	0	0	0	0	0	0
blaIMP-104	BETA-LACTAM	CARBAPENEM	0	0	0	0	0	0	0	0	0	0	0	0	0	0	0	0	0	0	0	0	0	0	0	0
blaIMP-105	BETA-LACTAM	CARBAPENEM	0	0	0	0	0	0	0	0	0	0	0	0	0	0	0	0	0	0	0	0	0	0	0	0
blaIMP-106	BETA-LACTAM	CARBAPENEM	0	0	0	0	0	0	0	0	0	0	0	0	0	0	0	0	0	0	0	0	0	0	0	0
blaIMP-11	BETA-LACTAM	CARBAPENEM	0	0	0	0	0	0	0	0	0	0	0	0	0	0	0	0	0	0	0	0	0	0	0	0
blaIMP-12	BETA-LACTAM	CARBAPENEM	0	0	0	0	0	0	0	0	0	0	0	0	0	0	0	0	0	0	0	0	0	0	0	0
blaIMP-13	BETA-LACTAM	CARBAPENEM	0	0	0	0	0	0	0	0	0	0	0	0	0	0	0	0	0	0	0	0	0	0	0	0
blaIMP-14	BETA-LACTAM	CARBAPENEM	0	0	0	0	0	0	0	0	0	0	0	0	0	0	0	0	0	0	0	0	0	0	0	0
blaIMP-15	BETA-LACTAM	CARBAPENEM	0	0	0	0	0	0	0	0	0	0	0	0	0	0	0	0	0	0	0	0	0	0	0	0
blaIMP-16	BETA-LACTAM	CARBAPENEM	0	0	0	0	0	0	0	0	0	0	0	0	0	0	0	0	0	0	0	0	0	0	0	0
blaIMP-17	BETA-LACTAM	CARBAPENEM	0	0	0	0	0	0	0	0	0	0	0	0	0	0	0	0	0	0	0	0	0	0	0	0
blaIMP-18	BETA-LACTAM	CARBAPENEM	0	0	0	0	0	0	0	0	0	0	0	0	0	0	0	0	0	0	0	0	0	0	0	0
blaIMP-19	BETA-LACTAM	CARBAPENEM	0	0	0	0	0	0	0	0	0	0	0	0	0	0	0	0	0	0	0	0	0	0	0	0
blaIMP-2	BETA-LACTAM	CARBAPENEM	0	0	0	0	0	0	0	0	0	0	0	0	0	0	0	0	0	0	0	0	0	0	0	0
blaIMP-20	BETA-LACTAM	CARBAPENEM	0	0	0	0	0	0	0	0	0	0	0	0	0	0	0	0	0	0	0	0	0	0	0	0
blaIMP-21	BETA-LACTAM	CARBAPENEM	0	0	0	0	0	0	0	0	0	0	0	0	0	0	0	0	0	0	0	0	0	0	0	0
blaIMP-22	BETA-LACTAM	CARBAPENEM	0	0	0	0	0	0	0	0	0	0	0	0	0	0	0	0	0	0	0	0	0	0	0	0
blaIMP-23	BETA-LACTAM	CARBAPENEM	0	0	0	0	0	0	0	0	0	0	0	0	0	0	0	0	0	0	0	0	0	0	0	0
blaIMP-24	BETA-LACTAM	CARBAPENEM	0	0	0	0	0	0	0	0	0	0	0	0	0	0	0	0	0	0	0	0	0	0	0	0
blaIMP-25	BETA-LACTAM	CARBAPENEM	0	0	0	0	0	0	0	0	0	0	0	0	0	0	0	0	0	0	0	0	0	0	0	0
blaIMP-26	BETA-LACTAM	CARBAPENEM	0	0	0	0	0	0	0	0	0	0	0	0	0	0	0	0	0	0	0	0	0	0	0	0
blaIMP-27	BETA-LACTAM	CARBAPENEM	0	0	0	0	0	0	0	0	0	0	0	0	0	0	0	0	0	0	0	0	0	0	0	0
blaIMP-28	BETA-LACTAM	CARBAPENEM	0	0	0	0	0	0	0	0	0	0	0	0	0	0	0	0	0	0	0	0	0	0	0	0
blaIMP-29	BETA-LACTAM	CARBAPENEM	0	0	0	0	0	0	0	0	0	0	0	0	0	0	0	0	0	0	0	0	0	0	0	0
blaIMP-3	BETA-LACTAM	CARBAPENEM	0	0	0	0	0	0	0	0	0	0	0	0	0	0	0	0	0	0	0	0	0	0	0	0
blaIMP-30	BETA-LACTAM	CARBAPENEM	0	0	0	0	0	0	0	0	0	0	0	0	0	0	0	0	0	0	0	0	0	0	0	0
blaIMP-31	BETA-LACTAM	CARBAPENEM	0	0	0	0	0	0	0	0	0	0	0	0	0	0	0	0	0	0	0	0	0	0	0	0
blaIMP-32	BETA-LACTAM	CARBAPENEM	0	0	0	0	0	0	0	0	0	0	0	0	0	0	0	0	0	0	0	0	0	0	0	0
blaIMP-33	BETA-LACTAM	CARBAPENEM	0	0	0	0	0	0	0	0	0	0	0	0	0	0	0	0	0	0	0	0	0	0	0	0
blaIMP-34	BETA-LACTAM	CARBAPENEM	0	0	0	0	0	0	0	0	0	0	0	0	0	0	0	0	0	0	0	0	0	0	0	0
blaIMP-35	BETA-LACTAM	CARBAPENEM	0	0	0	0	0	0	0	0	0	0	0	0	0	0	0	0	0	0	0	0	0	0	0	0
blaIMP-37	BETA-LACTAM	CARBAPENEM	0	0	0	0	0	0	0	0	0	0	0	0	0	0	0	0	0	0	0	0	0	0	0	0
blaIMP-38	BETA-LACTAM	CARBAPENEM	0	0	0	0	0	0	0	0	0	0	0	0	0	0	0	0	0	0	0	0	0	0	0	0
blaIMP-39	BETA-LACTAM	CARBAPENEM	0	0	0	0	0	0	0	0	0	0	0	0	0	0	0	0	0	0	0	0	0	0	0	0
blaIMP-4	BETA-LACTAM	CARBAPENEM	0	0	0	0	0	0	0	0	0	0	0	0	0	0	0	0	0	0	0	0	0	0	0	0
blaIMP-40	BETA-LACTAM	CARBAPENEM	0	0	0	0	0	0	0	0	0	0	0	0	0	0	0	0	0	0	0	0	0	0	0	0
blaIMP-41	BETA-LACTAM	CARBAPENEM	0	0	0	0	0	0	0	0	0	0	0	0	0	0	0	0	0	0	0	0	0	0	0	0
blaIMP-42	BETA-LACTAM	CARBAPENEM	0	0	0	0	0	0	0	0	0	0	0	0	0	0	0	0	0	0	0	0	0	0	0	0
blaIMP-43	BETA-LACTAM	CARBAPENEM	0	0	0	0	0	0	0	0	0	0	0	0	0	0	0	0	0	0	0	0	0	0	0	0
blaIMP-44	BETA-LACTAM	CARBAPENEM	0	0	0	0	0	0	0	0	0	0	0	0	0	0	0	0	0	0	0	0	0	0	0	0
blaIMP-45	BETA-LACTAM	CARBAPENEM	0	0	0	0	0	0	0	0	0	0	0	0	0	0	0	0	0	0	0	0	0	0	0	0
blaIMP-46	BETA-LACTAM	CARBAPENEM	0	0	0	0	0	0	0	0	0	0	0	0	0	0	0	0	0	0	0	0	0	0	0	0
blaIMP-48	BETA-LACTAM	CARBAPENEM	0	0	0	0	0	0	0	0	0	0	0	0	0	0	0	0	0	0	0	0	0	0	0	0
blaIMP-49	BETA-LACTAM	CARBAPENEM	0	0	0	0	0	0	0	0	0	0	0	0	0	0	0	0	0	0	0	0	0	0	0	0
blaIMP-5	BETA-LACTAM	CARBAPENEM	0	0	0	0	0	0	0	0	0	0	0	0	0	0	0	0	0	0	0	0	0	0	0	0
blaIMP-50	BETA-LACTAM	CARBAPENEM	0	0	0	0	0	0	0	0	0	0	0	0	0	0	0	0	0	0	0	0	0	0	0	0
blaIMP-51	BETA-LACTAM	CARBAPENEM	0	0	0	0	0	0	0	0	0	0	0	0	0	0	0	0	0	0	0	0	0	0	0	0
blaIMP-52	BETA-LACTAM	CARBAPENEM	0	0	0	0	0	0	0	0	0	0	0	0	0	0	0	0	0	0	0	0	0	0	0	0
blaIMP-53	BETA-LACTAM	CARBAPENEM	0	0	0	0	0	0	0	0	0	0	0	0	0	0	0	0	0	0	0	0	0	0	0	0
blaIMP-54	BETA-LACTAM	CARBAPENEM	0	0	0	0	0	0	0	0	0	0	0	0	0	0	0	0	0	0	0	0	0	0	0	0
blaIMP-55	BETA-LACTAM	CARBAPENEM	0	0	0	0	0	0	0	0	0	0	0	0	0	0	0	0	0	0	0	0	0	0	0	0
blaIMP-56	BETA-LACTAM	CARBAPENEM	0	0	0	0	0	0	0	0	0	0	0	0	0	0	0	0	0	0	0	0	0	0	0	0
blaIMP-58	BETA-LACTAM	CARBAPENEM	0	0	0	0	0	0	0	0	0	0	0	0	0	0	0	0	0	0	0	0	0	0	0	0
blaIMP-59	BETA-LACTAM	CARBAPENEM	0	0	0	0	0	0	0	0	0	0	0	0	0	0	0	0	0	0	0	0	0	0	0	0
blaIMP-6	BETA-LACTAM	CARBAPENEM	0	0	0	0	0	0	0	0	0	0	0	0	0	0	0	0	0	0	0	0	0	0	0	0
blaIMP-60	BETA-LACTAM	CARBAPENEM	0	0	0	0	0	0	0	0	0	0	0	0	0	0	0	0	0	0	0	0	0	0	0	0
blaIMP-61	BETA-LACTAM	CARBAPENEM	0	0	0	0	0	0	0	0	0	0	0	0	0	0	0	0	0	0	0	0	0	0	0	0
blaIMP-62	BETA-LACTAM	CARBAPENEM	0	0	0	0	0	0	0	0	0	0	0	0	0	0	0	0	0	0	0	0	0	0	0	0
blaIMP-63	BETA-LACTAM	CARBAPENEM	0	0	0	0	0	0	0	0	0	0	0	0	0	0	0	0	0	0	0	0	0	0	0	0
blaIMP-64	BETA-LACTAM	CARBAPENEM	0	0	0	0	0	0	0	0	0	0	0	0	0	0	0	0	0	0	0	0	0	0	0	0
blaIMP-65	BETA-LACTAM	CARBAPENEM	0	0	0	0	0	0	0	0	0	0	0	0	0	0	0	0	0	0	0	0	0	0	0	0
blaIMP-66	BETA-LACTAM	CARBAPENEM	0	0	0	0	0	0	0	0	0	0	0	0	0	0	0	0	0	0	0	0	0	0	0	0
blaIMP-67	BETA-LACTAM	CARBAPENEM	0	0	0	0	0	0	0	0	0	0	0	0	0	0	0	0	0	0	0	0	0	0	0	0
blaIMP-68	BETA-LACTAM	CARBAPENEM	0	0	0	0	0	0	0	0	0	0	0	0	0	0	0	0	0	0	0	0	0	0	0	0
blaIMP-69	BETA-LACTAM	CARBAPENEM	0	0	0	0	0	0	0	0	0	0	0	0	0	0	0	0	0	0	0	0	0	0	0	0
blaIMP-7	BETA-LACTAM	CARBAPENEM	0	0	0	0	0	0	0	0	0	0	0	0	0	0	0	0	0	0	0	0	0	0	0	0
blaIMP-70	BETA-LACTAM	CARBAPENEM	0	0	0	0	0	0	0	0	0	0	0	0	0	0	0	0	0	0	0	0	0	0	0	0
blaIMP-71	BETA-LACTAM	CARBAPENEM	0	0	0	0	0	0	0	0	0	0	0	0	0	0	0	0	0	0	0	0	0	0	0	0
blaIMP-73	BETA-LACTAM	CARBAPENEM	0	0	0	0	0	0	0	0	0	0	0	0	0	0	0	0	0	0	0	0	0	0	0	0
blaIMP-74	BETA-LACTAM	CARBAPENEM	0	0	0	0	0	0	0	0	0	0	0	0	0	0	0	0	0	0	0	0	0	0	0	0
blaIMP-75	BETA-LACTAM	CARBAPENEM	0	0	0	0	0	0	0	0	0	0	0	0	0	0	0	0	0	0	0	0	0	0	0	0
blaIMP-76	BETA-LACTAM	CARBAPENEM	0	0	0	0	0	0	0	0	0	0	0	0	0	0	0	0	0	0	0	0	0	0	0	0
blaIMP-77	BETA-LACTAM	CARBAPENEM	0	0	0	0	0	0	0	0	0	0	0	0	0	0	0	0	0	0	0	0	0	0	0	0
blaIMP-78	BETA-LACTAM	CARBAPENEM	0	0	0	0	0	0	0	0	0	0	0	0	0	0	0	0	0	0	0	0	0	0	0	0
blaIMP-79	BETA-LACTAM	CARBAPENEM	0	0	0	0	0	0	0	0	0	0	0	0	0	0	0	0	0	0	0	0	0	0	0	0
blaIMP-8	BETA-LACTAM	CARBAPENEM	0	0	0	0	0	0	0	0	0	0	0	0	0	0	0	0	0	0	0	0	0	0	0	0
[truncated: 4,186 more rows]

## Sheet: S3
Supplementary Table S3. AMR gene abundances per sample normalized by estimated cell counts by antibiotic class.
class	grouped class	sg_10	sg_11	sg_12	sg_13	sg_14	sg_15	sg_16	sg_17	sg_18	sg_19	sg_1	sg_20	sg_21	sg_22	sg_23	sg_24	sg_2	sg_3	sg_4	sg_5	sg_6	sg_7	sg_8	sg_9
AMINOGLYCOSIDE	AMINOGLYCOSIDE	0.416	0.1161	0.1064	0.1128	0.3991	0.2977	0.0986	0.2271	0.0369	0.0456	0.1932	0.1676	0.3781	0.2454	0.0497	0.607	0.0675	0.284	0.1806	0.0963	0.186	0.0562	0.0581	0.9873
BETA-LACTAM	BETA-LACTAM	0.0426	0.0081	0.0136	0	0.0526	0.0733	0.0044	0.0243	0.0033	0.0055	0.0055	0.0055	0.0153	0.0479	0.0034	0.2006	0.003	0.0128	0.0219	0.0055	0.0406	0.0045	0.0033	0.5802
BLEOMYCIN	BLEOMYCIN	0	0	0	0	0	0	0	0.001	0	0	0	0	0	0	0	0.0015	0	0	0	0	0	0	0	0
FOSFOMYCIN	FOSFOMYCIN	0	0	0	0	0	0	0	0	0	0	0	0	0	0	0	0	0	0	0	0	0	0	0	0.0009
GLYCOPEPTIDE	GLYCOPEPTIDE	0.0044	0.0006	0.0046	0.0252	0.0015	0.0022	0.0036	0.0024	0.0017	0.0046	0.0036	0.0032	0.0384	0	0.0009	0	0	0	0.0021	0.0012	0.0081	0.0046	0	0.0019
MACROLIDE	MLS	0.4781	0.0592	0.2098	0.1704	0.0624	0.1294	0.1692	0.2305	0.0993	0.1514	0.2029	0.2648	0.0819	0.1258	0.0691	0.0546	0.0685	0.1312	0.1274	0.1383	0.0796	0.0719	0.0684	0.1225
LINCOSAMIDE	MLS	0.1383	0.0819	0.0443	0.0337	0.0686	0.0879	0.0249	0.0513	0.0326	0.0479	0.0561	0.0845	0.0304	0.0223	0.0438	0.0249	0.0209	0.0269	0.0347	0.0623	0.0731	0.013	0.0088	0.0264
LINCOSAMIDE/MACROLIDE/STREPTOGRAMIN	MLS	0.1554	0.0218	0.0373	0.037	0.0151	0.046	0.0674	0.0745	0.02	0.0375	0.0136	0.188	0.1446	0.0058	0.0156	0.0159	0.0054	0.0313	0.0344	0.0405	0.0069	0.0143	0.0199	0.0447
LINCOSAMIDE/MACROLIDE	MLS	0.0792	0.0248	0.0501	0.0449	0	0.0012	0.023	0.0358	0.0121	0.0247	0.0072	0.0551	0.0504	0.0075	0.0093	0.0008	0.003	0.0213	0.0199	0.0074	0.0011	0	0.0026	0.0227
MACROLIDE/STREPTOGRAMIN	MLS	0.0184	0.0136	0.0244	0.0174	0.0077	0.0263	0.0148	0.0247	0.0057	0.0178	0.0111	0.0334	0.0438	0.0073	0.0056	0.0023	0.0058	0.0112	0.022	0.0098	0.012	0.006	0.008	0.0127
LINCOSAMIDE/STREPTOGRAMIN	MLS	0.0254	0.0045	0.0015	0.0044	0.0176	0.0185	0.0008	0.0093	0.0045	0.0039	0.0041	0.0132	0.0031	0	0.0018	0.0022	0	0.0022	0	0.0077	0.0071	0.0016	0.001	0.0027
LINCOSAMIDE/PLEUROMUTILIN/STREPTOGRAMIN	MLS	0.0012	0	0	0	0	0	0	0	0	0	0.0031	0	0	0	0	0	0	0	0	0	0	0	0	0
STREPTOGRAMIN	MLS	0.0017	0	0	0	0	0.0012	0	0	0	0	0	0	0	0	0	0	0	0	0	0	0	0	0	0
NITROIMIDAZOLE	NITROIMIDAZOLE	0.0018	0	0	0.0046	0.008	0.0027	0	0.0015	0	0	0	0	0	0.0071	0	0.0064	0	0.0051	0	0	0	0	0	0.0012
PHENICOL	PHENICOL	0.0121	0.0007	0.0022	0	0.0084	0.0205	0.0025	0.0064	0	0.0012	0.0173	0.004	0.0647	0.0163	0	0.0161	0.0017	0.0075	0.0017	0.0035	0.0067	0	0	0.0067
PHENICOL/LINCOSAMIDE/OXAZOLIDINONE/PLEUROMUTILIN/STREPTOGRAMIN	PHENICOL/LINCOSAMIDE/OXAZOLIDINONE/PLEUROMUTILIN/STREPTOGRAMIN	0.0493	0	0	0	0.002	0.0057	0	0	0	0	0	0	0.0047	0	0	0.0028	0	0	0	0	0	0	0	0
PHENICOL/OXAZOLIDINONE	PHENICOL/OXAZOLIDINONE	0	0	0	0	0	0	0	0	0	0	0.0019	0	0	0	0	0	0	0	0	0	0	0	0	0
QUATERNARY AMMONIUM	QUATERNARY AMMONIUM	0.0027	0.0181	0.0128	0.0013	0.0055	0.0092	0.016	0.0037	0.0031	0.0013	0.0111	0.0065	0.0144	0.0046	0.0027	0.0443	0.011	0.0049	0.0044	0.0083	0.0063	0.003	0.0086	0.0038
RIFAMYCIN	RIFAMYCIN	0.0019	0.0026	0.0017	0	0	0	0	0	0.0013	0.0028	0.0029	0	0	0	0	0	0	0.0009	0.0021	0.002	0	0	0	0
STREPTOTHRICIN	STREPTOTHRICIN	0.0081	0.0028	0.001	0.0011	0.0146	0.0027	0.0019	0.0335	0	0.0009	0.0011	0.0038	0.0106	0.0009	0	0.0116	0	0.0085	0.0034	0	0.004	0	0.0017	0.0052
SULFONAMIDE	SULFONAMIDE	0.0931	0.0292	0.0123	0.0102	0.0319	0.0262	0.0149	0.0172	0.0086	0.0035	0.0469	0.0209	0.0499	0.0102	0.0067	0.1856	0.0342	0.0465	0.036	0.0193	0.0182	0.01	0.0091	0.0663
TETRACYCLINE	TETRACYCLINE	1.2255	0.141	0.4162	0.4246	0.4897	0.6428	0.5498	0.6286	0.2577	0.343	0.498	0.7991	1.2281	0.3244	0.1614	0.6254	0.2318	0.4295	0.5038	0.4383	0.5793	0.1335	0.228	0.7978
TRIMETHOPRIM	TRIMETHOPRIM	0.0564	0.0077	0.0071	0	0.0154	0.015	0.0025	0.011	0.001	0.001	0.011	0.002	0.022	0.0022	0	0.0739	0.0009	0.0219	0.0053	0.002	0.0096	0.009	0.0026	0.0229

## Sheet: S4
Supplementary Table S4. AMR genes detected in metagenomic assemblies.
sample	sequence	gene	start	end	strand	% coverage	% identity	product	resistance class	resistance subclass
sg_1	contig_18963	aadA1	7002	7794	+	100	99.62	ANT(3'')-Ia family aminoglycoside nucleotidyltransferase AadA1	AMINOGLYCOSIDE	STREPTOMYCIN
sg_1	contig_18972	aadA1	2162	2953	+	100	99.75	ANT(3'')-Ia family aminoglycoside nucleotidyltransferase AadA1	AMINOGLYCOSIDE	STREPTOMYCIN
sg_1	contig_19689	aadA1	1191	1982	+	100	99.87	ANT(3'')-Ia family aminoglycoside nucleotidyltransferase AadA1	AMINOGLYCOSIDE	STREPTOMYCIN
sg_1	contig_54864	aadA1	5123	5914	-	100	98.23	ANT(3'')-Ia family aminoglycoside nucleotidyltransferase AadA1	AMINOGLYCOSIDE	STREPTOMYCIN
sg_1	contig_65490	aadA1	4504	5295	+	100	99.87	ANT(3'')-Ia family aminoglycoside nucleotidyltransferase AadA1	AMINOGLYCOSIDE	STREPTOMYCIN
sg_1	contig_58961	aadA27	3546	4334	-	100	98.1	ANT(3'')-II family aminoglycoside nucleotidyltransferase AadA27	AMINOGLYCOSIDE	SPECTINOMYCIN/STREPTOMYCIN
sg_1	contig_63558	aadA31	926	1714	+	100	99.49	ANT(3'')-Ia family aminoglycoside nucleotidyltransferase AadA31	AMINOGLYCOSIDE	STREPTOMYCIN
sg_1	contig_34595	aadE	445	1311	-	100	99.89	aminoglycoside 6-adenylyltransferase AadE	AMINOGLYCOSIDE	STREPTOMYCIN
sg_1	contig_62824	aadE	353	1219	-	100	100	aminoglycoside 6-adenylyltransferase AadE	AMINOGLYCOSIDE	STREPTOMYCIN
sg_1	contig_42911	ant(6)-Ia	7425	8287	+	99.42	95.25	aminoglycoside nucleotidyltransferase ANT(6)-Ia	AMINOGLYCOSIDE	STREPTOMYCIN
sg_1	contig_17753	ant(6)-Ib	3318	4175	+	100	100	aminoglycoside nucleotidyltransferase ANT(6)-Ib	AMINOGLYCOSIDE	STREPTOMYCIN
sg_1	contig_1698	ant(9)-Ia	296	1078	+	100	100	aminoglycoside nucleotidyltransferase ANT(9)-Ia	AMINOGLYCOSIDE	SPECTINOMYCIN
sg_1	contig_16445	aph(3'')-Ib	3728	4530	+	99.88	100	aminoglycoside O-phosphotransferase APH(3'')-Ib	AMINOGLYCOSIDE	STREPTOMYCIN
sg_1	contig_16445	aph(3'')-Ib	16778	17581	+	99.88	99.75	aminoglycoside O-phosphotransferase APH(3'')-Ib	AMINOGLYCOSIDE	STREPTOMYCIN
sg_1	contig_16445	aph(6)-Id	4530	5366	+	100	100	aminoglycoside O-phosphotransferase APH(6)-Id	AMINOGLYCOSIDE	STREPTOMYCIN
sg_1	contig_16445	aph(6)-Id	17581	18417	+	100	100	aminoglycoside O-phosphotransferase APH(6)-Id	AMINOGLYCOSIDE	STREPTOMYCIN
sg_1	contig_1698	dfrD	5664	6152	+	100	100	trimethoprim-resistant dihydrofolate reductase DfrD	TRIMETHOPRIM	TRIMETHOPRIM
sg_1	contig_39098	erm(A)	20864	21595	+	100	92.62	23S rRNA (adenine(2058)-N(6))-methyltransferase Erm(A)	LINCOSAMIDE/MACROLIDE	AZITHROMYCIN/CLARITHROMYCIN/CLINDAMYCIN/ERYTHROMYCIN/TELITHROMYCIN
sg_1	contig_7639	erm(B)	6237	6974	+	100	99.86	23S rRNA (adenine(2058)-N(6))-methyltransferase Erm(B)	LINCOSAMIDE/MACROLIDE/STREPTOGRAMIN	CLINDAMYCIN/ERYTHROMYCIN/STREPTOGRAMIN B
sg_1	contig_17580	erm(F)	260	1060	+	100	99.62	23S rRNA (adenine(2058)-N(6))-methyltransferase Erm(F)	LINCOSAMIDE/MACROLIDE/STREPTOGRAMIN	CLINDAMYCIN/MACROLIDE/STREPTOGRAMIN
sg_1	contig_11017	estT	6649	7491	-	99.29	99.18	macrolide hydrolase EstT	MACROLIDE	TYLOSIN
sg_1	contig_17546	estT	121	963	+	99.29	99.06	macrolide hydrolase EstT	MACROLIDE	TYLOSIN
sg_1	contig_17572	estT	77823	78665	-	99.29	99.06	macrolide hydrolase EstT	MACROLIDE	TYLOSIN
sg_1	contig_17573	estT	58356	59198	-	99.29	99.06	macrolide hydrolase EstT	MACROLIDE	TYLOSIN
sg_1	contig_48301	estT	1931	2745	-	95.29	96.61	macrolide hydrolase EstT	MACROLIDE	TYLOSIN
sg_1	contig_539	estT	111496	112338	+	99.29	99.06	macrolide hydrolase EstT	MACROLIDE	TYLOSIN
sg_1	contig_4969	floR	371	1587	-	100	98.69	chloramphenicol/florfenicol efflux MFS transporter FloR	PHENICOL	CHLORAMPHENICOL/FLORFENICOL
sg_1	contig_7904	lnu(B)	1919	2722	-	100	100	lincosamide nucleotidyltransferase Lnu(B)	LINCOSAMIDE	LINCOSAMIDE
sg_1	contig_63558	lnu(G)	2506	3309	-	100	99.88	lincosamide nucleotidyltransferase Lnu(G)	LINCOSAMIDE	LINCOSAMIDE
sg_1	contig_17573	lnu(H)	55392	56174	-	100	93.36	lincosamide nucleotidyltransferase Lnu(H)	LINCOSAMIDE	LINCOSAMIDE
sg_1	contig_31016	lnu(I)	4599	5369	-	100	99.22	lincosamide nucleotidyltransferase Lnu(I)	LINCOSAMIDE	LINCOSAMIDE
sg_1	contig_7904	lsa(E)	2776	4260	-	100	99.93	ABC-F type ribosomal protection protein Lsa(E)	LINCOSAMIDE/STREPTOGRAMIN	LINCOSAMIDE/STREPTOGRAMIN
sg_1	contig_23851	mef(A)	45204	46422	-	100	97.21	macrolide efflux MFS transporter Mef(A)	MACROLIDE	AZITHROMYCIN/ERYTHROMYCIN
sg_1	contig_60843	mef(A)	2736	3956	+	100	95.58	macrolide efflux MFS transporter Mef(A)	MACROLIDE	AZITHROMYCIN/ERYTHROMYCIN
sg_1	contig_9275	mef(A)	21037	22257	+	99.51	97.38	macrolide efflux MFS transporter Mef(A)	MACROLIDE	AZITHROMYCIN/ERYTHROMYCIN
sg_1	contig_14246	mef(B)	16238	17467	-	100	96.91	macrolide efflux MFS transporter Mef(B)	MACROLIDE	AZITHROMYCIN/ERYTHROMYCIN
sg_1	contig_32057	mph(B)	5038	5946	+	100	96.04	Mph(B) family macrolide 2'-phosphotransferase	MACROLIDE	ERYTHROMYCIN/SPIRAMYCIN/TELITHROMYCIN
sg_1	contig_7157	mph(C)	74	973	+	100	99.89	Mph(C) family macrolide 2'-phosphotransferase	MACROLIDE	ERYTHROMYCIN/SPIRAMYCIN/TELITHROMYCIN
sg_1	contig_23851	msr(D)	43621	45084	-	100	93.99	ABC-F type ribosomal protection protein Msr(D)	MACROLIDE/STREPTOGRAMIN	AZITHROMYCIN/ERYTHROMYCIN/STREPTOGRAMIN B
sg_1	contig_60843	msr(D)	4080	5543	+	100	91.53	ABC-F type ribosomal protection protein Msr(D)	MACROLIDE/STREPTOGRAMIN	AZITHROMYCIN/ERYTHROMYCIN/STREPTOGRAMIN B
sg_1	contig_18963	qacEdelta1	7958	8305	+	100	100	quaternary ammonium compound efflux SMR transporter QacE delta 1	QUATERNARY AMMONIUM	QUATERNARY AMMONIUM
sg_1	contig_36044	qacEdelta1	5037	5384	+	100	100	quaternary ammonium compound efflux SMR transporter QacE delta 1	QUATERNARY AMMONIUM	QUATERNARY AMMONIUM
sg_1	contig_28345	sal(B)	9436	11061	-	100	99.02	ABC-F type ribosomal protection protein Sal(B)	LINCOSAMIDE/PLEUROMUTILIN/STREPTOGRAMIN	LINCOSAMIDE/PLEUROMUTILIN/STREPTOGRAMIN
sg_1	contig_42910	spw	818	1606	+	97.41	96.58	ANT(9) family aminoglycoside nucleotidyltransferase Spw	AMINOGLYCOSIDE	AMINOGLYCOSIDE
sg_1	contig_11438	str	1165	2013	-	100	100	streptomycin adenylyltransferase Str	AMINOGLYCOSIDE	STREPTOMYCIN
sg_1	contig_11439	str	548	1396	-	100	100	streptomycin adenylyltransferase Str	AMINOGLYCOSIDE	STREPTOMYCIN
sg_1	contig_11442	str	3826	4674	-	100	100	streptomycin adenylyltransferase Str	AMINOGLYCOSIDE	STREPTOMYCIN
sg_1	contig_18963	sul1	8299	9138	+	100	100	sulfonamide-resistant dihydropteroate synthase Sul1	SULFONAMIDE	SULFONAMIDE
sg_1	contig_36044	sul1	5378	6217	+	100	100	sulfonamide-resistant dihydropteroate synthase Sul1	SULFONAMIDE	SULFONAMIDE
sg_1	contig_16445	sul2	14605	15420	+	100	100	sulfonamide-resistant dihydropteroate synthase Sul2	SULFONAMIDE	SULFONAMIDE
sg_1	contig_52758	sul2	2522	3337	+	100	100	sulfonamide-resistant dihydropteroate synthase Sul2	SULFONAMIDE	SULFONAMIDE
sg_1	contig_36044	tet(33)	164	1387	+	100	99.43	tetracycline efflux MFS transporter Tet(33)	TETRACYCLINE	TETRACYCLINE
sg_1	contig_539	tet(36)	146451	148373	-	100	98.8	tetracycline resistance ribosomal protection protein Tet(36)	TETRACYCLINE	TETRACYCLINE
sg_1	contig_7945	tet(36)	29194	31116	+	100	98.8	tetracycline resistance ribosomal protection protein Tet(36)	TETRACYCLINE	TETRACYCLINE
sg_1	contig_9952	tet(36)	6286	8197	+	99.38	92.42	tetracycline resistance ribosomal protection protein Tet(36)	TETRACYCLINE	TETRACYCLINE
sg_1	contig_18319	tet(40)	14	1234	+	100	99.92	tetracycline efflux MFS transporter Tet(40)	TETRACYCLINE	TETRACYCLINE
sg_1	contig_17753	tet(44)	1081	3003	+	100	100	tetracycline resistance ribosomal protection protein Tet(44)	TETRACYCLINE	TETRACYCLINE
sg_1	contig_17754	tet(44)	38763	40685	+	100	99.01	tetracycline resistance ribosomal protection protein Tet(44)	TETRACYCLINE	TETRACYCLINE
sg_1	contig_63089	tet(44)	1682	3604	+	100	98.02	tetracycline resistance ribosomal protection protein Tet(44)	TETRACYCLINE	TETRACYCLINE
sg_1	contig_63476	tet(K)	2400	3779	+	100	100	tetracycline efflux MFS transporter Tet(K)	TETRACYCLINE	TETRACYCLINE
sg_1	contig_14113	tet(M)	3231	5153	-	100	99.53	tetracycline resistance ribosomal protection protein Tet(M)	TETRACYCLINE	TETRACYCLINE
sg_1	contig_14134	tet(M)	1	1847	+	96.2	99.95	tetracycline resistance ribosomal protection protein Tet(M)	TETRACYCLINE	TETRACYCLINE
sg_1	contig_7641	tet(M)	43915	45834	-	100	99.9	tetracycline resistance ribosomal protection protein Tet(M)	TETRACYCLINE	TETRACYCLINE
sg_1	contig_9275	tet(M)	31061	32980	-	100	99.9	tetracycline resistance ribosomal protection protein Tet(M)	TETRACYCLINE	TETRACYCLINE
sg_1	contig_14447	tet(O)	34176	36095	+	100	99.95	tetracycline resistance ribosomal protection protein Tet(O)	TETRACYCLINE	TETRACYCLINE
sg_1	contig_54495	tet(Q)	31178	33103	-	100	99.84	tetracycline resistance ribosomal protection protein Tet(Q)	TETRACYCLINE	TETRACYCLINE
sg_1	contig_22121	tet(T)	6074	8029	-	100	90.9	tetracycline resistance ribosomal protection protein Tet(T)	TETRACYCLINE	TETRACYCLINE
sg_1	contig_31276	tet(T)	19847	21802	-	100	92.38	tetracycline resistance ribosomal protection protein Tet(T)	TETRACYCLINE	TETRACYCLINE
sg_1	contig_47714	tet(T)	937	2892	+	100	91.51	tetracycline resistance ribosomal protection protein Tet(T)	TETRACYCLINE	TETRACYCLINE
sg_1	contig_47715	tet(T)	57338	59296	-	99.85	94.9	tetracycline resistance ribosomal protection protein Tet(T)	TETRACYCLINE	TETRACYCLINE
sg_1	contig_12434	tet(W)	446520	448439	+	100	99.95	tetracycline resistance ribosomal protection protein Tet(W)	TETRACYCLINE	TETRACYCLINE
sg_1	contig_8816	tet(W)	1196	3166	+	98.85	90.78	tetracycline resistance ribosomal protection protein Tet(W)	TETRACYCLINE	TETRACYCLINE
sg_1	contig_8822	tet(W)	17804	19723	-	100	99.32	tetracycline resistance ribosomal protection protein Tet(W)	TETRACYCLINE	TETRACYCLINE
sg_1	contig_30693	tet(X6)	2124	3287	-	100	99.23	tetracycline inactivating enzyme Tet(X6)	TETRACYCLINE	TIGECYCLINE TYPE C
sg_1	contig_18963	tet(Z)	1627	2856	+	98.24	94.8	tetracycline efflux MFS transporter Tet(Z)	TETRACYCLINE	TETRACYCLINE
sg_10	contig_3604	aad9	20362	21138	-	100	100	ANT(9) family aminoglycoside nucleotidyltransferase	AMINOGLYCOSIDE	AMINOGLYCOSIDE
sg_10	contig_13751	aadA1	3444	4235	+	100	99.87	ANT(3'')-Ia family aminoglycoside nucleotidyltransferase AadA1	AMINOGLYCOSIDE	STREPTOMYCIN
sg_10	contig_15961	aadA1	1646	2434	-	100	99.87	ANT(3'')-Ia family aminoglycoside nucleotidyltransferase AadA1	AMINOGLYCOSIDE	STREPTOMYCIN
sg_10	contig_2637	aadA1	16130	16921	+	100	99.87	ANT(3'')-Ia family aminoglycoside nucleotidyltransferase AadA1	AMINOGLYCOSIDE	STREPTOMYCIN
sg_10	contig_35	aadA1	95724	96515	+	100	99.87	ANT(3'')-Ia family aminoglycoside nucleotidyltransferase AadA1	AMINOGLYCOSIDE	STREPTOMYCIN
sg_10	contig_40	aadA1	3894	4686	+	100	99.62	ANT(3'')-Ia family aminoglycoside nucleotidyltransferase AadA1	AMINOGLYCOSIDE	STREPTOMYCIN
sg_10	contig_4953	aadA1	1675	2463	+	100	100	ANT(3'')-Ia family aminoglycoside nucleotidyltransferase AadA1	AMINOGLYCOSIDE	STREPTOMYCIN
sg_10	contig_5379	aadA1	30718	31509	+	100	99.75	ANT(3'')-Ia family aminoglycoside nucleotidyltransferase AadA1	AMINOGLYCOSIDE	STREPTOMYCIN
sg_10	contig_7255	aadA1	1213	2003	+	99.87	99.75	ANT(3'')-Ia family aminoglycoside nucleotidyltransferase AadA1	AMINOGLYCOSIDE	STREPTOMYCIN
sg_10	contig_2639	aadA13	15895	16692	+	100	92.61	ANT(3'')-Ia family aminoglycoside nucleotidyltransferase AadA13	AMINOGLYCOSIDE	STREPTOMYCIN
sg_10	contig_127	aadA22	413005	413792	-	99.49	93.66	ANT(3'')-Ia family aminoglycoside nucleotidyltransferase AadA22	AMINOGLYCOSIDE	STREPTOMYCIN
sg_10	contig_3605	aadE	831	1697	+	100	100	aminoglycoside 6-adenylyltransferase AadE	AMINOGLYCOSIDE	STREPTOMYCIN
sg_10	contig_3546	aadS	1139	2002	+	100	99.77	aminoglycoside 6-adenylyltransferase AadS	AMINOGLYCOSIDE	STREPTOMYCIN
sg_10	contig_2393	ant(6)-Ia	90129	90992	+	100	100	aminoglycoside nucleotidyltransferase ANT(6)-Ia	AMINOGLYCOSIDE	STREPTOMYCIN
sg_10	contig_3365	ant(6)-Ia	97917	98780	-	100	100	aminoglycoside nucleotidyltransferase ANT(6)-Ia	AMINOGLYCOSIDE	STREPTOMYCIN
sg_10	contig_3375	ant(6)-Ia	856	1720	+	100	99.42	aminoglycoside nucleotidyltransferase ANT(6)-Ia	AMINOGLYCOSIDE	STREPTOMYCIN
sg_10	contig_3377	ant(6)-Ia	83068	83931	+	100	100	aminoglycoside nucleotidyltransferase ANT(6)-Ia	AMINOGLYCOSIDE	STREPTOMYCIN
sg_10	contig_2891	ant(6)-Ib	7612	8469	-	100	100	aminoglycoside nucleotidyltransferase ANT(6)-Ib	AMINOGLYCOSIDE	STREPTOMYCIN
sg_10	contig_10520	aph(3'')-Ib	1379	2181	+	99.88	100	aminoglycoside O-phosphotransferase APH(3'')-Ib	AMINOGLYCOSIDE	STREPTOMYCIN
sg_10	contig_1282	aph(3'')-Ib	78294	79096	+	99.88	100	aminoglycoside O-phosphotransferase APH(3'')-Ib	AMINOGLYCOSIDE	STREPTOMYCIN
sg_10	contig_35	aph(3'')-Ib	68131	68933	-	99.88	100	aminoglycoside O-phosphotransferase APH(3'')-Ib	AMINOGLYCOSIDE	STREPTOMYCIN
sg_10	contig_3372	aph(3')-IIIa	1118	1912	+	100	100	aminoglycoside O-phosphotransferase APH(3')-IIIa	AMINOGLYCOSIDE	AMIKACIN/KANAMYCIN
sg_10	contig_10520	aph(6)-Id	2181	3017	+	100	100	aminoglycoside O-phosphotransferase APH(6)-Id	AMINOGLYCOSIDE	STREPTOMYCIN
sg_10	contig_1282	aph(6)-Id	79096	79932	+	100	100	aminoglycoside O-phosphotransferase APH(6)-Id	AMINOGLYCOSIDE	STREPTOMYCIN
sg_10	contig_35	aph(6)-Id	67295	68131	-	100	100	aminoglycoside O-phosphotransferase APH(6)-Id	AMINOGLYCOSIDE	STREPTOMYCIN
sg_10	contig_7016	blaACI-1	4901	5756	-	100	99.88	extended-spectrum class A beta-lactamase ACI-1	BETA-LACTAM	CEPHALOSPORIN
sg_10	contig_39	blaCARB-16	5633	6529	-	100	100	RTG family carbenicillin-hydrolyzing class A beta-lactamase CARB-16	BETA-LACTAM	BETA-LACTAM
sg_10	contig_1282	blaCARB-8	76390	77286	+	100	100	RTG family carbenicillin-hydrolyzing class A beta-lactamase CARB-8	BETA-LACTAM	BETA-LACTAM
sg_10	contig_2637	blaOXA-20	16998	17798	+	100	100	oxacillin-hydrolyzing class D beta-lactamase OXA-20	BETA-LACTAM	BETA-LACTAM
sg_10	contig_2393	catA16	80287	80946	+	100	99.7	type A-16 chloramphenicol O-acetyltransferase CatQ	PHENICOL	CHLORAMPHENICOL
sg_10	contig_3370	cfr(C)	8469	9541	+	94.12	98.79	23S rRNA (adenine(2503)-C(8))-methyltransferase Cfr(C)	PHENICOL/LINCOSAMIDE/OXAZOLIDINONE/PLEUROMUTILIN/STREPTOGRAMIN	CHLORAMPHENICOL/CLINDAMYCIN/FLORFENICOL/LINEZOLID/STREPTOGRAMIN/TIAMULIN
sg_10	contig_5810	cfr(C)	38508	39555	+	91.93	99.71	23S rRNA (adenine(2503)-C(8))-methyltransferase Cfr(C)	PHENICOL/LINCOSAMIDE/OXAZOLIDINONE/PLEUROMUTILIN/STREPTOGRAMIN	CHLORAMPHENICOL/CLINDAMYCIN/FLORFENICOL/LINEZOLID/STREPTOGRAMIN/TIAMULIN
sg_10	contig_281	cfr(E)	28171	29205	+	100	100	23S rRNA (adenine(2503)-C(8))-methyltransferase Cfr(E)	PHENICOL/LINCOSAMIDE/OXAZOLIDINONE/PLEUROMUTILIN/STREPTOGRAMIN	LINCOSAMIDE/LINEZOLID/THIAMPHENICOL/TIAMULIN/VIRGINIAMYCIN
sg_10	contig_4635	cfr(E)	37278	38312	-	100	100	23S rRNA (adenine(2503)-C(8))-methyltransferase Cfr(E)	PHENICOL/LINCOSAMIDE/OXAZOLIDINONE/PLEUROMUTILIN/STREPTOGRAMIN	LINCOSAMIDE/LINEZOLID/THIAMPHENICOL/TIAMULIN/VIRGINIAMYCIN
sg_10	contig_3120	cfr-Cb	209508	210542	-	100	95.17	Cfr family 23S rRNA (adenine(2503)-C(8))-methyltransferase	PHENICOL/LINCOSAMIDE/OXAZOLIDINONE/PLEUROMUTILIN/STREPTOGRAMIN	CHLORAMPHENICOL/CLINDAMYCIN/FLORFENICOL/LINEZOLID/STREPTOGRAMIN A/TIAMULIN
sg_10	contig_9065	cfr-Cb	15475	16506	+	99.71	95.74	Cfr family 23S rRNA (adenine(2503)-C(8))-methyltransferase	PHENICOL/LINCOSAMIDE/OXAZOLIDINONE/PLEUROMUTILIN/STREPTOGRAMIN	CHLORAMPHENICOL/CLINDAMYCIN/FLORFENICOL/LINEZOLID/STREPTOGRAMIN A/TIAMULIN
sg_10	contig_3066	cfxA6	5043	6010	+	99.69	97.73	broad-spectrum class A beta-lactamase CfxA6	BETA-LACTAM	BETA-LACTAM
sg_10	contig_5201	cfxA6	130392	131354	+	100	99.79	broad-spectrum class A beta-lactamase CfxA6	BETA-LACTAM	BETA-LACTAM
sg_10	contig_8230	cfxA6	5026	5988	-	100	99.69	broad-spectrum class A beta-lactamase CfxA6	BETA-LACTAM	BETA-LACTAM
sg_10	contig_11253	dfrA1	5532	6005	-	100	100	trimethoprim-resistant dihydrofolate reductase DfrA1	TRIMETHOPRIM	TRIMETHOPRIM
sg_10	contig_7255	dfrA1	647	1120	+	100	100	trimethoprim-resistant dihydrofolate reductase DfrA1	TRIMETHOPRIM	TRIMETHOPRIM
sg_10	contig_10647	dfrA20	2170	2679	+	100	99.8	trimethoprim-resistant dihydrofolate reductase DfrA20	TRIMETHOPRIM	TRIMETHOPRIM
sg_10	contig_10648	dfrA36	9903	10490	-	100	100	trimethoprim-resistant dihydrofolate reductase DfrA36	TRIMETHOPRIM	TRIMETHOPRIM
sg_10	contig_41	dfrA36	45	635	+	99.83	98.31	trimethoprim-resistant dihydrofolate reductase DfrA36	TRIMETHOPRIM	TRIMETHOPRIM
sg_10	contig_721	erm(35)	25773	26573	+	100	99.13	23S rRNA (adenine(2058)-N(6))-methyltransferase Erm(35)	LINCOSAMIDE/MACROLIDE	CLINDAMYCIN/ERYTHROMYCIN
sg_10	contig_4409	erm(A)	12010	12741	+	100	92.21	23S rRNA (adenine(2058)-N(6))-methyltransferase Erm(A)	LINCOSAMIDE/MACROLIDE	AZITHROMYCIN/CLARITHROMYCIN/CLINDAMYCIN/ERYTHROMYCIN/TELITHROMYCIN
sg_10	contig_19018	erm(B)	6429	7166	+	100	99.86	23S rRNA (adenine(2058)-N(6))-methyltransferase Erm(B)	LINCOSAMIDE/MACROLIDE/STREPTOGRAMIN	CLINDAMYCIN/ERYTHROMYCIN/STREPTOGRAMIN B
sg_10	contig_19327	erm(B)	3048	3793	-	99.87	99.6	23S rRNA (adenine(2058)-N(6))-methyltransferase Erm(B)	LINCOSAMIDE/MACROLIDE/STREPTOGRAMIN	CLINDAMYCIN/ERYTHROMYCIN/STREPTOGRAMIN B
sg_10	contig_6394	erm(B)	13955	14685	-	97.97	97.54	23S rRNA (adenine(2058)-N(6))-methyltransferase Erm(B)	LINCOSAMIDE/MACROLIDE/STREPTOGRAMIN	CLINDAMYCIN/ERYTHROMYCIN/STREPTOGRAMIN B
sg_10	contig_3546	erm(F)	3533	4331	-	99.75	99.75	23S rRNA (adenine(2058)-N(6))-methyltransferase Erm(F)	LINCOSAMIDE/MACROLIDE/STREPTOGRAMIN	CLINDAMYCIN/MACROLIDE/STREPTOGRAMIN
sg_10	contig_4524	erm(F)	6873	7673	-	100	99.62	23S rRNA (adenine(2058)-N(6))-methyltransferase Erm(F)	LINCOSAMIDE/MACROLIDE/STREPTOGRAMIN	CLINDAMYCIN/MACROLIDE/STREPTOGRAMIN
sg_10	contig_5697	erm(F)	5386	6186	-	100	99.5	23S rRNA (adenine(2058)-N(6))-methyltransferase Erm(F)	LINCOSAMIDE/MACROLIDE/STREPTOGRAMIN	CLINDAMYCIN/MACROLIDE/STREPTOGRAMIN
sg_10	contig_6714	erm(F)	21017	21817	+	100	99.88	23S rRNA (adenine(2058)-N(6))-methyltransferase Erm(F)	LINCOSAMIDE/MACROLIDE/STREPTOGRAMIN	CLINDAMYCIN/MACROLIDE/STREPTOGRAMIN
sg_10	contig_937	erm(F)	17105	17905	-	100	99.62	23S rRNA (adenine(2058)-N(6))-methyltransferase Erm(F)	LINCOSAMIDE/MACROLIDE/STREPTOGRAMIN	CLINDAMYCIN/MACROLIDE/STREPTOGRAMIN
sg_10	contig_13665	erm(G)	25959	26695	+	100	99.59	23S rRNA (adenine(2058)-N(6))-methyltransferase Erm(G)	LINCOSAMIDE/MACROLIDE/STREPTOGRAMIN	ERYTHROMYCIN/LINCOSAMIDE/STREPTOGRAMIN/TYLOSIN
sg_10	contig_9769	erm(G)	1119	1853	+	100	100	23S rRNA (adenine(2058)-N(6))-methyltransferase Erm(G)	LINCOSAMIDE/MACROLIDE/STREPTOGRAMIN	ERYTHROMYCIN/LINCOSAMIDE/STREPTOGRAMIN/TYLOSIN
sg_10	contig_2925	erm(Q)	237019	237792	+	100	100	23S rRNA (adenine(2058)-N(6))-methyltransferase Erm(Q)	LINCOSAMIDE/MACROLIDE/STREPTOGRAMIN	ERYTHROMYCIN/LINCOSAMIDE/STREPTOGRAMIN
sg_10	contig_3124	erm(Q)	798	1571	-	100	100	23S rRNA (adenine(2058)-N(6))-methyltransferase Erm(Q)	LINCOSAMIDE/MACROLIDE/STREPTOGRAMIN	ERYTHROMYCIN/LINCOSAMIDE/STREPTOGRAMIN
sg_10	contig_1295	estT	155194	156036	+	99.29	98.82	macrolide hydrolase EstT	MACROLIDE	TYLOSIN
sg_10	contig_1301	estT	31540	32382	-	99.29	98.94	macrolide hydrolase EstT	MACROLIDE	TYLOSIN
sg_10	contig_1301	estT	34767	35609	-	99.29	99.18	macrolide hydrolase EstT	MACROLIDE	TYLOSIN
sg_10	contig_1301	estT	35873	36715	-	99.29	99.06	macrolide hydrolase EstT	MACROLIDE	TYLOSIN
sg_10	contig_14141	estT	2519	3360	-	99.18	98.94	macrolide hydrolase EstT	MACROLIDE	TYLOSIN
sg_10	contig_14891	estT	48044	48887	-	99.29	98.94	macrolide hydrolase EstT	MACROLIDE	TYLOSIN
sg_10	contig_14985	estT	4335	5180	+	99.29	98.71	macrolide hydrolase EstT	MACROLIDE	TYLOSIN
sg_10	contig_1937	estT	65410	66252	-	99.29	99.18	macrolide hydrolase EstT	MACROLIDE	TYLOSIN
sg_10	contig_2410	estT	31887	32729	+	99.29	99.06	macrolide hydrolase EstT	MACROLIDE	TYLOSIN
sg_10	contig_2620	estT	2777	3619	-	99.29	99.18	macrolide hydrolase EstT	MACROLIDE	TYLOSIN
sg_10	contig_2630	estT	2705	3547	-	99.29	99.06	macrolide hydrolase EstT	MACROLIDE	TYLOSIN
sg_10	contig_3545	estT	61	904	-	99.29	98.94	macrolide hydrolase EstT	MACROLIDE	TYLOSIN
sg_10	contig_3546	estT	121	963	+	99.29	99.06	macrolide hydrolase EstT	MACROLIDE	TYLOSIN
sg_10	contig_3549	estT	121	963	+	99.29	99.18	macrolide hydrolase EstT	MACROLIDE	TYLOSIN
sg_10	contig_358	estT	253179	254021	-	99.29	98.94	macrolide hydrolase EstT	MACROLIDE	TYLOSIN
sg_10	contig_368	estT	13936	14778	+	99.29	99.06	macrolide hydrolase EstT	MACROLIDE	TYLOSIN
sg_10	contig_370	estT	12320	13084	-	90.11	98.96	macrolide hydrolase EstT	MACROLIDE	TYLOSIN
sg_10	contig_371	estT	57786	58627	+	99.18	98.82	macrolide hydrolase EstT	MACROLIDE	TYLOSIN
sg_10	contig_4553	estT	5547	6389	+	99.29	99.06	macrolide hydrolase EstT	MACROLIDE	TYLOSIN
sg_10	contig_4671	estT	1415	2257	+	99.29	98.7	macrolide hydrolase EstT	MACROLIDE	TYLOSIN
sg_10	contig_5407	estT	64390	65232	-	99.29	99.18	macrolide hydrolase EstT	MACROLIDE	TYLOSIN
sg_10	contig_5692	estT	1274	2116	+	99.29	99.18	macrolide hydrolase EstT	MACROLIDE	TYLOSIN
sg_10	contig_5697	estT	4333	5175	+	99.29	99.06	macrolide hydrolase EstT	MACROLIDE	TYLOSIN
sg_10	contig_624	estT	105979	106822	-	99.29	98.94	macrolide hydrolase EstT	MACROLIDE	TYLOSIN
sg_10	contig_7970	estT	121	963	+	99.29	99.06	macrolide hydrolase EstT	MACROLIDE	TYLOSIN
sg_10	contig_8101	estT	1784	2626	+	99.29	99.06	macrolide hydrolase EstT	MACROLIDE	TYLOSIN
sg_10	contig_8838	estT	2196	3038	-	99.29	98.94	macrolide hydrolase EstT	MACROLIDE	TYLOSIN
sg_10	contig_9478	estT	85852	86695	-	99.29	98.94	macrolide hydrolase EstT	MACROLIDE	TYLOSIN
sg_10	contig_9987	estT	1579	2421	-	99.29	99.06	macrolide hydrolase EstT	MACROLIDE	TYLOSIN
sg_10	contig_1282	floR	56127	57341	+	100	100	chloramphenicol/florfenicol efflux MFS transporter FloR	PHENICOL	CHLORAMPHENICOL/FLORFENICOL
sg_10	contig_2391	lnu(B)	22108	22915	-	99.63	94.33	lincosamide nucleotidyltransferase Lnu(B)	LINCOSAMIDE	LINCOSAMIDE
sg_10	contig_2393	lnu(B)	85099	85902	+	100	99.88	lincosamide nucleotidyltransferase Lnu(B)	LINCOSAMIDE	LINCOSAMIDE
sg_10	contig_2394	lnu(B)	55437	56240	+	100	97.02	lincosamide nucleotidyltransferase Lnu(B)	LINCOSAMIDE	LINCOSAMIDE
sg_10	contig_3365	lnu(B)	90323	91126	-	100	96.77	lincosamide nucleotidyltransferase Lnu(B)	LINCOSAMIDE	LINCOSAMIDE
sg_10	contig_3369	lnu(B)	71	874	-	100	100	lincosamide nucleotidyltransferase Lnu(B)	LINCOSAMIDE	LINCOSAMIDE
sg_10	contig_358	lnu(H)	250215	250997	-	100	93.36	lincosamide nucleotidyltransferase Lnu(H)	LINCOSAMIDE	LINCOSAMIDE
sg_10	contig_5407	lnu(H)	61426	62208	-	100	93.36	lincosamide nucleotidyltransferase Lnu(H)	LINCOSAMIDE	LINCOSAMIDE
sg_10	contig_2582	lnu(I)	58508	59278	-	100	98.83	lincosamide nucleotidyltransferase Lnu(I)	LINCOSAMIDE	LINCOSAMIDE
sg_10	contig_2583	lnu(I)	28494	29264	-	100	98.83	lincosamide nucleotidyltransferase Lnu(I)	LINCOSAMIDE	LINCOSAMIDE
sg_10	contig_4668	lnu(I)	148064	148834	+	100	99.22	lincosamide nucleotidyltransferase Lnu(I)	LINCOSAMIDE	LINCOSAMIDE
sg_10	contig_4675	lnu(I)	2452	3222	-	100	99.22	lincosamide nucleotidyltransferase Lnu(I)	LINCOSAMIDE	LINCOSAMIDE
sg_10	contig_2391	lsa(E)	22967	24443	-	98.99	93.5	ABC-F type ribosomal protection protein Lsa(E)	LINCOSAMIDE/STREPTOGRAMIN	LINCOSAMIDE/STREPTOGRAMIN
sg_10	contig_2393	lsa(E)	83561	85045	+	100	99.93	ABC-F type ribosomal protection protein Lsa(E)	LINCOSAMIDE/STREPTOGRAMIN	LINCOSAMIDE/STREPTOGRAMIN
sg_10	contig_2394	lsa(E)	53899	55383	+	100	96.9	ABC-F type ribosomal protection protein Lsa(E)	LINCOSAMIDE/STREPTOGRAMIN	LINCOSAMIDE/STREPTOGRAMIN
sg_10	contig_3365	lsa(E)	91180	92664	-	100	96.63	ABC-F type ribosomal protection protein Lsa(E)	LINCOSAMIDE/STREPTOGRAMIN	LINCOSAMIDE/STREPTOGRAMIN
sg_10	contig_3369	lsa(E)	928	2412	-	100	99.86	ABC-F type ribosomal protection protein Lsa(E)	LINCOSAMIDE/STREPTOGRAMIN	LINCOSAMIDE/STREPTOGRAMIN
sg_10	contig_13665	mef(A)	20288	21505	+	100	98.6	macrolide efflux MFS transporter Mef(A)	MACROLIDE	AZITHROMYCIN/ERYTHROMYCIN
sg_10	contig_2393	mef(A)	75367	76584	+	100	96.22	macrolide efflux MFS transporter Mef(A)	MACROLIDE	AZITHROMYCIN/ERYTHROMYCIN
sg_10	contig_8041	mef(A)	275	1495	+	99.51	97.62	macrolide efflux MFS transporter Mef(A)	MACROLIDE	AZITHROMYCIN/ERYTHROMYCIN
sg_10	contig_858	mef(A)	7637	8857	-	99.51	97.38	macrolide efflux MFS transporter Mef(A)	MACROLIDE	AZITHROMYCIN/ERYTHROMYCIN
sg_10	contig_860	mef(A)	1640	2860	+	99.51	97.62	macrolide efflux MFS transporter Mef(A)	MACROLIDE	AZITHROMYCIN/ERYTHROMYCIN
sg_10	contig_861	mef(A)	1430	2650	+	99.51	97.54	macrolide efflux MFS transporter Mef(A)	MACROLIDE	AZITHROMYCIN/ERYTHROMYCIN
sg_10	contig_8754	mef(A)	62	1282	-	99.51	97.62	macrolide efflux MFS transporter Mef(A)	MACROLIDE	AZITHROMYCIN/ERYTHROMYCIN
sg_10	contig_18689	mef(B)	12186	13416	+	100	96.91	macrolide efflux MFS transporter Mef(B)	MACROLIDE	AZITHROMYCIN/ERYTHROMYCIN
sg_10	contig_19163	mph(B)	1072	1987	+	100	94.21	Mph(B) family macrolide 2'-phosphotransferase	MACROLIDE	ERYTHROMYCIN/SPIRAMYCIN/TELITHROMYCIN
sg_10	contig_3098	mph(B)	4521	5429	+	100	96.04	Mph(B) family macrolide 2'-phosphotransferase	MACROLIDE	ERYTHROMYCIN/SPIRAMYCIN/TELITHROMYCIN
sg_10	contig_9021	mph(B)	1761	2669	+	100	96.04	Mph(B) family macrolide 2'-phosphotransferase	MACROLIDE	ERYTHROMYCIN/SPIRAMYCIN/TELITHROMYCIN
sg_10	contig_13665	msr(D)	21628	23091	+	100	97.54	ABC-F type ribosomal protection protein Msr(D)	MACROLIDE/STREPTOGRAMIN	AZITHROMYCIN/ERYTHROMYCIN/STREPTOGRAMIN B
sg_10	contig_2393	msr(D)	76705	78168	+	100	91.46	ABC-F type ribosomal protection protein Msr(D)	MACROLIDE/STREPTOGRAMIN	AZITHROMYCIN/ERYTHROMYCIN/STREPTOGRAMIN B
sg_10	contig_8326	nimJ	386	886	+	100	98	5-nitroimidazole reductase NimJ	NITROIMIDAZOLE	NITROIMIDAZOLE
sg_10	contig_13751	qacEdelta1	107	454	+	100	100	quaternary ammonium compound efflux SMR transporter QacE delta 1	QUATERNARY AMMONIUM	QUATERNARY AMMONIUM
sg_10	contig_3372	sat4	483	1025	+	100	100	streptothricin N-acetyltransferase Sat4	STREPTOTHRICIN	STREPTOTHRICIN
sg_10	contig_2393	spw	91695	92504	+	100	100	ANT(9) family aminoglycoside nucleotidyltransferase Spw	AMINOGLYCOSIDE	AMINOGLYCOSIDE
sg_10	contig_3365	spw	96426	97214	-	97.41	96.58	ANT(9) family aminoglycoside nucleotidyltransferase Spw	AMINOGLYCOSIDE	AMINOGLYCOSIDE
sg_10	contig_3375	spw	2423	3245	+	99.88	97.57	ANT(9) family aminoglycoside nucleotidyltransferase Spw	AMINOGLYCOSIDE	AMINOGLYCOSIDE
sg_10	contig_3377	spw	84634	85443	+	100	100	ANT(9) family aminoglycoside nucleotidyltransferase Spw	AMINOGLYCOSIDE	AMINOGLYCOSIDE
sg_10	contig_3082	str	6231	7079	-	100	100	streptomycin adenylyltransferase Str	AMINOGLYCOSIDE	STREPTOMYCIN
sg_10	contig_3123	str	460	1308	+	100	99.88	streptomycin adenylyltransferase Str	AMINOGLYCOSIDE	STREPTOMYCIN
sg_10	contig_6501	str	12934	13782	+	100	100	streptomycin adenylyltransferase Str	AMINOGLYCOSIDE	STREPTOMYCIN
sg_10	contig_13751	sul1	448	1283	+	99.52	99.88	sulfonamide-resistant dihydropteroate synthase Sul1	SULFONAMIDE	SULFONAMIDE
sg_10	contig_10518	sul2	32	847	-	100	100	sulfonamide-resistant dihydropteroate synthase Sul2	SULFONAMIDE	SULFONAMIDE
sg_10	contig_10648	sul2	10867	11682	-	100	100	sulfonamide-resistant dihydropteroate synthase Sul2	SULFONAMIDE	SULFONAMIDE
sg_10	contig_1282	sul2	59844	60659	-	100	100	sulfonamide-resistant dihydropteroate synthase Sul2	SULFONAMIDE	SULFONAMIDE
sg_10	contig_39	sul2	13694	14509	+	100	100	sulfonamide-resistant dihydropteroate synthase Sul2	SULFONAMIDE	SULFONAMIDE
sg_10	contig_40	sul2	27624	28439	-	100	100	sulfonamide-resistant dihydropteroate synthase Sul2	SULFONAMIDE	SULFONAMIDE
sg_10	contig_16748	tet(31)	1490	2706	+	100	99.01	tetracycline efflux MFS transporter Tet(31)	TETRACYCLINE	TETRACYCLINE
sg_10	contig_3106	tet(32)	128	2052	-	100	97.92	tetracycline resistance ribosomal protection protein Tet(32)	TETRACYCLINE	TETRACYCLINE
sg_10	contig_10920	tet(36)	41701	43623	-	100	98.8	tetracycline resistance ribosomal protection protein Tet(36)	TETRACYCLINE	TETRACYCLINE
sg_10	contig_592	tet(36)	83020	84942	+	100	98.8	tetracycline resistance ribosomal protection protein Tet(36)	TETRACYCLINE	TETRACYCLINE
sg_10	contig_593	tet(36)	28878	30800	+	100	98.8	tetracycline resistance ribosomal protection protein Tet(36)	TETRACYCLINE	TETRACYCLINE
sg_10	contig_594	tet(36)	1960	3882	+	100	98.8	tetracycline resistance ribosomal protection protein Tet(36)	TETRACYCLINE	TETRACYCLINE
sg_10	contig_595	tet(36)	17483	19392	-	99.32	100	tetracycline resistance ribosomal protection protein Tet(36)	TETRACYCLINE	TETRACYCLINE
sg_10	contig_598	tet(36)	1	1903	-	98.91	99.95	tetracycline resistance ribosomal protection protein Tet(36)	TETRACYCLINE	TETRACYCLINE
sg_10	contig_599	tet(36)	21631	23546	+	99.32	98.54	tetracycline resistance ribosomal protection protein Tet(36)	TETRACYCLINE	TETRACYCLINE
sg_10	contig_601	tet(36)	322066	323988	+	100	98.8	tetracycline resistance ribosomal protection protein Tet(36)	TETRACYCLINE	TETRACYCLINE
sg_10	contig_602	tet(36)	62071	63980	-	99.32	99.95	tetracycline resistance ribosomal protection protein Tet(36)	TETRACYCLINE	TETRACYCLINE
sg_10	contig_659	tet(36)	4270	6192	+	100	98.8	tetracycline resistance ribosomal protection protein Tet(36)	TETRACYCLINE	TETRACYCLINE
sg_10	contig_12497	tet(40)	1449	2333	+	72.48	99.89	tetracycline efflux MFS transporter Tet(40)	TETRACYCLINE	TETRACYCLINE
sg_10	contig_1485	tet(40)	3699	4918	-	99.92	99.59	tetracycline efflux MFS transporter Tet(40)	TETRACYCLINE	TETRACYCLINE
sg_10	contig_1486	tet(40)	21695	22915	+	100	99.92	tetracycline efflux MFS transporter Tet(40)	TETRACYCLINE	TETRACYCLINE
sg_10	contig_281	tet(40)	34867	36087	-	100	99.92	tetracycline efflux MFS transporter Tet(40)	TETRACYCLINE	TETRACYCLINE
sg_10	contig_5533	tet(40)	4954	6182	-	100	98.78	tetracycline efflux MFS transporter Tet(40)	TETRACYCLINE	TETRACYCLINE
sg_10	contig_9307	tet(40)	1	960	+	78.62	100	tetracycline efflux MFS transporter Tet(40)	TETRACYCLINE	TETRACYCLINE
sg_10	contig_1633	tet(44)	81480	83402	+	100	98.02	tetracycline resistance ribosomal protection protein Tet(44)	TETRACYCLINE	TETRACYCLINE
sg_10	contig_2891	tet(44)	8784	10706	-	100	100	tetracycline resistance ribosomal protection protein Tet(44)	TETRACYCLINE	TETRACYCLINE
sg_10	contig_10519	tet(B)	3695	4900	-	100	100	tetracycline efflux MFS transporter Tet(B)	TETRACYCLINE	TETRACYCLINE
sg_10	contig_35	tet(H)	70238	71440	-	100	100	tetracycline efflux MFS transporter Tet(H)	TETRACYCLINE	TETRACYCLINE
sg_10	contig_36	tet(H)	5104	6306	+	100	100	tetracycline efflux MFS transporter Tet(H)	TETRACYCLINE	TETRACYCLINE
sg_10	contig_9306	tet(L)	8138	9124	-	71.68	100	tetracycline efflux MFS transporter Tet(L)	TETRACYCLINE	TETRACYCLINE
sg_10	contig_13611	tet(M)	9633	11552	+	100	99.58	tetracycline resistance ribosomal protection protein Tet(M)	TETRACYCLINE	TETRACYCLINE
sg_10	contig_2393	tet(M)	98052	99518	+	76.41	99.86	tetracycline resistance ribosomal protection protein Tet(M)	TETRACYCLINE	TETRACYCLINE
sg_10	contig_2393	tet(M)	102836	104755	+	100	99.9	tetracycline resistance ribosomal protection protein Tet(M)	TETRACYCLINE	TETRACYCLINE
sg_10	contig_3082	tet(M)	8027	9946	-	100	99.06	tetracycline resistance ribosomal protection protein Tet(M)	TETRACYCLINE	TETRACYCLINE
sg_10	contig_3087	tet(M)	5718	7637	-	100	100	tetracycline resistance ribosomal protection protein Tet(M)	TETRACYCLINE	TETRACYCLINE
sg_10	contig_3372	tet(M)	7285	9204	-	100	99.9	tetracycline resistance ribosomal protection protein Tet(M)	TETRACYCLINE	TETRACYCLINE
sg_10	contig_1485	tet(O)	4969	6888	-	100	96.61	tetracycline resistance ribosomal protection protein Tet(O)	TETRACYCLINE	TETRACYCLINE
sg_10	contig_1486	tet(O)	19725	21644	+	100	99.84	tetracycline resistance ribosomal protection protein Tet(O)	TETRACYCLINE	TETRACYCLINE
sg_10	contig_9306	tet(O/W/32/O)	199	2118	-	100	100	tetracycline resistance ribosomal protection mosaic protein Tet(O/W/32/O)	TETRACYCLINE	TETRACYCLINE
sg_10	contig_2582	tet(Q)	102259	104184	+	100	99.84	tetracycline resistance ribosomal protection protein Tet(Q)	TETRACYCLINE	TETRACYCLINE
sg_10	contig_2874	tet(Q)	14387	16312	+	100	99.84	tetracycline resistance ribosomal protection protein Tet(Q)	TETRACYCLINE	TETRACYCLINE
sg_10	contig_4677	tet(Q)	9616	11541	-	100	99.84	tetracycline resistance ribosomal protection protein Tet(Q)	TETRACYCLINE	TETRACYCLINE
sg_10	contig_6714	tet(Q)	18840	20765	+	100	99.84	tetracycline resistance ribosomal protection protein Tet(Q)	TETRACYCLINE	TETRACYCLINE
sg_10	contig_858	tet(Q)	16346	18271	-	100	99.33	tetracycline resistance ribosomal protection protein Tet(Q)	TETRACYCLINE	TETRACYCLINE
sg_10	contig_860	tet(Q)	4876	6801	+	100	99.06	tetracycline resistance ribosomal protection protein Tet(Q)	TETRACYCLINE	TETRACYCLINE
sg_10	contig_18447	tet(S)	1874	3799	-	100	100	tetracycline resistance ribosomal protection protein Tet(S)	TETRACYCLINE	TETRACYCLINE
sg_10	contig_262	tet(S)	78059	79984	-	100	100	tetracycline resistance ribosomal protection protein Tet(S)	TETRACYCLINE	TETRACYCLINE
sg_10	contig_1390	tet(T)	1	1857	-	94.94	91.49	tetracycline resistance ribosomal protection protein Tet(T)	TETRACYCLINE	TETRACYCLINE
sg_10	contig_17237	tet(T)	3822	5783	+	100	93.63	tetracycline resistance ribosomal protection protein Tet(T)	TETRACYCLINE	TETRACYCLINE
sg_10	contig_1742	tet(T)	61794	63749	+	100	91.51	tetracycline resistance ribosomal protection protein Tet(T)	TETRACYCLINE	TETRACYCLINE
sg_10	contig_2118	tet(T)	39354	41212	+	95.04	91.5	tetracycline resistance ribosomal protection protein Tet(T)	TETRACYCLINE	TETRACYCLINE
sg_10	contig_2556	tet(T)	103848	105803	+	100	90.9	tetracycline resistance ribosomal protection protein Tet(T)	TETRACYCLINE	TETRACYCLINE
sg_10	contig_6995	tet(T)	5516	7472	+	100	92.59	tetracycline resistance ribosomal protection protein Tet(T)	TETRACYCLINE	TETRACYCLINE
sg_10	contig_6995	tet(T)	8091	10059	+	100	91.42	tetracycline resistance ribosomal protection protein Tet(T)	TETRACYCLINE	TETRACYCLINE
sg_10	contig_8037	tet(T)	344405	346369	+	100	93.49	tetracycline resistance ribosomal protection protein Tet(T)	TETRACYCLINE	TETRACYCLINE
sg_10	contig_4635	tet(W)	29341	31260	-	100	99.43	tetracycline resistance ribosomal protection protein Tet(W)	TETRACYCLINE	TETRACYCLINE
sg_10	contig_5237	tet(W)	21897	23816	-	100	99.95	tetracycline resistance ribosomal protection protein Tet(W)	TETRACYCLINE	TETRACYCLINE
sg_10	contig_5441	tet(W)	12510	14429	+	100	99.43	tetracycline resistance ribosomal protection protein Tet(W)	TETRACYCLINE	TETRACYCLINE
sg_10	contig_3546	tet(X2)	2153	3320	+	100	99.91	tetracycline-inactivating monooxygenase Tet(X2)	TETRACYCLINE	TIGECYCLINE TYPE A
sg_10	contig_1284	tet(X48)	211	1347	+	100	99.3	tetracycline inactivating enzyme Tet(X48)	TETRACYCLINE	TIGECYCLINE TYPE B
sg_10	contig_1282	tet(X6)	87296	88460	+	99.91	99.31	tetracycline inactivating enzyme Tet(X6)	TETRACYCLINE	TIGECYCLINE TYPE C
sg_10	contig_39	tet(X6)	17531	18694	+	99.83	98.11	tetracycline inactivating enzyme Tet(X6)	TETRACYCLINE	TIGECYCLINE TYPE C
sg_10	contig_40	tet(X6)	19571	20734	+	100	100	tetracycline inactivating enzyme Tet(X6)	TETRACYCLINE	TIGECYCLINE TYPE C
sg_10	contig_41	tet(X6)	3875	5038	-	100	100	tetracycline inactivating enzyme Tet(X6)	TETRACYCLINE	TIGECYCLINE TYPE C
sg_10	contig_704	tet(X6)	61973	63123	+	98.37	97.92	tetracycline inactivating enzyme Tet(X6)	TETRACYCLINE	TIGECYCLINE TYPE C
sg_10	contig_1282	tet(Y)	80382	81557	-	100	100	tetracycline efflux MFS transporter Tet(Y)	TETRACYCLINE	TETRACYCLINE
sg_10	contig_4131	vga(C)	1503	3110	+	100	96.89	ABC-F type ribosomal protection protein Vga(C)	LINCOSAMIDE	LINCOSAMIDE
sg_11	contig_32623	aac(6')_E111	50330	50764	-	100	95.63	aminoglycoside 6'-N-acetyltransferase AAC(6')-E111	AMINOGLYCOSIDE	AMIKACIN/KANAMYCIN/TOBRAMYCIN
sg_11	contig_32623	aac(6')_E111	52264	52708	+	99.54	91.24	aminoglycoside 6'-N-acetyltransferase AAC(6')-E111	AMINOGLYCOSIDE	AMIKACIN/KANAMYCIN/TOBRAMYCIN
sg_11	contig_13047	aadA1	4101	4878	+	98.48	99.23	ANT(3'')-Ia family aminoglycoside nucleotidyltransferase AadA1	AMINOGLYCOSIDE	STREPTOMYCIN
sg_11	contig_14250	aadA1	22090	22881	+	100	99.87	ANT(3'')-Ia family aminoglycoside nucleotidyltransferase AadA1	AMINOGLYCOSIDE	STREPTOMYCIN
sg_11	contig_14250	aadA1	31171	31761	-	73.36	90.55	ANT(3'')-Ia family aminoglycoside nucleotidyltransferase AadA1	AMINOGLYCOSIDE	STREPTOMYCIN
sg_11	contig_17682	aadA1	38410	39198	-	100	100	ANT(3'')-Ia family aminoglycoside nucleotidyltransferase AadA1	AMINOGLYCOSIDE	STREPTOMYCIN
sg_11	contig_23448	aadA1	24645	25435	+	99.87	99.75	ANT(3'')-Ia family aminoglycoside nucleotidyltransferase AadA1	AMINOGLYCOSIDE	STREPTOMYCIN
sg_11	contig_23496	aadA1	24626	25417	-	100	99.75	ANT(3'')-Ia family aminoglycoside nucleotidyltransferase AadA1	AMINOGLYCOSIDE	STREPTOMYCIN
sg_11	contig_46876	aadA1	1665	2456	+	100	99.87	ANT(3'')-Ia family aminoglycoside nucleotidyltransferase AadA1	AMINOGLYCOSIDE	STREPTOMYCIN
sg_11	contig_6095	aadA1	32370	33161	+	100	99.5	ANT(3'')-Ia family aminoglycoside nucleotidyltransferase AadA1	AMINOGLYCOSIDE	STREPTOMYCIN
sg_11	contig_9657	aadA1	71372	72160	+	100	99.87	ANT(3'')-Ia family aminoglycoside nucleotidyltransferase AadA1	AMINOGLYCOSIDE	STREPTOMYCIN
sg_11	contig_46520	aadA13	2728	3525	-	100	92.98	ANT(3'')-Ia family aminoglycoside nucleotidyltransferase AadA13	AMINOGLYCOSIDE	STREPTOMYCIN
sg_11	contig_38745	aadA22	1804	2595	-	100	95.96	ANT(3'')-Ia family aminoglycoside nucleotidyltransferase AadA22	AMINOGLYCOSIDE	STREPTOMYCIN
sg_11	contig_10869	aadE	12011	12877	+	100	100	aminoglycoside 6-adenylyltransferase AadE	AMINOGLYCOSIDE	STREPTOMYCIN
sg_11	contig_7317	ant(6)-Ia	6612	7481	+	100	95.63	aminoglycoside nucleotidyltransferase ANT(6)-Ia	AMINOGLYCOSIDE	STREPTOMYCIN
sg_11	contig_2228	ant(6)-Ib	61428	62285	-	100	100	aminoglycoside nucleotidyltransferase ANT(6)-Ib	AMINOGLYCOSIDE	STREPTOMYCIN
sg_11	contig_21392	aph(3'')-Ib	39317	40119	+	99.88	100	aminoglycoside O-phosphotransferase APH(3'')-Ib	AMINOGLYCOSIDE	STREPTOMYCIN
sg_11	contig_4843	aph(3'')-Ib	62591	63393	+	99.88	100	aminoglycoside O-phosphotransferase APH(3'')-Ib	AMINOGLYCOSIDE	STREPTOMYCIN
sg_11	contig_21392	aph(6)-Id	40119	40955	+	100	100	aminoglycoside O-phosphotransferase APH(6)-Id	AMINOGLYCOSIDE	STREPTOMYCIN
sg_11	contig_4843	aph(6)-Id	63393	64229	+	100	100	aminoglycoside O-phosphotransferase APH(6)-Id	AMINOGLYCOSIDE	STREPTOMYCIN
sg_11	contig_6950	blaOXA-20	2	587	+	72.78	98.98	oxacillin-hydrolyzing class D beta-lactamase OXA-20	BETA-LACTAM	BETA-LACTAM
sg_11	contig_6950	blaOXA-20	734	1534	+	99.88	99.75	oxacillin-hydrolyzing class D beta-lactamase OXA-20	BETA-LACTAM	BETA-LACTAM
sg_11	contig_23357	dfrA1	10076	10549	-	100	100	trimethoprim-resistant dihydrofolate reductase DfrA1	TRIMETHOPRIM	TRIMETHOPRIM
sg_11	contig_21396	dfrA36	64921	65508	-	100	100	trimethoprim-resistant dihydrofolate reductase DfrA36	TRIMETHOPRIM	TRIMETHOPRIM
sg_11	contig_46427	erm(35)	316	1116	-	100	99.13	23S rRNA (adenine(2058)-N(6))-methyltransferase Erm(35)	LINCOSAMIDE/MACROLIDE	CLINDAMYCIN/ERYTHROMYCIN
sg_11	contig_41969	erm(42)	996	1901	-	100	99.89	23S rRNA (adenine(2058)-N(6))-methyltransferase Erm(42)	LINCOSAMIDE/MACROLIDE	CLINDAMYCIN/ERYTHROMYCIN
sg_11	contig_7506	erm(A)	27952	28683	-	100	92.21	23S rRNA (adenine(2058)-N(6))-methyltransferase Erm(A)	LINCOSAMIDE/MACROLIDE	AZITHROMYCIN/CLARITHROMYCIN/CLINDAMYCIN/ERYTHROMYCIN/TELITHROMYCIN
sg_11	contig_27628	erm(B)	32805	33542	+	100	99.86	23S rRNA (adenine(2058)-N(6))-methyltransferase Erm(B)	LINCOSAMIDE/MACROLIDE/STREPTOGRAMIN	CLINDAMYCIN/ERYTHROMYCIN/STREPTOGRAMIN B
sg_11	contig_17940	erm(F)	65	865	-	100	99.62	23S rRNA (adenine(2058)-N(6))-methyltransferase Erm(F)	LINCOSAMIDE/MACROLIDE/STREPTOGRAMIN	CLINDAMYCIN/MACROLIDE/STREPTOGRAMIN
sg_11	contig_184	erm(F)	2683	3484	+	100	99.38	23S rRNA (adenine(2058)-N(6))-methyltransferase Erm(F)	LINCOSAMIDE/MACROLIDE/STREPTOGRAMIN	CLINDAMYCIN/MACROLIDE/STREPTOGRAMIN
sg_11	contig_6081	erm(F)	17480	18280	-	100	99.62	23S rRNA (adenine(2058)-N(6))-methyltransferase Erm(F)	LINCOSAMIDE/MACROLIDE/STREPTOGRAMIN	CLINDAMYCIN/MACROLIDE/STREPTOGRAMIN
sg_11	contig_4132	erm(G)	14685	15419	-	100	100	23S rRNA (adenine(2058)-N(6))-methyltransferase Erm(G)	LINCOSAMIDE/MACROLIDE/STREPTOGRAMIN	ERYTHROMYCIN/LINCOSAMIDE/STREPTOGRAMIN/TYLOSIN
sg_11	contig_337	estT	50982	51824	-	99.29	99.06	macrolide hydrolase EstT	MACROLIDE	TYLOSIN
sg_11	contig_34166	estT	1	631	+	74.2	98.43	macrolide hydrolase EstT	MACROLIDE	TYLOSIN
sg_11	contig_37922	estT	3074	3789	+	84.33	98.48	macrolide hydrolase EstT	MACROLIDE	TYLOSIN
sg_11	contig_43924	estT	11648	12490	+	99.29	99.18	macrolide hydrolase EstT	MACROLIDE	TYLOSIN
sg_11	contig_46427	estT	5243	6086	+	99.29	98.71	macrolide hydrolase EstT	MACROLIDE	TYLOSIN
sg_11	contig_2952	lnu(B)	1	638	-	79.1	99.69	lincosamide nucleotidyltransferase Lnu(B)	LINCOSAMIDE	LINCOSAMIDE
sg_11	contig_4268	lnu(B)	31237	32041	-	100	96.03	lincosamide nucleotidyltransferase Lnu(B)	LINCOSAMIDE	LINCOSAMIDE
sg_11	contig_12497	lnu(C)	14547	15041	+	100	93.74	lincosamide nucleotidyltransferase Lnu(C)	LINCOSAMIDE	LINCOSAMIDE
sg_11	contig_13161	lnu(C)	58299	58793	+	100	93.33	lincosamide nucleotidyltransferase Lnu(C)	LINCOSAMIDE	LINCOSAMIDE
sg_11	contig_3595	lnu(C)	6877	7371	-	100	99.19	lincosamide nucleotidyltransferase Lnu(C)	LINCOSAMIDE	LINCOSAMIDE
sg_11	contig_4793	lnu(C)	9591	10085	-	100	99.19	lincosamide nucleotidyltransferase Lnu(C)	LINCOSAMIDE	LINCOSAMIDE
sg_11	contig_11549	lnu(H)	16121	16903	+	100	100	lincosamide nucleotidyltransferase Lnu(H)	LINCOSAMIDE	LINCOSAMIDE
sg_11	contig_12246	lnu(I)	17899	18669	+	100	99.35	lincosamide nucleotidyltransferase Lnu(I)	LINCOSAMIDE	LINCOSAMIDE
sg_11	contig_23011	lnu(I)	149	927	+	99.87	96.15	lincosamide nucleotidyltransferase Lnu(I)	LINCOSAMIDE	LINCOSAMIDE
sg_11	contig_7209	lnu(I)	2029	2799	-	100	98.96	lincosamide nucleotidyltransferase Lnu(I)	LINCOSAMIDE	LINCOSAMIDE
sg_11	contig_7543	lnu(I)	29057	29827	-	100	99.22	lincosamide nucleotidyltransferase Lnu(I)	LINCOSAMIDE	LINCOSAMIDE
sg_11	contig_2931	lsa(E)	551	2037	-	100	97.51	ABC-F type ribosomal protection protein Lsa(E)	LINCOSAMIDE/STREPTOGRAMIN	LINCOSAMIDE/STREPTOGRAMIN
sg_11	contig_2952	lsa(E)	692	2176	-	100	99.93	ABC-F type ribosomal protection protein Lsa(E)	LINCOSAMIDE/STREPTOGRAMIN	LINCOSAMIDE/STREPTOGRAMIN
sg_11	contig_4268	lsa(E)	32093	33569	-	99.39	96.48	ABC-F type ribosomal protection protein Lsa(E)	LINCOSAMIDE/STREPTOGRAMIN	LINCOSAMIDE/STREPTOGRAMIN
sg_11	contig_4132	mef(A)	21030	22248	-	100	98.44	macrolide efflux MFS transporter Mef(A)	MACROLIDE	AZITHROMYCIN/ERYTHROMYCIN
sg_11	contig_46911	mef(B)	465	1694	+	100	96.91	macrolide efflux MFS transporter Mef(B)	MACROLIDE	AZITHROMYCIN/ERYTHROMYCIN
sg_11	contig_1654	msr(D)	309227	310548	+	90.3	97.13	ABC-F type ribosomal protection protein Msr(D)	MACROLIDE/STREPTOGRAMIN	AZITHROMYCIN/ERYTHROMYCIN/STREPTOGRAMIN B
sg_11	contig_4132	msr(D)	19444	20907	-	100	97.61	ABC-F type ribosomal protection protein Msr(D)	MACROLIDE/STREPTOGRAMIN	AZITHROMYCIN/ERYTHROMYCIN/STREPTOGRAMIN B
sg_11	contig_23496	qacE	14676	15008	-	100	98.5	quaternary ammonium compound efflux SMR transporter QacE	QUATERNARY AMMONIUM	QUATERNARY AMMONIUM
sg_11	contig_23496	qacE	29773	30105	-	100	98.2	quaternary ammonium compound efflux SMR transporter QacE	QUATERNARY AMMONIUM	QUATERNARY AMMONIUM
sg_11	contig_23496	qacEdelta1	28406	28753	-	100	99.71	quaternary ammonium compound efflux SMR transporter QacE delta 1	QUATERNARY AMMONIUM	QUATERNARY AMMONIUM
sg_11	contig_46876	qacEdelta1	2620	2967	+	100	100	quaternary ammonium compound efflux SMR transporter QacE delta 1	QUATERNARY AMMONIUM	QUATERNARY AMMONIUM
sg_11	contig_7319	spw	217	1007	+	97.41	94.82	ANT(9) family aminoglycoside nucleotidyltransferase Spw	AMINOGLYCOSIDE	AMINOGLYCOSIDE
sg_11	contig_23496	sul1	27576	28412	-	99.52	99.76	sulfonamide-resistant dihydropteroate synthase Sul1	SULFONAMIDE	SULFONAMIDE
sg_11	contig_46876	sul1	2961	3800	+	100	100	sulfonamide-resistant dihydropteroate synthase Sul1	SULFONAMIDE	SULFONAMIDE
sg_11	contig_11247	sul2	1802	2617	-	100	100	sulfonamide-resistant dihydropteroate synthase Sul2	SULFONAMIDE	SULFONAMIDE
sg_11	contig_21394	sul2	1673	2488	-	100	100	sulfonamide-resistant dihydropteroate synthase Sul2	SULFONAMIDE	SULFONAMIDE
sg_11	contig_21396	sul2	65885	66700	-	100	100	sulfonamide-resistant dihydropteroate synthase Sul2	SULFONAMIDE	SULFONAMIDE
sg_11	contig_1729	tet(36)	8163	10074	-	99.38	90.95	tetracycline resistance ribosomal protection protein Tet(36)	TETRACYCLINE	TETRACYCLINE
sg_11	contig_731	tet(36)	145	2067	+	100	98.8	tetracycline resistance ribosomal protection protein Tet(36)	TETRACYCLINE	TETRACYCLINE
sg_11	contig_731	tet(36)	9163	10543	-	71.81	98.33	tetracycline resistance ribosomal protection protein Tet(36)	TETRACYCLINE	TETRACYCLINE
sg_11	contig_732	tet(36)	145	2069	+	100	98.7	tetracycline resistance ribosomal protection protein Tet(36)	TETRACYCLINE	TETRACYCLINE
sg_11	contig_733	tet(36)	1	1907	-	99.17	99.95	tetracycline resistance ribosomal protection protein Tet(36)	TETRACYCLINE	TETRACYCLINE
sg_11	contig_734	tet(36)	1075	2984	+	99.32	99.95	tetracycline resistance ribosomal protection protein Tet(36)	TETRACYCLINE	TETRACYCLINE
sg_11	contig_735	tet(36)	4964	6877	-	98.96	98.7	tetracycline resistance ribosomal protection protein Tet(36)	TETRACYCLINE	TETRACYCLINE
sg_11	contig_2228	tet(44)	62600	64522	-	100	100	tetracycline resistance ribosomal protection protein Tet(44)	TETRACYCLINE	TETRACYCLINE
sg_11	contig_17681	tet(A)	15478	16678	+	100	99.92	tetracycline efflux MFS transporter Tet(A)	TETRACYCLINE	TETRACYCLINE
sg_11	contig_4843	tet(H)	58155	59357	+	100	100	tetracycline efflux MFS transporter Tet(H)	TETRACYCLINE	TETRACYCLINE
sg_11	contig_23861	tet(M)	12078	13997	-	100	100	tetracycline resistance ribosomal protection protein Tet(M)	TETRACYCLINE	TETRACYCLINE
sg_11	contig_3803	tet(M)	153220	155139	-	100	99.84	tetracycline resistance ribosomal protection protein Tet(M)	TETRACYCLINE	TETRACYCLINE
sg_11	contig_17321	tet(O)	7071	8991	-	100	99.84	tetracycline resistance ribosomal protection protein Tet(O)	TETRACYCLINE	TETRACYCLINE
sg_11	contig_46881	tet(O)	516	2435	-	100	99.95	tetracycline resistance ribosomal protection protein Tet(O)	TETRACYCLINE	TETRACYCLINE
sg_11	contig_16530	tet(Q)	759	2684	-	100	90.55	tetracycline resistance ribosomal protection protein Tet(Q)	TETRACYCLINE	TETRACYCLINE
sg_11	contig_21995	tet(Q)	22258	24183	+	100	99.84	tetracycline resistance ribosomal protection protein Tet(Q)	TETRACYCLINE	TETRACYCLINE
sg_11	contig_11109	tet(T)	6151	8106	+	100	91.92	tetracycline resistance ribosomal protection protein Tet(T)	TETRACYCLINE	TETRACYCLINE
sg_11	contig_12582	tet(T)	122953	124908	-	100	91.51	tetracycline resistance ribosomal protection protein Tet(T)	TETRACYCLINE	TETRACYCLINE
sg_11	contig_1400	tet(W)	76721	78640	-	100	99.58	tetracycline resistance ribosomal protection protein Tet(W)	TETRACYCLINE	TETRACYCLINE
sg_11	contig_21522	tet(W)	2105	4029	-	100	98.39	tetracycline resistance ribosomal protection protein Tet(W)	TETRACYCLINE	TETRACYCLINE
sg_11	contig_21395	tet(X6)	1155	2321	-	100	96.92	tetracycline inactivating enzyme Tet(X6)	TETRACYCLINE	TIGECYCLINE TYPE C
sg_12	contig_20846	aac(6')_E526	1184	1630	+	100	97.76	aminoglycoside 6'-N-acetyltransferase AAC(6')-E526	AMINOGLYCOSIDE	AMIKACIN/KANAMYCIN/TOBRAMYCIN
sg_12	contig_26580	aac(6')-Ie	2627	4073	-	100	99.52	bifunctional aminoglycoside N-acetyltransferase AAC(6')-Ie/aminoglycoside O-phosphotransferase APH(2'')-Ia	#N/A	#N/A
sg_12	contig_14902	aadA1	43545	44336	-	100	99.87	ANT(3'')-Ia family aminoglycoside nucleotidyltransferase AadA1	AMINOGLYCOSIDE	STREPTOMYCIN
sg_12	contig_14902	aadA1	52712	53503	-	100	99.87	ANT(3'')-Ia family aminoglycoside nucleotidyltransferase AadA1	AMINOGLYCOSIDE	STREPTOMYCIN
sg_12	contig_17317	aadA1	8047	8838	+	100	99.87	ANT(3'')-Ia family aminoglycoside nucleotidyltransferase AadA1	AMINOGLYCOSIDE	STREPTOMYCIN
sg_12	contig_5668	aadA1	1076	1881	+	100	96.28	ANT(3'')-Ia family aminoglycoside nucleotidyltransferase AadA1	AMINOGLYCOSIDE	STREPTOMYCIN
sg_12	contig_14904	aadA13	4213	5011	-	100	93.49	ANT(3'')-Ia family aminoglycoside nucleotidyltransferase AadA13	AMINOGLYCOSIDE	STREPTOMYCIN
sg_12	contig_15691	aadE	33042	33908	-	100	100	aminoglycoside 6-adenylyltransferase AadE	AMINOGLYCOSIDE	STREPTOMYCIN
sg_12	contig_4421	aadS	6376	7239	-	100	99.88	aminoglycoside 6-adenylyltransferase AadS	AMINOGLYCOSIDE	STREPTOMYCIN
sg_12	contig_1723	ant(6)-Ia	17332	18195	+	100	100	aminoglycoside nucleotidyltransferase ANT(6)-Ia	AMINOGLYCOSIDE	STREPTOMYCIN
sg_12	contig_27646	aph(3'')-Ib	7879	8681	-	99.88	99.88	aminoglycoside O-phosphotransferase APH(3'')-Ib	AMINOGLYCOSIDE	STREPTOMYCIN
sg_12	contig_9206	aph(3')-IIIa	3010	3804	-	100	99.75	aminoglycoside O-phosphotransferase APH(3')-IIIa	AMINOGLYCOSIDE	AMIKACIN/KANAMYCIN
sg_12	contig_27646	aph(6)-Id	7043	7879	-	100	100	aminoglycoside O-phosphotransferase APH(6)-Id	AMINOGLYCOSIDE	STREPTOMYCIN
sg_12	contig_16400	cmx	3268	4445	-	100	99.58	chloramphenicol efflux MFS transporter Cmx	PHENICOL	CHLORAMPHENICOL
sg_12	contig_14902	dfrA1	53597	54074	-	100	98.95	trimethoprim-resistant dihydrofolate reductase DfrA1	TRIMETHOPRIM	TRIMETHOPRIM
sg_12	contig_14903	dfrA1	124	598	-	100	99.79	trimethoprim-resistant dihydrofolate reductase DfrA1	TRIMETHOPRIM	TRIMETHOPRIM
sg_12	contig_9947	erm(35)	2555	3356	-	100	99	23S rRNA (adenine(2058)-N(6))-methyltransferase Erm(35)	LINCOSAMIDE/MACROLIDE	CLINDAMYCIN/ERYTHROMYCIN
sg_12	contig_44174	erm(42)	1199	2108	+	99.45	91.01	23S rRNA (adenine(2058)-N(6))-methyltransferase Erm(42)	LINCOSAMIDE/MACROLIDE	CLINDAMYCIN/ERYTHROMYCIN
sg_12	contig_39727	erm(47)	5066	5806	+	100	99.46	23S rRNA (adenine(2058)-N(6))-methyltransferase Erm(47)	LINCOSAMIDE/MACROLIDE/STREPTOGRAMIN	AZITHROMYCIN/CLINDAMYCIN/ERYTHROMYCIN/LINCOMYCIN/STREPTOGRAMIN
sg_12	contig_1207	erm(A)	128703	129434	-	100	92.21	23S rRNA (adenine(2058)-N(6))-methyltransferase Erm(A)	LINCOSAMIDE/MACROLIDE	AZITHROMYCIN/CLARITHROMYCIN/CLINDAMYCIN/ERYTHROMYCIN/TELITHROMYCIN
sg_12	contig_1369	erm(B)	5354	6091	+	100	99.86	23S rRNA (adenine(2058)-N(6))-methyltransferase Erm(B)	LINCOSAMIDE/MACROLIDE/STREPTOGRAMIN	CLINDAMYCIN/ERYTHROMYCIN/STREPTOGRAMIN B
sg_12	contig_1849	erm(B)	189	926	+	100	99.86	23S rRNA (adenine(2058)-N(6))-methyltransferase Erm(B)	LINCOSAMIDE/MACROLIDE/STREPTOGRAMIN	CLINDAMYCIN/ERYTHROMYCIN/STREPTOGRAMIN B
sg_12	contig_12588	estT	18801	19643	+	99.29	90.22	macrolide hydrolase EstT	MACROLIDE	TYLOSIN
sg_12	contig_17475	estT	11755	12599	-	98.94	97.53	macrolide hydrolase EstT	MACROLIDE	TYLOSIN
sg_12	contig_2229	estT	137	979	-	99.29	99.06	macrolide hydrolase EstT	MACROLIDE	TYLOSIN
sg_12	contig_2417	estT	21709	22551	+	99.29	99.18	macrolide hydrolase EstT	MACROLIDE	TYLOSIN
sg_12	contig_25761	estT	1261	2103	-	99.29	99.18	macrolide hydrolase EstT	MACROLIDE	TYLOSIN
sg_12	contig_3627	estT	14455	15297	-	99.29	99.18	macrolide hydrolase EstT	MACROLIDE	TYLOSIN
sg_12	contig_3809	estT	137	979	-	99.29	99.18	macrolide hydrolase EstT	MACROLIDE	TYLOSIN
sg_12	contig_42112	estT	2110	2876	-	90.34	98.97	macrolide hydrolase EstT	MACROLIDE	TYLOSIN
sg_12	contig_7839	estT	8254	8871	+	72.79	100	macrolide hydrolase EstT	MACROLIDE	TYLOSIN
sg_12	contig_8066	estT	83031	83873	+	99.29	99.06	macrolide hydrolase EstT	MACROLIDE	TYLOSIN
sg_12	contig_8076	estT	2118	2734	-	72.56	97.76	macrolide hydrolase EstT	MACROLIDE	TYLOSIN
sg_12	contig_8089	estT	14776	15617	+	99.18	98.94	macrolide hydrolase EstT	MACROLIDE	TYLOSIN
sg_12	contig_2364	lnu(H)	166408	167194	-	100	94.03	lincosamide nucleotidyltransferase Lnu(H)	LINCOSAMIDE	LINCOSAMIDE
sg_12	contig_42394	lnu(H)	3032	3630	+	75.86	91.49	lincosamide nucleotidyltransferase Lnu(H)	LINCOSAMIDE	LINCOSAMIDE
sg_12	contig_8084	lnu(I)	2735	3515	+	99.87	91.29	lincosamide nucleotidyltransferase Lnu(I)	LINCOSAMIDE	LINCOSAMIDE
sg_12	contig_1040	mef(A)	54165	55386	-	99.51	97.14	macrolide efflux MFS transporter Mef(A)	MACROLIDE	AZITHROMYCIN/ERYTHROMYCIN
sg_12	contig_13713	mef(A)	485	1702	-	100	98.52	macrolide efflux MFS transporter Mef(A)	MACROLIDE	AZITHROMYCIN/ERYTHROMYCIN
sg_12	contig_5241	mef(A)	39997	41077	-	87.94	90.66	macrolide efflux MFS transporter Mef(A)	MACROLIDE	AZITHROMYCIN/ERYTHROMYCIN
sg_12	contig_6982	mef(B)	11683	12912	+	100	96.91	macrolide efflux MFS transporter Mef(B)	MACROLIDE	AZITHROMYCIN/ERYTHROMYCIN
sg_12	contig_3333	mph(B)	403630	404538	-	100	96.04	Mph(B) family macrolide 2'-phosphotransferase	MACROLIDE	ERYTHROMYCIN/SPIRAMYCIN/TELITHROMYCIN
sg_12	contig_4381	mph(B)	4091	4999	+	100	96.04	Mph(B) family macrolide 2'-phosphotransferase	MACROLIDE	ERYTHROMYCIN/SPIRAMYCIN/TELITHROMYCIN
sg_12	contig_13714	msr(D)	1	1103	+	75.34	97.64	ABC-F type ribosomal protection protein Msr(D)	MACROLIDE/STREPTOGRAMIN	AZITHROMYCIN/ERYTHROMYCIN/STREPTOGRAMIN B
sg_12	contig_14904	qacE	3724	4056	-	100	100	quaternary ammonium compound efflux SMR transporter QacE	QUATERNARY AMMONIUM	QUATERNARY AMMONIUM
sg_12	contig_14902	qacEdelta1	43034	43381	-	100	100	quaternary ammonium compound efflux SMR transporter QacE delta 1	QUATERNARY AMMONIUM	QUATERNARY AMMONIUM
sg_12	contig_14902	qacEdelta1	52201	52548	-	100	100	quaternary ammonium compound efflux SMR transporter QacE delta 1	QUATERNARY AMMONIUM	QUATERNARY AMMONIUM
sg_12	contig_16227	qacF	2790	3122	+	100	99.4	quaternary ammonium compound efflux SMR transporter QacF	QUATERNARY AMMONIUM	QUATERNARY AMMONIUM
sg_12	contig_1040	spw	50403	51174	-	95.31	90.16	ANT(9) family aminoglycoside nucleotidyltransferase Spw	AMINOGLYCOSIDE	AMINOGLYCOSIDE
sg_12	contig_1723	spw	18898	19707	+	100	96.91	ANT(9) family aminoglycoside nucleotidyltransferase Spw	AMINOGLYCOSIDE	AMINOGLYCOSIDE
sg_12	contig_7274	spw	56315	57104	+	97.41	96.33	ANT(9) family aminoglycoside nucleotidyltransferase Spw	AMINOGLYCOSIDE	AMINOGLYCOSIDE
sg_12	contig_26577	str	27687	28535	-	100	100	streptomycin adenylyltransferase Str	AMINOGLYCOSIDE	STREPTOMYCIN
sg_12	contig_14902	sul1	42201	43040	-	100	100	sulfonamide-resistant dihydropteroate synthase Sul1	SULFONAMIDE	SULFONAMIDE
sg_12	contig_14902	sul1	51368	52207	-	100	100	sulfonamide-resistant dihydropteroate synthase Sul1	SULFONAMIDE	SULFONAMIDE
sg_12	contig_27646	sul2	294	1109	+	100	100	sulfonamide-resistant dihydropteroate synthase Sul2	SULFONAMIDE	SULFONAMIDE
sg_12	contig_27646	sul2	8743	9558	-	100	100	sulfonamide-resistant dihydropteroate synthase Sul2	SULFONAMIDE	SULFONAMIDE
sg_12	contig_29917	sul2	2257	3078	-	99.88	98.54	sulfonamide-resistant dihydropteroate synthase Sul2	SULFONAMIDE	SULFONAMIDE
sg_12	contig_2470	tet(36)	13709	15631	+	100	98.8	tetracycline resistance ribosomal protection protein Tet(36)	TETRACYCLINE	TETRACYCLINE
sg_12	contig_2491	tet(36)	12491	14413	+	100	98.8	tetracycline resistance ribosomal protection protein Tet(36)	TETRACYCLINE	TETRACYCLINE
sg_12	contig_2570	tet(36)	50636	52558	+	100	98.8	tetracycline resistance ribosomal protection protein Tet(36)	TETRACYCLINE	TETRACYCLINE
sg_12	contig_31643	tet(36)	949	2858	-	99.32	95.86	tetracycline resistance ribosomal protection protein Tet(36)	TETRACYCLINE	TETRACYCLINE
sg_12	contig_5125	tet(36)	46326	48248	-	100	98.8	tetracycline resistance ribosomal protection protein Tet(36)	TETRACYCLINE	TETRACYCLINE
sg_12	contig_27265	tet(L)	5047	6363	-	94.36	96.76	tetracycline efflux MFS transporter Tet(L)	TETRACYCLINE	TETRACYCLINE
sg_12	contig_1239	tet(M)	215376	217295	+	100	99.84	tetracycline resistance ribosomal protection protein Tet(M)	TETRACYCLINE	TETRACYCLINE
sg_12	contig_1239	tet(M)	1766225	1768144	+	100	99.84	tetracycline resistance ribosomal protection protein Tet(M)	TETRACYCLINE	TETRACYCLINE
sg_12	contig_1274	tet(M)	1723	3642	+	100	99.9	tetracycline resistance ribosomal protection protein Tet(M)	TETRACYCLINE	TETRACYCLINE
sg_12	contig_1409	tet(M)	62750	64669	+	100	100	tetracycline resistance ribosomal protection protein Tet(M)	TETRACYCLINE	TETRACYCLINE
sg_12	contig_1648	tet(M)	1659	3578	+	100	99.9	tetracycline resistance ribosomal protection protein Tet(M)	TETRACYCLINE	TETRACYCLINE
sg_12	contig_4852	tet(M)	1731	3650	+	100	99.84	tetracycline resistance ribosomal protection protein Tet(M)	TETRACYCLINE	TETRACYCLINE
sg_12	contig_5772	tet(M)	11202	13121	+	100	99.84	tetracycline resistance ribosomal protection protein Tet(M)	TETRACYCLINE	TETRACYCLINE
sg_12	contig_49546	tet(O)	10181	12100	-	100	99.95	tetracycline resistance ribosomal protection protein Tet(O)	TETRACYCLINE	TETRACYCLINE
sg_12	contig_33	tet(Q)	780334	782259	+	100	99.84	tetracycline resistance ribosomal protection protein Tet(Q)	TETRACYCLINE	TETRACYCLINE
sg_12	contig_67	tet(Q)	32859	34784	-	100	99.84	tetracycline resistance ribosomal protection protein Tet(Q)	TETRACYCLINE	TETRACYCLINE
sg_12	contig_1207	tet(T)	199356	201314	-	100	91.53	tetracycline resistance ribosomal protection protein Tet(T)	TETRACYCLINE	TETRACYCLINE
sg_12	contig_1423	tet(T)	18891	20846	+	100	91.51	tetracycline resistance ribosomal protection protein Tet(T)	TETRACYCLINE	TETRACYCLINE
sg_12	contig_2124	tet(T)	25433	27388	-	100	90.9	tetracycline resistance ribosomal protection protein Tet(T)	TETRACYCLINE	TETRACYCLINE
sg_12	contig_4396	tet(T)	36164	38119	+	100	92.33	tetracycline resistance ribosomal protection protein Tet(T)	TETRACYCLINE	TETRACYCLINE
sg_12	contig_1476	tet(W)	33654	35573	-	100	100	tetracycline resistance ribosomal protection protein Tet(W)	TETRACYCLINE	TETRACYCLINE
sg_12	contig_49041	tet(W)	232	2151	-	100	99.95	tetracycline resistance ribosomal protection protein Tet(W)	TETRACYCLINE	TETRACYCLINE
sg_12	contig_6965	tet(W)	14854	16773	-	100	99.58	tetracycline resistance ribosomal protection protein Tet(W)	TETRACYCLINE	TETRACYCLINE
sg_12	contig_896	tet(W)	19468	21387	+	100	99.06	tetracycline resistance ribosomal protection protein Tet(W)	TETRACYCLINE	TETRACYCLINE
sg_12	contig_51148	tet(W/N/W)	7912	9834	-	99.27	95.56	tetracycline resistance ribosomal protection mosaic protein Tet(W/N/W)	TETRACYCLINE	TETRACYCLINE
sg_12	contig_46597	tet(X6)	8784	9950	+	100	97.26	tetracycline inactivating enzyme Tet(X6)	TETRACYCLINE	TIGECYCLINE TYPE C
sg_12	contig_27646	tet(Y)	5418	6593	+	100	100	tetracycline efflux MFS transporter Tet(Y)	TETRACYCLINE	TETRACYCLINE
sg_12	contig_40540	vanR-B	17770	18434	+	100	99.25	vancomycin resistance response regulator transcription factor VanR-B	GLYCOPEPTIDE	VANCOMYCIN
sg_12	contig_40540	vanS-B	18434	19782	+	100	98.59	vancomycin resistance histidine kinase VanS-B	GLYCOPEPTIDE	VANCOMYCIN
sg_12	contig_40540	vanY-B	19953	20735	+	97.03	99.49	D-Ala-D-Ala carboxypeptidase VanY-B	GLYCOPEPTIDE	VANCOMYCIN
sg_13	contig_2601	aad9	4244	5019	-	99.87	99.74	ANT(9) family aminoglycoside nucleotidyltransferase	AMINOGLYCOSIDE	AMINOGLYCOSIDE
sg_13	contig_33467	aadA1	2584	3375	+	100	99.87	ANT(3'')-Ia family aminoglycoside nucleotidyltransferase AadA1	AMINOGLYCOSIDE	STREPTOMYCIN
sg_13	contig_35600	aadA1	12516	13307	+	100	99.87	ANT(3'')-Ia family aminoglycoside nucleotidyltransferase AadA1	AMINOGLYCOSIDE	STREPTOMYCIN
sg_13	contig_2596	aadE	5789	6655	-	100	100	aminoglycoside 6-adenylyltransferase AadE	AMINOGLYCOSIDE	STREPTOMYCIN
sg_13	contig_1219	ant(6)-Ia	1434	2296	+	99.42	92.24	aminoglycoside nucleotidyltransferase ANT(6)-Ia	AMINOGLYCOSIDE	STREPTOMYCIN
sg_13	contig_15920	ant(6)-Ib	4319	5176	+	100	100	aminoglycoside nucleotidyltransferase ANT(6)-Ib	AMINOGLYCOSIDE	STREPTOMYCIN
sg_13	contig_15921	ant(6)-Ib	15	665	+	74.94	92.83	aminoglycoside nucleotidyltransferase ANT(6)-Ib	AMINOGLYCOSIDE	STREPTOMYCIN
sg_13	contig_34265	erm(35)	2554	3365	-	100	96.8	23S rRNA (adenine(2058)-N(6))-methyltransferase Erm(35)	LINCOSAMIDE/MACROLIDE	CLINDAMYCIN/ERYTHROMYCIN
sg_13	contig_12742	erm(47)	5617	6357	+	100	99.06	23S rRNA (adenine(2058)-N(6))-methyltransferase Erm(47)	LINCOSAMIDE/MACROLIDE/STREPTOGRAMIN	AZITHROMYCIN/CLINDAMYCIN/ERYTHROMYCIN/LINCOMYCIN/STREPTOGRAMIN
sg_13	contig_16476	erm(A)	1543	2275	-	100	91	23S rRNA (adenine(2058)-N(6))-methyltransferase Erm(A)	LINCOSAMIDE/MACROLIDE	AZITHROMYCIN/CLARITHROMYCIN/CLINDAMYCIN/ERYTHROMYCIN/TELITHROMYCIN
sg_13	contig_4852	erm(A)	383088	383819	-	100	92.21	23S rRNA (adenine(2058)-N(6))-methyltransferase Erm(A)	LINCOSAMIDE/MACROLIDE	AZITHROMYCIN/CLARITHROMYCIN/CLINDAMYCIN/ERYTHROMYCIN/TELITHROMYCIN
sg_13	contig_9789	erm(A)	244	975	-	100	92.21	23S rRNA (adenine(2058)-N(6))-methyltransferase Erm(A)	LINCOSAMIDE/MACROLIDE	AZITHROMYCIN/CLARITHROMYCIN/CLINDAMYCIN/ERYTHROMYCIN/TELITHROMYCIN
sg_13	contig_2300	erm(B)	255917	256654	+	100	99.86	23S rRNA (adenine(2058)-N(6))-methyltransferase Erm(B)	LINCOSAMIDE/MACROLIDE/STREPTOGRAMIN	CLINDAMYCIN/ERYTHROMYCIN/STREPTOGRAMIN B
sg_13	contig_1520	erm(G)	7038	7782	+	100	97.99	23S rRNA (adenine(2058)-N(6))-methyltransferase Erm(G)	LINCOSAMIDE/MACROLIDE/STREPTOGRAMIN	ERYTHROMYCIN/LINCOSAMIDE/STREPTOGRAMIN/TYLOSIN
sg_13	contig_273	estT	976	1818	+	99.29	99.06	macrolide hydrolase EstT	MACROLIDE	TYLOSIN
sg_13	contig_275	estT	2945	3787	+	99.29	99.06	macrolide hydrolase EstT	MACROLIDE	TYLOSIN
sg_13	contig_276	estT	5184	6026	+	99.29	99.18	macrolide hydrolase EstT	MACROLIDE	TYLOSIN
sg_13	contig_343	estT	2242	3084	-	99.29	99.18	macrolide hydrolase EstT	MACROLIDE	TYLOSIN
sg_13	contig_656	estT	30001	30843	-	99.29	99.18	macrolide hydrolase EstT	MACROLIDE	TYLOSIN
sg_13	contig_18972	lnu(C)	4916	5414	-	100	90.78	lincosamide nucleotidyltransferase Lnu(C)	LINCOSAMIDE	LINCOSAMIDE
sg_13	contig_30684	lnu(C)	27070	27565	+	100	98.19	lincosamide nucleotidyltransferase Lnu(C)	LINCOSAMIDE	LINCOSAMIDE
sg_13	contig_299	lnu(I)	46047	46824	+	99.87	91.26	lincosamide nucleotidyltransferase Lnu(I)	LINCOSAMIDE	LINCOSAMIDE
sg_13	contig_35327	mef(A)	918	2149	-	99.51	95.54	macrolide efflux MFS transporter Mef(A)	MACROLIDE	AZITHROMYCIN/ERYTHROMYCIN
sg_13	contig_21911	mef(B)	6731	7961	+	100	96.83	macrolide efflux MFS transporter Mef(B)	MACROLIDE	AZITHROMYCIN/ERYTHROMYCIN
sg_13	contig_3241	mph(B)	780	1688	-	100	96.04	Mph(B) family macrolide 2'-phosphotransferase	MACROLIDE	ERYTHROMYCIN/SPIRAMYCIN/TELITHROMYCIN
sg_13	contig_3276	spw	377	1149	-	95.31	95.99	ANT(9) family aminoglycoside nucleotidyltransferase Spw	AMINOGLYCOSIDE	AMINOGLYCOSIDE
sg_13	contig_19966	str	870	1718	+	100	100	streptomycin adenylyltransferase Str	AMINOGLYCOSIDE	STREPTOMYCIN
sg_13	contig_27035	str	2051	2899	+	100	100	streptomycin adenylyltransferase Str	AMINOGLYCOSIDE	STREPTOMYCIN
sg_13	contig_12069	tet(36)	588	2533	-	99.79	94.41	tetracycline resistance ribosomal protection protein Tet(36)	TETRACYCLINE	TETRACYCLINE
sg_13	contig_17706	tet(36)	2452	4363	+	99.32	94.67	tetracycline resistance ribosomal protection protein Tet(36)	TETRACYCLINE	TETRACYCLINE
sg_13	contig_366	tet(36)	16255	18177	+	100	98.8	tetracycline resistance ribosomal protection protein Tet(36)	TETRACYCLINE	TETRACYCLINE
sg_13	contig_9656	tet(36)	126797	128714	+	99.12	96.33	tetracycline resistance ribosomal protection protein Tet(36)	TETRACYCLINE	TETRACYCLINE
sg_13	contig_7947	tet(40)	1878	3098	-	100	99.92	tetracycline efflux MFS transporter Tet(40)	TETRACYCLINE	TETRACYCLINE
sg_13	contig_15920	tet(44)	2082	4004	+	100	99.64	tetracycline resistance ribosomal protection protein Tet(44)	TETRACYCLINE	TETRACYCLINE
sg_13	contig_1101	tet(M)	184368	186287	+	100	100	tetracycline resistance ribosomal protection protein Tet(M)	TETRACYCLINE	TETRACYCLINE
sg_13	contig_1466	tet(M)	16903	18822	+	100	99.9	tetracycline resistance ribosomal protection protein Tet(M)	TETRACYCLINE	TETRACYCLINE
sg_13	contig_19966	tet(M)	39584	41505	-	100	99.84	tetracycline resistance ribosomal protection protein Tet(M)	TETRACYCLINE	TETRACYCLINE
sg_13	contig_5496	tet(M)	775284	777203	-	100	99.84	tetracycline resistance ribosomal protection protein Tet(M)	TETRACYCLINE	TETRACYCLINE
sg_13	contig_561	tet(M)	78311	80230	-	100	100	tetracycline resistance ribosomal protection protein Tet(M)	TETRACYCLINE	TETRACYCLINE
sg_13	contig_1398	tet(O)	22016	23935	+	100	99.95	tetracycline resistance ribosomal protection protein Tet(O)	TETRACYCLINE	TETRACYCLINE
sg_13	contig_7275	tet(Q)	16129	18054	+	100	99.84	tetracycline resistance ribosomal protection protein Tet(Q)	TETRACYCLINE	TETRACYCLINE
sg_13	contig_2065	tet(T)	361480	363435	-	100	91.51	tetracycline resistance ribosomal protection protein Tet(T)	TETRACYCLINE	TETRACYCLINE
sg_13	contig_2626	tet(T)	76614	78575	-	100	91.69	tetracycline resistance ribosomal protection protein Tet(T)	TETRACYCLINE	TETRACYCLINE
sg_13	contig_3779	tet(T)	15212	17167	-	100	90.9	tetracycline resistance ribosomal protection protein Tet(T)	TETRACYCLINE	TETRACYCLINE
sg_13	contig_1206	tet(W)	6146	8065	+	100	99.17	tetracycline resistance ribosomal protection protein Tet(W)	TETRACYCLINE	TETRACYCLINE
sg_13	contig_1208	tet(W)	24916	26835	-	100	99.69	tetracycline resistance ribosomal protection protein Tet(W)	TETRACYCLINE	TETRACYCLINE
sg_13	contig_1261	tet(W)	7072	8991	-	100	100	tetracycline resistance ribosomal protection protein Tet(W)	TETRACYCLINE	TETRACYCLINE
sg_13	contig_1498	tet(W)	688	2607	+	100	100	tetracycline resistance ribosomal protection protein Tet(W)	TETRACYCLINE	TETRACYCLINE
sg_13	contig_5840	tet(W)	10858	12778	-	100	99.22	tetracycline resistance ribosomal protection protein Tet(W)	TETRACYCLINE	TETRACYCLINE
sg_13	contig_16604	tet(Y)	347	1520	-	99.83	99.32	tetracycline efflux MFS transporter Tet(Y)	TETRACYCLINE	TETRACYCLINE
sg_13	contig_1641	vanB	67560	68587	+	99.9	99.61	D-alanine--(R)-lactate ligase VanB	GLYCOPEPTIDE	VANCOMYCIN
sg_13	contig_1641	vanH-B	66595	67567	+	100	97.33	D-lactate dehydrogenase VanH-B	GLYCOPEPTIDE	VANCOMYCIN
sg_13	contig_1641	vanR-B	62771	63433	+	100	99.55	vancomycin resistance response regulator transcription factor VanR-B	GLYCOPEPTIDE	VANCOMYCIN
sg_13	contig_1641	vanS-B	63433	64776	+	100	99.03	vancomycin resistance histidine kinase VanS-B	GLYCOPEPTIDE	VANCOMYCIN
sg_13	contig_1641	vanW-B	65771	66598	+	100	99.28	glycopeptide resistance accessory protein VanW-B	GLYCOPEPTIDE	VANCOMYCIN
sg_13	contig_1641	vanX-B	68593	69201	+	100	100	D-Ala-D-Ala dipeptidase VanX-B	GLYCOPEPTIDE	VANCOMYCIN
sg_13	contig_1641	vanY-B	64947	65753	+	100	99.5	D-Ala-D-Ala carboxypeptidase VanY-B	GLYCOPEPTIDE	VANCOMYCIN
sg_14	contig_14896	aac(3)-IVa	11365	12141	-	100	100	aminoglycoside N-acetyltransferase AAC(3)-IVa	AMINOGLYCOSIDE	APRAMYCIN/GENTAMICIN/TOBRAMYCIN
sg_14	contig_1843	aad9	3046	3822	-	100	100	ANT(9) family aminoglycoside nucleotidyltransferase	AMINOGLYCOSIDE	AMINOGLYCOSIDE
sg_14	contig_17353	aadA1	13977	14768	-	100	99.87	ANT(3'')-Ia family aminoglycoside nucleotidyltransferase AadA1	AMINOGLYCOSIDE	STREPTOMYCIN
sg_14	contig_19916	aadA1	3304	4095	-	100	99.87	ANT(3'')-Ia family aminoglycoside nucleotidyltransferase AadA1	AMINOGLYCOSIDE	STREPTOMYCIN
sg_14	contig_34590	aadA27	1085	1873	-	100	100	ANT(3'')-II family aminoglycoside nucleotidyltransferase AadA27	AMINOGLYCOSIDE	SPECTINOMYCIN/STREPTOMYCIN
sg_14	contig_14230	aadA31	5206	5994	-	100	99.75	ANT(3'')-Ia family aminoglycoside nucleotidyltransferase AadA31	AMINOGLYCOSIDE	STREPTOMYCIN
sg_14	contig_9985	aadA5	8255	9043	+	100	99.87	ANT(3'')-Ia family aminoglycoside nucleotidyltransferase AadA5	AMINOGLYCOSIDE	STREPTOMYCIN
sg_14	contig_1229	aadE	46603	47469	-	100	100	aminoglycoside 6-adenylyltransferase AadE	AMINOGLYCOSIDE	STREPTOMYCIN
sg_14	contig_753	aadE	6186	7052	-	100	100	aminoglycoside 6-adenylyltransferase AadE	AMINOGLYCOSIDE	STREPTOMYCIN
sg_14	contig_818	aadE	25581	26447	-	100	100	aminoglycoside 6-adenylyltransferase AadE	AMINOGLYCOSIDE	STREPTOMYCIN
sg_14	contig_6262	ant(6)-Ia	6172	7035	-	100	100	aminoglycoside nucleotidyltransferase ANT(6)-Ia	AMINOGLYCOSIDE	STREPTOMYCIN
sg_14	contig_9410	ant(6)-Ia	3974	4747	+	85.15	100	aminoglycoside nucleotidyltransferase ANT(6)-Ia	AMINOGLYCOSIDE	STREPTOMYCIN
sg_14	contig_13123	aph(2'')-IIIa	4000	4913	+	99.24	98.81	aminoglycoside O-phosphotransferase APH(2'')-IIIa	AMINOGLYCOSIDE	AMIKACIN/GENTAMICIN/KANAMYCIN/TOBRAMYCIN
sg_14	contig_9386	aph(2'')-IIIa	4014	4935	+	100	99.89	aminoglycoside O-phosphotransferase APH(2'')-IIIa	AMINOGLYCOSIDE	AMIKACIN/GENTAMICIN/KANAMYCIN/TOBRAMYCIN
sg_14	contig_14896	aph(3')-Ia	13384	14198	-	99.88	99.75	aminoglycoside O-phosphotransferase APH(3')-Ia	AMINOGLYCOSIDE	KANAMYCIN
sg_14	contig_14234	aph(3'')-Ib	942	1744	-	99.88	100	aminoglycoside O-phosphotransferase APH(3'')-Ib	AMINOGLYCOSIDE	STREPTOMYCIN
sg_14	contig_16197	aph(3'')-Ib	5923	6725	-	99.88	100	aminoglycoside O-phosphotransferase APH(3'')-Ib	AMINOGLYCOSIDE	STREPTOMYCIN
sg_14	contig_20814	aph(3'')-Ib	3286	4088	-	99.88	100	aminoglycoside O-phosphotransferase APH(3'')-Ib	AMINOGLYCOSIDE	STREPTOMYCIN
sg_14	contig_20816	aph(3'')-Ib	31	833	+	99.88	100	aminoglycoside O-phosphotransferase APH(3'')-Ib	AMINOGLYCOSIDE	STREPTOMYCIN
sg_14	contig_9410	aph(3')-IIIa	5379	6173	+	100	100	aminoglycoside O-phosphotransferase APH(3')-IIIa	AMINOGLYCOSIDE	AMIKACIN/KANAMYCIN
sg_14	contig_14896	aph(4)-Ia	10111	11136	-	100	100	aminoglycoside O-phosphotransferase APH(4)-Ia	AMINOGLYCOSIDE	HYGROMYCIN
sg_14	contig_14234	aph(6)-Id	106	942	-	100	100	aminoglycoside O-phosphotransferase APH(6)-Id	AMINOGLYCOSIDE	STREPTOMYCIN
sg_14	contig_16197	aph(6)-Id	5087	5923	-	100	100	aminoglycoside O-phosphotransferase APH(6)-Id	AMINOGLYCOSIDE	STREPTOMYCIN
sg_14	contig_20814	aph(6)-Id	2450	3286	-	100	100	aminoglycoside O-phosphotransferase APH(6)-Id	AMINOGLYCOSIDE	STREPTOMYCIN
sg_14	contig_20816	aph(6)-Id	833	1670	+	100	99.88	aminoglycoside O-phosphotransferase APH(6)-Id	AMINOGLYCOSIDE	STREPTOMYCIN
sg_14	contig_25064	aph(6)-Id	1	823	+	98.33	100	aminoglycoside O-phosphotransferase APH(6)-Id	AMINOGLYCOSIDE	STREPTOMYCIN
sg_14	contig_27723	blaACI-1	5020	5874	-	100	100	extended-spectrum class A beta-lactamase ACI-1	BETA-LACTAM	CEPHALOSPORIN
sg_14	contig_16198	blaCARB-16	2168	3064	+	100	100	RTG family carbenicillin-hydrolyzing class A beta-lactamase CARB-16	BETA-LACTAM	BETA-LACTAM
sg_14	contig_6791	blaOXA-119	23707	24518	+	100	95.94	OXA-46 family oxacillin-hydrolyzing class D beta-lactamase OXA-119	BETA-LACTAM	BETA-LACTAM
sg_14	contig_19538	catA16	45901	46560	+	100	99.7	type A-16 chloramphenicol O-acetyltransferase CatQ	PHENICOL	CHLORAMPHENICOL
sg_14	contig_1491	cat-TC	132	852	-	100	98.61	type A-9 chloramphenicol O-acetyltransferase Cat-TC	PHENICOL	CHLORAMPHENICOL
sg_14	contig_22081	cfxA_fam	646	1611	-	100	99.79	CfxA family broad-spectrum class A beta-lactamase	BETA-LACTAM	BETA-LACTAM
sg_14	contig_747	cfxA6	151	1095	+	98.13	99.79	broad-spectrum class A beta-lactamase CfxA6	BETA-LACTAM	BETA-LACTAM
sg_14	contig_14230	dfrA20	7040	7549	+	100	100	trimethoprim-resistant dihydrofolate reductase DfrA20	TRIMETHOPRIM	TRIMETHOPRIM
sg_14	contig_5254	dfrF	25795	26290	+	100	99.6	trimethoprim-resistant dihydrofolate reductase DfrF	TRIMETHOPRIM	TRIMETHOPRIM
sg_14	contig_886	erm(F)	153	953	-	100	100	23S rRNA (adenine(2058)-N(6))-methyltransferase Erm(F)	LINCOSAMIDE/MACROLIDE/STREPTOGRAMIN	CLINDAMYCIN/MACROLIDE/STREPTOGRAMIN
sg_14	contig_6715	lnu(AN2)	110988	111500	-	100	100	lincosamide nucleotidyltransferase Lnu(AN2)	LINCOSAMIDE	LINCOSAMIDE
sg_14	contig_19538	lnu(B)	50713	51516	+	100	100	lincosamide nucleotidyltransferase Lnu(B)	LINCOSAMIDE	LINCOSAMIDE
sg_14	contig_26721	lnu(C)	279	773	+	100	91.92	lincosamide nucleotidyltransferase Lnu(C)	LINCOSAMIDE	LINCOSAMIDE
sg_14	contig_7758	lnu(C)	76	570	-	100	99.19	lincosamide nucleotidyltransferase Lnu(C)	LINCOSAMIDE	LINCOSAMIDE
sg_14	contig_17144	lnu(G)	519	1322	+	99.88	96.77	lincosamide nucleotidyltransferase Lnu(G)	LINCOSAMIDE	LINCOSAMIDE
sg_14	contig_19538	lsa(E)	49175	50659	+	100	100	ABC-F type ribosomal protection protein Lsa(E)	LINCOSAMIDE/STREPTOGRAMIN	LINCOSAMIDE/STREPTOGRAMIN
sg_14	contig_19538	mef(A)	40981	42201	+	99.51	97.54	macrolide efflux MFS transporter Mef(A)	MACROLIDE	AZITHROMYCIN/ERYTHROMYCIN
sg_14	contig_6715	mef(En2)	111525	112730	-	100	99.83	macrolide efflux MFS transporter Mef(En2)	MACROLIDE	MACROLIDE
sg_14	contig_19538	msr(D)	42319	43782	+	100	91.46	ABC-F type ribosomal protection protein Msr(D)	MACROLIDE/STREPTOGRAMIN	AZITHROMYCIN/ERYTHROMYCIN/STREPTOGRAMIN B
sg_14	contig_1582	nimJ	17	515	+	100	99.4	5-nitroimidazole reductase NimJ	NITROIMIDAZOLE	NITROIMIDAZOLE
sg_14	contig_9410	sat4	4744	5286	+	100	100	streptothricin N-acetyltransferase Sat4	STREPTOTHRICIN	STREPTOTHRICIN
sg_14	contig_6262	spw	4660	5469	-	100	100	ANT(9) family aminoglycoside nucleotidyltransferase Spw	AMINOGLYCOSIDE	AMINOGLYCOSIDE
sg_14	contig_9415	spw	933	1745	+	100	99.02	ANT(9) family aminoglycoside nucleotidyltransferase Spw	AMINOGLYCOSIDE	AMINOGLYCOSIDE
sg_14	contig_195	str	643	1492	+	100	99.77	streptomycin adenylyltransferase Str	AMINOGLYCOSIDE	STREPTOMYCIN
sg_14	contig_197	str	13759	14607	+	100	100	streptomycin adenylyltransferase Str	AMINOGLYCOSIDE	STREPTOMYCIN
sg_14	contig_14230	sul2	8250	9065	-	100	100	sulfonamide-resistant dihydropteroate synthase Sul2	SULFONAMIDE	SULFONAMIDE
sg_14	contig_34284	tet(39)	5871	6921	-	88.47	100	tetracycline efflux MFS transporter Tet(39)	TETRACYCLINE	TETRACYCLINE
sg_14	contig_6343	tet(40)	14	1234	+	100	100	tetracycline efflux MFS transporter Tet(40)	TETRACYCLINE	TETRACYCLINE
sg_14	contig_20814	tet(H)	1	1179	-	98	100	tetracycline efflux MFS transporter Tet(H)	TETRACYCLINE	TETRACYCLINE
sg_14	contig_16478	tet(M)	17619	19538	+	100	100	tetracycline resistance ribosomal protection protein Tet(M)	TETRACYCLINE	TETRACYCLINE
sg_14	contig_6261	tet(M)	2391	4310	+	100	99.84	tetracycline resistance ribosomal protection protein Tet(M)	TETRACYCLINE	TETRACYCLINE
sg_14	contig_6263	tet(M)	323	2086	+	91.88	99.89	tetracycline resistance ribosomal protection protein Tet(M)	TETRACYCLINE	TETRACYCLINE
sg_14	contig_2862	tet(O)	35597	37516	-	100	99.9	tetracycline resistance ribosomal protection protein Tet(O)	TETRACYCLINE	TETRACYCLINE
sg_14	contig_5706	tet(O/M/O)	26726	28481	+	91.25	92.22	tetracycline resistance ribosomal protection mosaic protein Tet(O/M/O)	TETRACYCLINE	TETRACYCLINE
sg_14	contig_6331	tet(O/M/O)	2106	3787	+	87.34	92.02	tetracycline resistance ribosomal protection mosaic protein Tet(O/M/O)	TETRACYCLINE	TETRACYCLINE
sg_14	contig_6346	tet(O/W/32/O)	3342	5261	+	100	99.9	tetracycline resistance ribosomal protection mosaic protein Tet(O/W/32/O)	TETRACYCLINE	TETRACYCLINE
sg_14	contig_1382	tet(Q)	216	2141	+	100	90.5	tetracycline resistance ribosomal protection protein Tet(Q)	TETRACYCLINE	TETRACYCLINE
sg_14	contig_1458	tet(Q)	17	1942	-	100	97.3	tetracycline resistance ribosomal protection protein Tet(Q)	TETRACYCLINE	TETRACYCLINE
sg_14	contig_1558	tet(Q)	54089	56014	-	100	99.74	tetracycline resistance ribosomal protection protein Tet(Q)	TETRACYCLINE	TETRACYCLINE
sg_14	contig_10925	tet(W)	12120	14039	+	100	99.17	tetracycline resistance ribosomal protection protein Tet(W)	TETRACYCLINE	TETRACYCLINE
sg_14	contig_1763	tet(W)	14062	15981	+	99.95	99.38	tetracycline resistance ribosomal protection protein Tet(W)	TETRACYCLINE	TETRACYCLINE
sg_15	contig_1242	aad9	822	1598	+	100	100	ANT(9) family aminoglycoside nucleotidyltransferase	AMINOGLYCOSIDE	AMINOGLYCOSIDE
sg_15	contig_1333	aad9	11241	12017	-	100	99.74	ANT(9) family aminoglycoside nucleotidyltransferase	AMINOGLYCOSIDE	AMINOGLYCOSIDE
sg_15	contig_33116	aadA1	4817	5608	-	100	99.87	ANT(3'')-Ia family aminoglycoside nucleotidyltransferase AadA1	AMINOGLYCOSIDE	STREPTOMYCIN
sg_15	contig_36758	aadA1	6942	7734	+	100	99.75	ANT(3'')-Ia family aminoglycoside nucleotidyltransferase AadA1	AMINOGLYCOSIDE	STREPTOMYCIN
sg_15	contig_13096	aadA27	160	948	+	100	100	ANT(3'')-II family aminoglycoside nucleotidyltransferase AadA27	AMINOGLYCOSIDE	SPECTINOMYCIN/STREPTOMYCIN
sg_15	contig_13096	aadA27	3910	4698	-	100	100	ANT(3'')-II family aminoglycoside nucleotidyltransferase AadA27	AMINOGLYCOSIDE	SPECTINOMYCIN/STREPTOMYCIN
sg_15	contig_35611	aadA31	589	1377	+	100	99.75	ANT(3'')-Ia family aminoglycoside nucleotidyltransferase AadA31	AMINOGLYCOSIDE	STREPTOMYCIN
sg_15	contig_2423	aadA5	20458	21246	+	100	99.87	ANT(3'')-Ia family aminoglycoside nucleotidyltransferase AadA5	AMINOGLYCOSIDE	STREPTOMYCIN
sg_15	contig_1128	aadE	6806	7672	-	100	100	aminoglycoside 6-adenylyltransferase AadE	AMINOGLYCOSIDE	STREPTOMYCIN
sg_15	contig_1242	aadE	2526	3392	+	99.88	99.31	aminoglycoside 6-adenylyltransferase AadE	AMINOGLYCOSIDE	STREPTOMYCIN
sg_15	contig_2780	aadE	84397	85263	+	100	99.89	aminoglycoside 6-adenylyltransferase AadE	AMINOGLYCOSIDE	STREPTOMYCIN
sg_15	contig_4404	ant(6)-Ia	4523	5386	-	100	100	aminoglycoside nucleotidyltransferase ANT(6)-Ia	AMINOGLYCOSIDE	STREPTOMYCIN
sg_15	contig_7336	ant(6)-Ia	11110	11973	+	100	100	aminoglycoside nucleotidyltransferase ANT(6)-Ia	AMINOGLYCOSIDE	STREPTOMYCIN
sg_15	contig_23055	aph(3'')-Ib	58	860	+	99.88	100	aminoglycoside O-phosphotransferase APH(3'')-Ib	AMINOGLYCOSIDE	STREPTOMYCIN
sg_15	contig_23055	aph(6)-Id	860	1696	+	100	100	aminoglycoside O-phosphotransferase APH(6)-Id	AMINOGLYCOSIDE	STREPTOMYCIN
sg_15	contig_2423	blaOXA-119	19609	20409	+	100	97.75	OXA-46 family oxacillin-hydrolyzing class D beta-lactamase OXA-119	BETA-LACTAM	BETA-LACTAM
sg_15	contig_17902	blaOXA-609	2408	3179	-	99.48	99.35	OXA-61 family class D beta-lactamase OXA-609	BETA-LACTAM	BETA-LACTAM
sg_15	contig_4404	catA16	14569	15228	-	100	99.7	type A-16 chloramphenicol O-acetyltransferase CatQ	PHENICOL	CHLORAMPHENICOL
sg_15	contig_2774	cat-TC	4472	5192	+	100	98.61	type A-9 chloramphenicol O-acetyltransferase Cat-TC	PHENICOL	CHLORAMPHENICOL
sg_15	contig_1169	cfxA6	21320	22282	+	100	99.79	broad-spectrum class A beta-lactamase CfxA6	BETA-LACTAM	BETA-LACTAM
sg_15	contig_1171	cfxA6	4815	5777	-	100	99.69	broad-spectrum class A beta-lactamase CfxA6	BETA-LACTAM	BETA-LACTAM
sg_15	contig_977	cfxA6	5004	5966	-	100	99.79	broad-spectrum class A beta-lactamase CfxA6	BETA-LACTAM	BETA-LACTAM
sg_15	contig_5706	cmx	3370	4545	+	100	100	chloramphenicol efflux MFS transporter Cmx	PHENICOL	CHLORAMPHENICOL
sg_15	contig_33116	dfrA1	5701	6140	-	92.83	100	trimethoprim-resistant dihydrofolate reductase DfrA1	TRIMETHOPRIM	TRIMETHOPRIM
sg_15	contig_1763	dfrD	1924	2412	-	100	99.8	trimethoprim-resistant dihydrofolate reductase DfrD	TRIMETHOPRIM	TRIMETHOPRIM
sg_15	contig_21314	erm(B)	1524	2276	+	100	99.6	23S rRNA (adenine(2058)-N(6))-methyltransferase Erm(B)	LINCOSAMIDE/MACROLIDE/STREPTOGRAMIN	CLINDAMYCIN/ERYTHROMYCIN/STREPTOGRAMIN B
sg_15	contig_7336	erm(B)	16399	17136	+	100	99.86	23S rRNA (adenine(2058)-N(6))-methyltransferase Erm(B)	LINCOSAMIDE/MACROLIDE/STREPTOGRAMIN	CLINDAMYCIN/ERYTHROMYCIN/STREPTOGRAMIN B
sg_15	contig_7946	erm(B)	4353	5090	+	100	99.86	23S rRNA (adenine(2058)-N(6))-methyltransferase Erm(B)	LINCOSAMIDE/MACROLIDE/STREPTOGRAMIN	CLINDAMYCIN/ERYTHROMYCIN/STREPTOGRAMIN B
sg_15	contig_7947	erm(B)	36514	37221	-	95.53	98.73	23S rRNA (adenine(2058)-N(6))-methyltransferase Erm(B)	LINCOSAMIDE/MACROLIDE/STREPTOGRAMIN	CLINDAMYCIN/ERYTHROMYCIN/STREPTOGRAMIN B
sg_15	contig_6746	estT	235994	236840	+	99.29	98.71	macrolide hydrolase EstT	MACROLIDE	TYLOSIN
sg_15	contig_34998	lnu(A)	6785	7270	+	100	99.79	lincosamide nucleotidyltransferase Lnu(A)	LINCOSAMIDE	LINCOSAMIDE
sg_15	contig_5155	lnu(AN2)	68052	68564	+	100	100	lincosamide nucleotidyltransferase Lnu(AN2)	LINCOSAMIDE	LINCOSAMIDE
sg_15	contig_8080	lnu(AN2)	15998	16502	-	98.44	98.44	lincosamide nucleotidyltransferase Lnu(AN2)	LINCOSAMIDE	LINCOSAMIDE
sg_15	contig_4404	lnu(B)	9613	10416	-	100	99.88	lincosamide nucleotidyltransferase Lnu(B)	LINCOSAMIDE	LINCOSAMIDE
sg_15	contig_3413	lnu(G)	10925	11728	-	100	99.5	lincosamide nucleotidyltransferase Lnu(G)	LINCOSAMIDE	LINCOSAMIDE
sg_15	contig_10706	lnu(I)	13383	14153	+	100	99.48	lincosamide nucleotidyltransferase Lnu(I)	LINCOSAMIDE	LINCOSAMIDE
sg_15	contig_4404	lsa(E)	10470	11954	-	100	99.93	ABC-F type ribosomal protection protein Lsa(E)	LINCOSAMIDE/STREPTOGRAMIN	LINCOSAMIDE/STREPTOGRAMIN
sg_15	contig_1158	mef(A)	147944	149164	-	99.51	97.46	macrolide efflux MFS transporter Mef(A)	MACROLIDE	AZITHROMYCIN/ERYTHROMYCIN
sg_15	contig_1390	mef(A)	38297	39517	+	99.51	97.54	macrolide efflux MFS transporter Mef(A)	MACROLIDE	AZITHROMYCIN/ERYTHROMYCIN
sg_15	contig_35880	mef(A)	2195	3413	-	100	98.52	macrolide efflux MFS transporter Mef(A)	MACROLIDE	AZITHROMYCIN/ERYTHROMYCIN
sg_15	contig_4404	mef(A)	18931	20148	-	100	96.22	macrolide efflux MFS transporter Mef(A)	MACROLIDE	AZITHROMYCIN/ERYTHROMYCIN
sg_15	contig_1239	mef(B)	534452	535681	+	100	96.91	macrolide efflux MFS transporter Mef(B)	MACROLIDE	AZITHROMYCIN/ERYTHROMYCIN
sg_15	contig_5155	mef(En2)	66822	68027	+	100	99.83	macrolide efflux MFS transporter Mef(En2)	MACROLIDE	MACROLIDE
sg_15	contig_14723	mph(B)	3	901	-	98.57	91.1	Mph(B) family macrolide 2'-phosphotransferase	MACROLIDE	ERYTHROMYCIN/SPIRAMYCIN/TELITHROMYCIN
sg_15	contig_35880	msr(D)	609	2072	-	100	97.61	ABC-F type ribosomal protection protein Msr(D)	MACROLIDE/STREPTOGRAMIN	AZITHROMYCIN/ERYTHROMYCIN/STREPTOGRAMIN B
sg_15	contig_4404	msr(D)	17347	18810	-	100	91.46	ABC-F type ribosomal protection protein Msr(D)	MACROLIDE/STREPTOGRAMIN	AZITHROMYCIN/ERYTHROMYCIN/STREPTOGRAMIN B
sg_15	contig_33116	qacEdelta1	4306	4653	-	100	100	quaternary ammonium compound efflux SMR transporter QacE delta 1	QUATERNARY AMMONIUM	QUATERNARY AMMONIUM
sg_15	contig_15128	sat4	24414	24957	-	99.63	91.91	streptothricin N-acetyltransferase Sat4	STREPTOTHRICIN	STREPTOTHRICIN
sg_15	contig_4404	spw	3011	3820	-	100	100	ANT(9) family aminoglycoside nucleotidyltransferase Spw	AMINOGLYCOSIDE	AMINOGLYCOSIDE
sg_15	contig_7947	str	39607	40455	-	100	100	streptomycin adenylyltransferase Str	AMINOGLYCOSIDE	STREPTOMYCIN
sg_15	contig_33116	sul1	3473	4312	-	100	100	sulfonamide-resistant dihydropteroate synthase Sul1	SULFONAMIDE	SULFONAMIDE
sg_15	contig_11004	sul2	106855	107670	+	100	100	sulfonamide-resistant dihydropteroate synthase Sul2	SULFONAMIDE	SULFONAMIDE
sg_15	contig_3276	tet(32)	354493	356412	-	100	100	tetracycline resistance ribosomal protection protein Tet(32)	TETRACYCLINE	TETRACYCLINE
sg_15	contig_8244	tet(36)	1131080	1133002	+	100	98.8	tetracycline resistance ribosomal protection protein Tet(36)	TETRACYCLINE	TETRACYCLINE
sg_15	contig_2867	tet(40)	157	1377	-	100	100	tetracycline efflux MFS transporter Tet(40)	TETRACYCLINE	TETRACYCLINE
sg_15	contig_12096	tet(44)	27158	29082	+	99.95	97.61	tetracycline resistance ribosomal protection protein Tet(44)	TETRACYCLINE	TETRACYCLINE
sg_15	contig_12098	tet(44)	1189	3111	+	100	98.08	tetracycline resistance ribosomal protection protein Tet(44)	TETRACYCLINE	TETRACYCLINE
sg_15	contig_16904	tet(44)	21723	23645	+	100	98.02	tetracycline resistance ribosomal protection protein Tet(44)	TETRACYCLINE	TETRACYCLINE
sg_15	contig_24860	tet(H)	778	1960	-	100	99.92	tetracycline efflux MFS transporter Tet(H)	TETRACYCLINE	TETRACYCLINE
sg_15	contig_3424	tet(M)	10515	12434	+	100	99.9	tetracycline resistance ribosomal protection protein Tet(M)	TETRACYCLINE	TETRACYCLINE
sg_15	contig_3425	tet(M)	45356	47275	+	100	100	tetracycline resistance ribosomal protection protein Tet(M)	TETRACYCLINE	TETRACYCLINE
sg_15	contig_3426	tet(M)	4052	5971	+	100	99.84	tetracycline resistance ribosomal protection protein Tet(M)	TETRACYCLINE	TETRACYCLINE
sg_15	contig_4393	tet(M)	3074	4993	-	100	99.9	tetracycline resistance ribosomal protection protein Tet(M)	TETRACYCLINE	TETRACYCLINE
sg_15	contig_2573	tet(O)	31038	32957	+	100	99.69	tetracycline resistance ribosomal protection protein Tet(O)	TETRACYCLINE	TETRACYCLINE
sg_15	contig_2859	tet(O)	11914	13833	-	100	99.95	tetracycline resistance ribosomal protection protein Tet(O)	TETRACYCLINE	TETRACYCLINE
sg_15	contig_1242	tet(Q)	6218	8143	-	100	99.06	tetracycline resistance ribosomal protection protein Tet(Q)	TETRACYCLINE	TETRACYCLINE
sg_15	contig_1648	tet(Q)	5899	7824	-	100	90.5	tetracycline resistance ribosomal protection protein Tet(Q)	TETRACYCLINE	TETRACYCLINE
sg_15	contig_761	tet(Q)	117550	119475	-	100	99.9	tetracycline resistance ribosomal protection protein Tet(Q)	TETRACYCLINE	TETRACYCLINE
sg_15	contig_7336	tet(S)	135	2060	-	100	100	tetracycline resistance ribosomal protection protein Tet(S)	TETRACYCLINE	TETRACYCLINE
sg_15	contig_35401	tet(T)	6362	8317	+	100	92.38	tetracycline resistance ribosomal protection protein Tet(T)	TETRACYCLINE	TETRACYCLINE
sg_15	contig_23847	tet(W)	1	1387	+	72.24	100	tetracycline resistance ribosomal protection protein Tet(W)	TETRACYCLINE	TETRACYCLINE
sg_15	contig_2778	tet(W)	27914	29843	-	99.64	97.57	tetracycline resistance ribosomal protection protein Tet(W)	TETRACYCLINE	TETRACYCLINE
sg_15	contig_2779	tet(W)	5000	6919	+	100	100	tetracycline resistance ribosomal protection protein Tet(W)	TETRACYCLINE	TETRACYCLINE
sg_15	contig_3036	tet(W)	835517	837436	-	100	100	tetracycline resistance ribosomal protection protein Tet(W)	TETRACYCLINE	TETRACYCLINE
sg_15	contig_35308	tet(W)	1033	2953	-	100	99.58	tetracycline resistance ribosomal protection protein Tet(W)	TETRACYCLINE	TETRACYCLINE
sg_15	contig_5233	tet(W)	1141	3065	-	99.64	98.08	tetracycline resistance ribosomal protection protein Tet(W)	TETRACYCLINE	TETRACYCLINE
sg_15	contig_5237	tet(W)	34725	36644	-	100	99.95	tetracycline resistance ribosomal protection protein Tet(W)	TETRACYCLINE	TETRACYCLINE
sg_15	contig_5246	tet(W)	5924	7836	+	99.64	99.69	tetracycline resistance ribosomal protection protein Tet(W)	TETRACYCLINE	TETRACYCLINE
sg_15	contig_35458	tet(X6)	2133	3296	-	100	99.91	tetracycline inactivating enzyme Tet(X6)	TETRACYCLINE	TIGECYCLINE TYPE C
sg_16	contig_16346	aac(6')_E111	871	1305	-	100	95.17	aminoglycoside 6'-N-acetyltransferase AAC(6')-E111	AMINOGLYCOSIDE	AMIKACIN/KANAMYCIN/TOBRAMYCIN
sg_16	contig_11786	aadA1	35580	36370	-	100	99.75	ANT(3'')-Ia family aminoglycoside nucleotidyltransferase AadA1	AMINOGLYCOSIDE	STREPTOMYCIN
sg_16	contig_12126	aadA1	1163	1953	-	99.62	98.24	ANT(3'')-Ia family aminoglycoside nucleotidyltransferase AadA1	AMINOGLYCOSIDE	STREPTOMYCIN
sg_16	contig_12127	aadA1	1351	2135	-	99.24	97.98	ANT(3'')-Ia family aminoglycoside nucleotidyltransferase AadA1	AMINOGLYCOSIDE	STREPTOMYCIN
sg_16	contig_14848	aadA1	14675	15463	+	100	100	ANT(3'')-Ia family aminoglycoside nucleotidyltransferase AadA1	AMINOGLYCOSIDE	STREPTOMYCIN
sg_16	contig_255	aadA1	90574	91365	+	100	99.87	ANT(3'')-Ia family aminoglycoside nucleotidyltransferase AadA1	AMINOGLYCOSIDE	STREPTOMYCIN
sg_16	contig_26654	aadA1	942	1733	-	100	99.87	ANT(3'')-Ia family aminoglycoside nucleotidyltransferase AadA1	AMINOGLYCOSIDE	STREPTOMYCIN
sg_16	contig_8182	aadA1	55780	56571	+	100	99.87	ANT(3'')-Ia family aminoglycoside nucleotidyltransferase AadA1	AMINOGLYCOSIDE	STREPTOMYCIN
sg_16	contig_1929	aadE	4496	5362	+	100	100	aminoglycoside 6-adenylyltransferase AadE	AMINOGLYCOSIDE	STREPTOMYCIN
sg_16	contig_3957	aadE	14467	15333	+	100	99.89	aminoglycoside 6-adenylyltransferase AadE	AMINOGLYCOSIDE	STREPTOMYCIN
sg_16	contig_3958	aadE	3504	4370	-	100	100	aminoglycoside 6-adenylyltransferase AadE	AMINOGLYCOSIDE	STREPTOMYCIN
sg_16	contig_18588	aadS	13844	14711	+	100	99.31	aminoglycoside 6-adenylyltransferase AadS	AMINOGLYCOSIDE	STREPTOMYCIN
sg_16	contig_46203	aadS	988	1851	+	100	99.88	aminoglycoside 6-adenylyltransferase AadS	AMINOGLYCOSIDE	STREPTOMYCIN
sg_16	contig_7944	ant(6)-Ia	7135	7996	+	99.42	96.4	aminoglycoside nucleotidyltransferase ANT(6)-Ia	AMINOGLYCOSIDE	STREPTOMYCIN
sg_16	contig_18534	ant(6)-Ib	295	1152	+	100	100	aminoglycoside nucleotidyltransferase ANT(6)-Ib	AMINOGLYCOSIDE	STREPTOMYCIN
sg_16	contig_1909	aph(3'')-Ib	978	1780	-	99.88	100	aminoglycoside O-phosphotransferase APH(3'')-Ib	AMINOGLYCOSIDE	STREPTOMYCIN
sg_16	contig_8182	blaOXA-205	54416	55168	+	93.38	90.26	OXA-46 family oxacillin-hydrolyzing class D beta-lactamase OXA-205	BETA-LACTAM	BETA-LACTAM
sg_16	contig_37826	catA16	8360	9019	+	100	99.7	type A-16 chloramphenicol O-acetyltransferase CatQ	PHENICOL	CHLORAMPHENICOL
sg_16	contig_7519	dfrA36	9691	10278	+	99.83	99.66	trimethoprim-resistant dihydrofolate reductase DfrA36	TRIMETHOPRIM	TRIMETHOPRIM
sg_16	contig_7304	erm(42)	10619	11524	+	100	100	23S rRNA (adenine(2058)-N(6))-methyltransferase Erm(42)	LINCOSAMIDE/MACROLIDE	CLINDAMYCIN/ERYTHROMYCIN
sg_16	contig_11443	erm(47)	28240	28980	+	100	99.59	23S rRNA (adenine(2058)-N(6))-methyltransferase Erm(47)	LINCOSAMIDE/MACROLIDE/STREPTOGRAMIN	AZITHROMYCIN/CLINDAMYCIN/ERYTHROMYCIN/LINCOMYCIN/STREPTOGRAMIN
sg_16	contig_16323	erm(A)	4472	5203	-	100	92.21	23S rRNA (adenine(2058)-N(6))-methyltransferase Erm(A)	LINCOSAMIDE/MACROLIDE	AZITHROMYCIN/CLARITHROMYCIN/CLINDAMYCIN/ERYTHROMYCIN/TELITHROMYCIN
sg_16	contig_24232	erm(B)	5780	6517	-	100	99.86	23S rRNA (adenine(2058)-N(6))-methyltransferase Erm(B)	LINCOSAMIDE/MACROLIDE/STREPTOGRAMIN	CLINDAMYCIN/ERYTHROMYCIN/STREPTOGRAMIN B
sg_16	contig_3957	erm(B)	2639	3384	+	99.87	99.47	23S rRNA (adenine(2058)-N(6))-methyltransferase Erm(B)	LINCOSAMIDE/MACROLIDE/STREPTOGRAMIN	CLINDAMYCIN/ERYTHROMYCIN/STREPTOGRAMIN B
sg_16	contig_3958	erm(B)	6715	7452	-	100	99.86	23S rRNA (adenine(2058)-N(6))-methyltransferase Erm(B)	LINCOSAMIDE/MACROLIDE/STREPTOGRAMIN	CLINDAMYCIN/ERYTHROMYCIN/STREPTOGRAMIN B
sg_16	contig_18588	erm(F)	12588	13388	-	100	99.62	23S rRNA (adenine(2058)-N(6))-methyltransferase Erm(F)	LINCOSAMIDE/MACROLIDE/STREPTOGRAMIN	CLINDAMYCIN/MACROLIDE/STREPTOGRAMIN
sg_16	contig_2054	erm(F)	4225	5025	+	100	99.62	23S rRNA (adenine(2058)-N(6))-methyltransferase Erm(F)	LINCOSAMIDE/MACROLIDE/STREPTOGRAMIN	CLINDAMYCIN/MACROLIDE/STREPTOGRAMIN
sg_16	contig_10210	erm(G)	3540	4274	-	100	100	23S rRNA (adenine(2058)-N(6))-methyltransferase Erm(G)	LINCOSAMIDE/MACROLIDE/STREPTOGRAMIN	ERYTHROMYCIN/LINCOSAMIDE/STREPTOGRAMIN/TYLOSIN
sg_16	contig_18344	estT	5119	5782	+	78.21	98.36	macrolide hydrolase EstT	MACROLIDE	TYLOSIN
sg_16	contig_18791	estT	3	845	-	99.29	99.06	macrolide hydrolase EstT	MACROLIDE	TYLOSIN
sg_16	contig_2211	estT	8429	9271	+	99.29	99.06	macrolide hydrolase EstT	MACROLIDE	TYLOSIN
sg_16	contig_2213	estT	9961	10803	+	99.29	99.06	macrolide hydrolase EstT	MACROLIDE	TYLOSIN
sg_16	contig_2215	estT	120	962	+	99.29	98.7	macrolide hydrolase EstT	MACROLIDE	TYLOSIN
sg_16	contig_2221	estT	27788	28630	+	99.29	99.18	macrolide hydrolase EstT	MACROLIDE	TYLOSIN
sg_16	contig_2222	estT	9641	10483	+	99.29	99.06	macrolide hydrolase EstT	MACROLIDE	TYLOSIN
sg_16	contig_2236	estT	120	962	+	99.29	99.06	macrolide hydrolase EstT	MACROLIDE	TYLOSIN
sg_16	contig_2255	estT	33279	34121	-	99.29	99.06	macrolide hydrolase EstT	MACROLIDE	TYLOSIN
sg_16	contig_2286	estT	1953	2715	+	89.75	98.7	macrolide hydrolase EstT	MACROLIDE	TYLOSIN
sg_16	contig_5322	estT	3923	4771	-	99.29	98.01	macrolide hydrolase EstT	MACROLIDE	TYLOSIN
sg_16	contig_37826	lnu(B)	13174	13977	+	99.5	99.13	lincosamide nucleotidyltransferase Lnu(B)	LINCOSAMIDE	LINCOSAMIDE
sg_16	contig_15298	lnu(F)	2393	3214	-	100	99.15	lincosamide nucleotidyltransferase Lnu(F)	LINCOSAMIDE	LINCOSAMIDE
sg_16	contig_28641	lnu(I)	16	786	-	100	99.61	lincosamide nucleotidyltransferase Lnu(I)	LINCOSAMIDE	LINCOSAMIDE
sg_16	contig_37826	lsa(E)	11630	13114	+	100	99.93	ABC-F type ribosomal protection protein Lsa(E)	LINCOSAMIDE/STREPTOGRAMIN	LINCOSAMIDE/STREPTOGRAMIN
sg_16	contig_10210	mef(A)	9886	11103	-	100	98.52	macrolide efflux MFS transporter Mef(A)	MACROLIDE	AZITHROMYCIN/ERYTHROMYCIN
sg_16	contig_37826	mef(A)	3439	4656	+	100	96.39	macrolide efflux MFS transporter Mef(A)	MACROLIDE	AZITHROMYCIN/ERYTHROMYCIN
sg_16	contig_8155	mef(B)	1016	1933	-	74.63	97.93	macrolide efflux MFS transporter Mef(B)	MACROLIDE	AZITHROMYCIN/ERYTHROMYCIN
sg_16	contig_10210	msr(D)	8300	9763	-	100	97.34	ABC-F type ribosomal protection protein Msr(D)	MACROLIDE/STREPTOGRAMIN	AZITHROMYCIN/ERYTHROMYCIN/STREPTOGRAMIN B
sg_16	contig_1787	msr(D)	22444	23765	+	90.3	97.2	ABC-F type ribosomal protection protein Msr(D)	MACROLIDE/STREPTOGRAMIN	AZITHROMYCIN/ERYTHROMYCIN/STREPTOGRAMIN B
sg_16	contig_37826	msr(D)	4777	6240	+	100	91.46	ABC-F type ribosomal protection protein Msr(D)	MACROLIDE/STREPTOGRAMIN	AZITHROMYCIN/ERYTHROMYCIN/STREPTOGRAMIN B
sg_16	contig_255	qacEdelta1	87629	87976	+	100	100	quaternary ammonium compound efflux SMR transporter QacE delta 1	QUATERNARY AMMONIUM	QUATERNARY AMMONIUM
sg_16	contig_17625	str	1	704	+	82.92	100	streptomycin adenylyltransferase Str	AMINOGLYCOSIDE	STREPTOMYCIN
sg_16	contig_255	sul1	87970	88805	+	99.52	99.88	sulfonamide-resistant dihydropteroate synthase Sul1	SULFONAMIDE	SULFONAMIDE
sg_16	contig_1909	sul2	1951	2773	-	99.63	96.49	sulfonamide-resistant dihydropteroate synthase Sul2	SULFONAMIDE	SULFONAMIDE
sg_16	contig_7519	sul2	8499	9314	+	100	100	sulfonamide-resistant dihydropteroate synthase Sul2	SULFONAMIDE	SULFONAMIDE
sg_16	contig_11108	tet(36)	1	1851	-	96.26	99.08	tetracycline resistance ribosomal protection protein Tet(36)	TETRACYCLINE	TETRACYCLINE
sg_16	contig_6527	tet(36)	15139	17061	-	100	98.8	tetracycline resistance ribosomal protection protein Tet(36)	TETRACYCLINE	TETRACYCLINE
sg_16	contig_3477	tet(40)	86376	87596	+	100	99.92	tetracycline efflux MFS transporter Tet(40)	TETRACYCLINE	TETRACYCLINE
sg_16	contig_18535	tet(44)	1175	3097	+	100	99.06	tetracycline resistance ribosomal protection protein Tet(44)	TETRACYCLINE	TETRACYCLINE
sg_16	contig_2835	tet(44)	50976	52899	-	100	97.97	tetracycline resistance ribosomal protection protein Tet(44)	TETRACYCLINE	TETRACYCLINE
sg_16	contig_43310	tet(H)	68	1270	-	100	100	tetracycline efflux MFS transporter Tet(H)	TETRACYCLINE	TETRACYCLINE
sg_16	contig_1291	tet(M)	219207	221126	-	100	99.9	tetracycline resistance ribosomal protection protein Tet(M)	TETRACYCLINE	TETRACYCLINE
sg_16	contig_13379	tet(M)	7842	9767	+	100	99.48	tetracycline resistance ribosomal protection protein Tet(M)	TETRACYCLINE	TETRACYCLINE
sg_16	contig_3477	tet(O)	84406	86325	+	99.95	99.38	tetracycline resistance ribosomal protection protein Tet(O)	TETRACYCLINE	TETRACYCLINE
sg_16	contig_47720	tet(O)	548	2467	+	100	99.95	tetracycline resistance ribosomal protection protein Tet(O)	TETRACYCLINE	TETRACYCLINE
sg_16	contig_2054	tet(Q)	433	2358	-	100	99.84	tetracycline resistance ribosomal protection protein Tet(Q)	TETRACYCLINE	TETRACYCLINE
sg_16	contig_2277	tet(Q)	217	2142	+	100	99.84	tetracycline resistance ribosomal protection protein Tet(Q)	TETRACYCLINE	TETRACYCLINE
sg_16	contig_47642	tet(Q)	175	2100	+	100	99.84	tetracycline resistance ribosomal protection protein Tet(Q)	TETRACYCLINE	TETRACYCLINE
sg_16	contig_867	tet(Q)	274915	276840	-	100	99.84	tetracycline resistance ribosomal protection protein Tet(Q)	TETRACYCLINE	TETRACYCLINE
sg_16	contig_2899	tet(S)	15937	17863	-	100	99.95	tetracycline resistance ribosomal protection protein Tet(S)	TETRACYCLINE	TETRACYCLINE
sg_16	contig_11446	tet(T)	24441	26398	-	100	91.22	tetracycline resistance ribosomal protection protein Tet(T)	TETRACYCLINE	TETRACYCLINE
sg_16	contig_17626	tet(T)	1126	3081	-	100	92.28	tetracycline resistance ribosomal protection protein Tet(T)	TETRACYCLINE	TETRACYCLINE
sg_16	contig_7375	tet(T)	69484	71439	+	100	91.51	tetracycline resistance ribosomal protection protein Tet(T)	TETRACYCLINE	TETRACYCLINE
sg_16	contig_3470	tet(W)	1	1666	+	86.77	99.94	tetracycline resistance ribosomal protection protein Tet(W)	TETRACYCLINE	TETRACYCLINE
sg_16	contig_3484	tet(W)	4160	6079	-	100	99.17	tetracycline resistance ribosomal protection protein Tet(W)	TETRACYCLINE	TETRACYCLINE
sg_16	contig_3486	tet(W)	58432	60351	-	100	100	tetracycline resistance ribosomal protection protein Tet(W)	TETRACYCLINE	TETRACYCLINE
sg_16	contig_4008	tet(W)	383393	385312	+	100	99.95	tetracycline resistance ribosomal protection protein Tet(W)	TETRACYCLINE	TETRACYCLINE
sg_16	contig_3887	tet(X48)	2597	3733	-	100	99.47	tetracycline inactivating enzyme Tet(X48)	TETRACYCLINE	TIGECYCLINE TYPE B
sg_16	contig_71	tet(X6)	101285	102448	-	100	99.91	tetracycline inactivating enzyme Tet(X6)	TETRACYCLINE	TIGECYCLINE TYPE C
sg_16	contig_21032	tet(Y)	9202	10374	+	99.74	100	tetracycline efflux MFS transporter Tet(Y)	TETRACYCLINE	TETRACYCLINE
sg_17	contig_8111	aac(6')_E111	23184	23618	-	100	100	aminoglycoside 6'-N-acetyltransferase AAC(6')-E111	AMINOGLYCOSIDE	AMIKACIN/KANAMYCIN/TOBRAMYCIN
sg_17	contig_2896	aad9	17019	17794	+	99.87	99.87	ANT(9) family aminoglycoside nucleotidyltransferase	AMINOGLYCOSIDE	AMINOGLYCOSIDE
sg_17	contig_32488	aadA1	13984	14775	+	100	99.87	ANT(3'')-Ia family aminoglycoside nucleotidyltransferase AadA1	AMINOGLYCOSIDE	STREPTOMYCIN
sg_17	contig_5894	aadA1	26831	27624	+	100	99.5	ANT(3'')-Ia family aminoglycoside nucleotidyltransferase AadA1	AMINOGLYCOSIDE	STREPTOMYCIN
sg_17	contig_770	aadA1	82056	82847	+	100	99.87	ANT(3'')-Ia family aminoglycoside nucleotidyltransferase AadA1	AMINOGLYCOSIDE	STREPTOMYCIN
sg_17	contig_8392	aadA1	44720	45509	+	100	99.62	ANT(3'')-Ia family aminoglycoside nucleotidyltransferase AadA1	AMINOGLYCOSIDE	STREPTOMYCIN
sg_17	contig_7141	aadA13	10516	11313	+	100	92.86	ANT(3'')-Ia family aminoglycoside nucleotidyltransferase AadA13	AMINOGLYCOSIDE	STREPTOMYCIN
sg_17	contig_8132	aadE	1691	2557	-	100	100	aminoglycoside 6-adenylyltransferase AadE	AMINOGLYCOSIDE	STREPTOMYCIN
sg_17	contig_6122	aadS	14640	15503	-	100	99.88	aminoglycoside 6-adenylyltransferase AadS	AMINOGLYCOSIDE	STREPTOMYCIN
sg_17	contig_1035	ant(6)-Ia	101696	102560	-	100	99.88	aminoglycoside nucleotidyltransferase ANT(6)-Ia	AMINOGLYCOSIDE	STREPTOMYCIN
sg_17	contig_1043	ant(6)-Ia	108590	109438	+	92.63	98.7	aminoglycoside nucleotidyltransferase ANT(6)-Ia	AMINOGLYCOSIDE	STREPTOMYCIN
sg_17	contig_2453	ant(6)-Ia	12496	13361	-	99.19	91.59	aminoglycoside nucleotidyltransferase ANT(6)-Ia	AMINOGLYCOSIDE	STREPTOMYCIN
sg_17	contig_10287	ant(6)-Ib	106036	106893	+	100	100	aminoglycoside nucleotidyltransferase ANT(6)-Ib	AMINOGLYCOSIDE	STREPTOMYCIN
sg_17	contig_17225	ant(6)-Ib	64	921	-	100	100	aminoglycoside nucleotidyltransferase ANT(6)-Ib	AMINOGLYCOSIDE	STREPTOMYCIN
sg_17	contig_5552	aph(3'')-Ib	4064	4866	-	99.88	100	aminoglycoside O-phosphotransferase APH(3'')-Ib	AMINOGLYCOSIDE	STREPTOMYCIN
sg_17	contig_1020	aph(3')-IIIa	23858	24653	+	99.75	99	aminoglycoside O-phosphotransferase APH(3')-IIIa	AMINOGLYCOSIDE	AMIKACIN/KANAMYCIN
sg_17	contig_11631	aph(3')-IIIa	998	1792	+	100	100	aminoglycoside O-phosphotransferase APH(3')-IIIa	AMINOGLYCOSIDE	AMIKACIN/KANAMYCIN
sg_17	contig_5552	aph(6)-Id	3228	4064	-	100	100	aminoglycoside O-phosphotransferase APH(6)-Id	AMINOGLYCOSIDE	STREPTOMYCIN
sg_17	contig_1043	catA16	99336	99995	+	100	99.7	type A-16 chloramphenicol O-acetyltransferase CatQ	PHENICOL	CHLORAMPHENICOL
sg_17	contig_8395	catB2	65	699	-	100	99.21	type B-2 chloramphenicol O-acetyltransferase CatB2	PHENICOL	CHLORAMPHENICOL
sg_17	contig_8132	cat-TC	13090	13809	+	100	96.11	type A-9 chloramphenicol O-acetyltransferase Cat-TC	PHENICOL	CHLORAMPHENICOL
sg_17	contig_19417	cfxA_fam	602	1567	-	100	99.79	CfxA family broad-spectrum class A beta-lactamase	BETA-LACTAM	BETA-LACTAM
sg_17	contig_600	cfxA6	54263	55225	-	100	99.79	broad-spectrum class A beta-lactamase CfxA6	BETA-LACTAM	BETA-LACTAM
sg_17	contig_691	cfxA6	13581	14543	+	100	99.79	broad-spectrum class A beta-lactamase CfxA6	BETA-LACTAM	BETA-LACTAM
sg_17	contig_8395	dfrA1	830	1303	-	100	100	trimethoprim-resistant dihydrofolate reductase DfrA1	TRIMETHOPRIM	TRIMETHOPRIM
sg_17	contig_2551	dfrD	2585	3074	-	100	99.59	trimethoprim-resistant dihydrofolate reductase DfrD	TRIMETHOPRIM	TRIMETHOPRIM
sg_17	contig_26101	dfrG	7723	8220	-	99.8	99	trimethoprim-resistant dihydrofolate reductase DfrG	TRIMETHOPRIM	TRIMETHOPRIM
sg_17	contig_5632	erm(A)	49946	50678	-	100	92.09	23S rRNA (adenine(2058)-N(6))-methyltransferase Erm(A)	LINCOSAMIDE/MACROLIDE	AZITHROMYCIN/CLARITHROMYCIN/CLINDAMYCIN/ERYTHROMYCIN/TELITHROMYCIN
sg_17	contig_10126	erm(F)	59	859	+	100	99.5	23S rRNA (adenine(2058)-N(6))-methyltransferase Erm(F)	LINCOSAMIDE/MACROLIDE/STREPTOGRAMIN	CLINDAMYCIN/MACROLIDE/STREPTOGRAMIN
sg_17	contig_11599	erm(F)	82924	83490	-	70.54	97.02	23S rRNA (adenine(2058)-N(6))-methyltransferase Erm(F)	LINCOSAMIDE/MACROLIDE/STREPTOGRAMIN	CLINDAMYCIN/MACROLIDE/STREPTOGRAMIN
sg_17	contig_1706	erm(F)	886	1686	+	100	99.62	23S rRNA (adenine(2058)-N(6))-methyltransferase Erm(F)	LINCOSAMIDE/MACROLIDE/STREPTOGRAMIN	CLINDAMYCIN/MACROLIDE/STREPTOGRAMIN
sg_17	contig_6122	erm(F)	15966	16766	+	100	99.5	23S rRNA (adenine(2058)-N(6))-methyltransferase Erm(F)	LINCOSAMIDE/MACROLIDE/STREPTOGRAMIN	CLINDAMYCIN/MACROLIDE/STREPTOGRAMIN
sg_17	contig_6445	erm(F)	1	782	+	96.13	96.29	23S rRNA (adenine(2058)-N(6))-methyltransferase Erm(F)	LINCOSAMIDE/MACROLIDE/STREPTOGRAMIN	CLINDAMYCIN/MACROLIDE/STREPTOGRAMIN
sg_17	contig_6445	erm(F)	5335	6135	-	99.5	99	23S rRNA (adenine(2058)-N(6))-methyltransferase Erm(F)	LINCOSAMIDE/MACROLIDE/STREPTOGRAMIN	CLINDAMYCIN/MACROLIDE/STREPTOGRAMIN
sg_17	contig_659	erm(F)	38610	39411	-	100	99.38	23S rRNA (adenine(2058)-N(6))-methyltransferase Erm(F)	LINCOSAMIDE/MACROLIDE/STREPTOGRAMIN	CLINDAMYCIN/MACROLIDE/STREPTOGRAMIN
sg_17	contig_2388	erm(G)	40097	40831	+	100	100	23S rRNA (adenine(2058)-N(6))-methyltransferase Erm(G)	LINCOSAMIDE/MACROLIDE/STREPTOGRAMIN	ERYTHROMYCIN/LINCOSAMIDE/STREPTOGRAMIN/TYLOSIN
sg_17	contig_2405	erm(G)	13071	13805	-	100	100	23S rRNA (adenine(2058)-N(6))-methyltransferase Erm(G)	LINCOSAMIDE/MACROLIDE/STREPTOGRAMIN	ERYTHROMYCIN/LINCOSAMIDE/STREPTOGRAMIN/TYLOSIN
sg_17	contig_2445	erm(G)	41026	41760	+	100	100	23S rRNA (adenine(2058)-N(6))-methyltransferase Erm(G)	LINCOSAMIDE/MACROLIDE/STREPTOGRAMIN	ERYTHROMYCIN/LINCOSAMIDE/STREPTOGRAMIN/TYLOSIN
sg_17	contig_27671	erm(Q)	901	1675	+	99.87	99.61	23S rRNA (adenine(2058)-N(6))-methyltransferase Erm(Q)	LINCOSAMIDE/MACROLIDE/STREPTOGRAMIN	ERYTHROMYCIN/LINCOSAMIDE/STREPTOGRAMIN
sg_17	contig_1077	erm(Y)	36043	36777	+	100	95.92	23S rRNA (adenine(2058)-N(6))-methyltransferase Erm(Y)	LINCOSAMIDE/MACROLIDE/STREPTOGRAMIN	AZITHROMYCIN/CLINDAMYCIN/ERYTHROMYCIN/STREPTOGRAMIN B
sg_17	contig_2500	estT	634205	635047	-	99.29	99.06	macrolide hydrolase EstT	MACROLIDE	TYLOSIN
sg_17	contig_3118	estT	87573	88415	+	99.29	99.18	macrolide hydrolase EstT	MACROLIDE	TYLOSIN
sg_17	contig_317	estT	141	983	-	99.29	99.18	macrolide hydrolase EstT	MACROLIDE	TYLOSIN
sg_17	contig_4041	estT	7091	7693	-	71.02	98.69	macrolide hydrolase EstT	MACROLIDE	TYLOSIN
sg_17	contig_5552	floR	370	1594	-	100	98.12	chloramphenicol/florfenicol efflux MFS transporter FloR	PHENICOL	CHLORAMPHENICOL/FLORFENICOL
sg_17	contig_13665	lnu(AN2)	25673	26178	+	98.64	97.66	lincosamide nucleotidyltransferase Lnu(AN2)	LINCOSAMIDE	LINCOSAMIDE
sg_17	contig_13665	lnu(AN2)	52034	52546	-	100	99.81	lincosamide nucleotidyltransferase Lnu(AN2)	LINCOSAMIDE	LINCOSAMIDE
sg_17	contig_1043	lnu(B)	104148	104951	+	100	100	lincosamide nucleotidyltransferase Lnu(B)	LINCOSAMIDE	LINCOSAMIDE
sg_17	contig_22793	lnu(C)	10397	10893	-	99.8	97.19	lincosamide nucleotidyltransferase Lnu(C)	LINCOSAMIDE	LINCOSAMIDE
sg_17	contig_24489	lnu(C)	23274	23769	+	100	92.94	lincosamide nucleotidyltransferase Lnu(C)	LINCOSAMIDE	LINCOSAMIDE
sg_17	contig_6259	lnu(C)	140007	140501	-	100	99.19	lincosamide nucleotidyltransferase Lnu(C)	LINCOSAMIDE	LINCOSAMIDE
sg_17	contig_28364	lnu(G)	553	1359	-	99.88	96.65	lincosamide nucleotidyltransferase Lnu(G)	LINCOSAMIDE	LINCOSAMIDE
sg_17	contig_1043	lsa(E)	102610	104094	+	100	99.93	ABC-F type ribosomal protection protein Lsa(E)	LINCOSAMIDE/STREPTOGRAMIN	LINCOSAMIDE/STREPTOGRAMIN
sg_17	contig_1043	mef(A)	94416	95633	+	100	96.22	macrolide efflux MFS transporter Mef(A)	MACROLIDE	AZITHROMYCIN/ERYTHROMYCIN
sg_17	contig_2388	mef(A)	33266	34481	+	99.59	97.62	macrolide efflux MFS transporter Mef(A)	MACROLIDE	AZITHROMYCIN/ERYTHROMYCIN
sg_17	contig_2405	mef(A)	18258	19475	-	100	98.52	macrolide efflux MFS transporter Mef(A)	MACROLIDE	AZITHROMYCIN/ERYTHROMYCIN
sg_17	contig_2445	mef(A)	36863	38081	+	100	98.44	macrolide efflux MFS transporter Mef(A)	MACROLIDE	AZITHROMYCIN/ERYTHROMYCIN
sg_17	contig_3470	mef(A)	80784	81931	-	93.56	97.56	macrolide efflux MFS transporter Mef(A)	MACROLIDE	AZITHROMYCIN/ERYTHROMYCIN
sg_17	contig_346	mef(B)	196992	198221	+	100	96.91	macrolide efflux MFS transporter Mef(B)	MACROLIDE	AZITHROMYCIN/ERYTHROMYCIN
sg_17	contig_13665	mef(En2)	24451	25648	+	98.92	97.36	macrolide efflux MFS transporter Mef(En2)	MACROLIDE	MACROLIDE
sg_17	contig_13665	mef(En2)	52571	53777	-	100	99.75	macrolide efflux MFS transporter Mef(En2)	MACROLIDE	MACROLIDE
sg_17	contig_943	mph(B)	79671	80579	-	100	96.04	Mph(B) family macrolide 2'-phosphotransferase	MACROLIDE	ERYTHROMYCIN/SPIRAMYCIN/TELITHROMYCIN
sg_17	contig_1043	msr(D)	95754	97217	+	100	91.46	ABC-F type ribosomal protection protein Msr(D)	MACROLIDE/STREPTOGRAMIN	AZITHROMYCIN/ERYTHROMYCIN/STREPTOGRAMIN B
sg_17	contig_2388	msr(D)	34602	36067	+	99.93	97.14	ABC-F type ribosomal protection protein Msr(D)	MACROLIDE/STREPTOGRAMIN	AZITHROMYCIN/ERYTHROMYCIN/STREPTOGRAMIN B
sg_17	contig_2405	msr(D)	16672	18135	-	100	97.54	ABC-F type ribosomal protection protein Msr(D)	MACROLIDE/STREPTOGRAMIN	AZITHROMYCIN/ERYTHROMYCIN/STREPTOGRAMIN B
sg_17	contig_2445	msr(D)	38204	39667	+	100	97.34	ABC-F type ribosomal protection protein Msr(D)	MACROLIDE/STREPTOGRAMIN	AZITHROMYCIN/ERYTHROMYCIN/STREPTOGRAMIN B
sg_17	contig_5894	qacEdelta1	23707	24054	+	100	100	quaternary ammonium compound efflux SMR transporter QacE delta 1	QUATERNARY AMMONIUM	QUATERNARY AMMONIUM
sg_17	contig_11631	sat4	363	905	+	100	100	streptothricin N-acetyltransferase Sat4	STREPTOTHRICIN	STREPTOTHRICIN
sg_17	contig_1035	spw	100182	100993	-	100	99.38	ANT(9) family aminoglycoside nucleotidyltransferase Spw	AMINOGLYCOSIDE	AMINOGLYCOSIDE
sg_17	contig_1043	spw	110163	110941	+	96.17	96.79	ANT(9) family aminoglycoside nucleotidyltransferase Spw	AMINOGLYCOSIDE	AMINOGLYCOSIDE
sg_17	contig_20549	str	157	1005	-	100	100	streptomycin adenylyltransferase Str	AMINOGLYCOSIDE	STREPTOMYCIN
sg_17	contig_5894	sul1	24048	24885	+	99.52	99.64	sulfonamide-resistant dihydropteroate synthase Sul1	SULFONAMIDE	SULFONAMIDE
sg_17	contig_773	sul2	473	1288	-	100	100	sulfonamide-resistant dihydropteroate synthase Sul2	SULFONAMIDE	SULFONAMIDE
sg_17	contig_30283	tet(31)	2	896	-	73.84	99.78	tetracycline efflux MFS transporter Tet(31)	TETRACYCLINE	TETRACYCLINE
sg_17	contig_5137	tet(36)	53222	55144	-	100	98.8	tetracycline resistance ribosomal protection protein Tet(36)	TETRACYCLINE	TETRACYCLINE
sg_17	contig_5140	tet(36)	1	1889	+	98.23	95.55	tetracycline resistance ribosomal protection protein Tet(36)	TETRACYCLINE	TETRACYCLINE
sg_17	contig_4159	tet(40)	594	1814	+	100	99.92	tetracycline efflux MFS transporter Tet(40)	TETRACYCLINE	TETRACYCLINE
sg_17	contig_950	tet(40)	4087	4968	-	72.15	99.77	tetracycline efflux MFS transporter Tet(40)	TETRACYCLINE	TETRACYCLINE
sg_17	contig_10287	tet(44)	103799	105721	+	100	98.28	tetracycline resistance ribosomal protection protein Tet(44)	TETRACYCLINE	TETRACYCLINE
sg_17	contig_17225	tet(44)	1236	3158	-	100	99.17	tetracycline resistance ribosomal protection protein Tet(44)	TETRACYCLINE	TETRACYCLINE
sg_17	contig_5552	tet(B)	10518	11724	+	100	99.67	tetracycline efflux MFS transporter Tet(B)	TETRACYCLINE	TETRACYCLINE
sg_17	contig_4161	tet(L)	132	1507	+	99.93	99.93	tetracycline efflux MFS transporter Tet(L)	TETRACYCLINE	TETRACYCLINE
sg_17	contig_3415	tet(M)	32908	34827	+	100	99.9	tetracycline resistance ribosomal protection protein Tet(M)	TETRACYCLINE	TETRACYCLINE
sg_17	contig_4050	tet(M)	103387	105306	+	100	100	tetracycline resistance ribosomal protection protein Tet(M)	TETRACYCLINE	TETRACYCLINE
sg_17	contig_8860	tet(M)	122120	124039	+	100	100	tetracycline resistance ribosomal protection protein Tet(M)	TETRACYCLINE	TETRACYCLINE
sg_17	contig_8243	tet(O)	358	2284	-	100	99.33	tetracycline resistance ribosomal protection protein Tet(O)	TETRACYCLINE	TETRACYCLINE
sg_17	contig_177	tet(Q)	1024029	1025954	+	100	99.84	tetracycline resistance ribosomal protection protein Tet(Q)	TETRACYCLINE	TETRACYCLINE
sg_17	contig_2500	tet(Q)	630545	632470	-	100	99.84	tetracycline resistance ribosomal protection protein Tet(Q)	TETRACYCLINE	TETRACYCLINE
sg_17	contig_3729	tet(Q)	147	2072	-	100	99.79	tetracycline resistance ribosomal protection protein Tet(Q)	TETRACYCLINE	TETRACYCLINE
sg_17	contig_5551	tet(Q)	37930	39855	+	100	99.84	tetracycline resistance ribosomal protection protein Tet(Q)	TETRACYCLINE	TETRACYCLINE
sg_17	contig_6007	tet(Q)	29170	31095	-	100	99.84	tetracycline resistance ribosomal protection protein Tet(Q)	TETRACYCLINE	TETRACYCLINE
sg_17	contig_1267	tet(T)	6289	8244	-	100	91.16	tetracycline resistance ribosomal protection protein Tet(T)	TETRACYCLINE	TETRACYCLINE
sg_17	contig_1784	tet(T)	55640	57595	+	100	91.51	tetracycline resistance ribosomal protection protein Tet(T)	TETRACYCLINE	TETRACYCLINE
sg_17	contig_9130	tet(T)	8292	10252	-	100	92.66	tetracycline resistance ribosomal protection protein Tet(T)	TETRACYCLINE	TETRACYCLINE
sg_17	contig_1016	tet(W)	90179	92098	-	100	100	tetracycline resistance ribosomal protection protein Tet(W)	TETRACYCLINE	TETRACYCLINE
sg_17	contig_1019	tet(W)	57931	59835	+	99.17	99.47	tetracycline resistance ribosomal protection protein Tet(W)	TETRACYCLINE	TETRACYCLINE
sg_17	contig_1065	tet(W)	122	2042	+	100	99.9	tetracycline resistance ribosomal protection protein Tet(W)	TETRACYCLINE	TETRACYCLINE
sg_17	contig_3818	tet(W)	290188	292103	-	98.7	95.36	tetracycline resistance ribosomal protection protein Tet(W)	TETRACYCLINE	TETRACYCLINE
sg_17	contig_4151	tet(W)	3995	5914	+	100	99.53	tetracycline resistance ribosomal protection protein Tet(W)	TETRACYCLINE	TETRACYCLINE
sg_17	contig_6265	tet(W)	353	2273	+	100	98.65	tetracycline resistance ribosomal protection protein Tet(W)	TETRACYCLINE	TETRACYCLINE
sg_17	contig_803	tet(W)	143476	145395	-	100	99.95	tetracycline resistance ribosomal protection protein Tet(W)	TETRACYCLINE	TETRACYCLINE
sg_17	contig_816	tet(W)	300829	302745	-	99.32	97.81	tetracycline resistance ribosomal protection protein Tet(W)	TETRACYCLINE	TETRACYCLINE
sg_17	contig_825	tet(W)	190861	192780	+	100	99.95	tetracycline resistance ribosomal protection protein Tet(W)	TETRACYCLINE	TETRACYCLINE
sg_17	contig_948	tet(W)	31237	33156	+	100	99.95	tetracycline resistance ribosomal protection protein Tet(W)	TETRACYCLINE	TETRACYCLINE
sg_17	contig_950	tet(W)	938	2857	-	100	99.48	tetracycline resistance ribosomal protection protein Tet(W)	TETRACYCLINE	TETRACYCLINE
sg_17	contig_950	tet(W)	5186	7105	-	100	99.64	tetracycline resistance ribosomal protection protein Tet(W)	TETRACYCLINE	TETRACYCLINE
sg_17	contig_9671	tet(W)	20085	22004	-	100	99.58	tetracycline resistance ribosomal protection protein Tet(W)	TETRACYCLINE	TETRACYCLINE
sg_17	contig_999	tet(W)	3845	5782	+	99.95	98.09	tetracycline resistance ribosomal protection protein Tet(W)	TETRACYCLINE	TETRACYCLINE
sg_17	contig_1750	tet(X6)	784095	785258	+	100	99.91	tetracycline inactivating enzyme Tet(X6)	TETRACYCLINE	TIGECYCLINE TYPE C
sg_17	contig_20134	tetA(P)	2489	3705	+	96.36	99.18	tetracycline efflux MFS transporter TetA(P)	TETRACYCLINE	TETRACYCLINE
sg_17	contig_6048	tetA(P)	418621	419860	+	96.36	96.61	tetracycline efflux MFS transporter TetA(P)	TETRACYCLINE	TETRACYCLINE
sg_17	contig_9746	tetA(P)	132735	133951	+	96.36	99.18	tetracycline efflux MFS transporter TetA(P)	TETRACYCLINE	TETRACYCLINE
sg_18	contig_20088	aadA1	11355	12146	-	100	99.87	ANT(3'')-Ia family aminoglycoside nucleotidyltransferase AadA1	AMINOGLYCOSIDE	STREPTOMYCIN
sg_18	contig_12752	ant(6)-Ib	3230	4105	+	100	96.92	aminoglycoside nucleotidyltransferase ANT(6)-Ib	AMINOGLYCOSIDE	STREPTOMYCIN
sg_18	contig_19696	aph(3'')-Ib	1733	2535	+	99.88	100	aminoglycoside O-phosphotransferase APH(3'')-Ib	AMINOGLYCOSIDE	STREPTOMYCIN
sg_18	contig_19696	aph(6)-Id	2535	3371	+	100	100	aminoglycoside O-phosphotransferase APH(6)-Id	AMINOGLYCOSIDE	STREPTOMYCIN
sg_18	contig_11209	erm(G)	5513	6245	+	99.73	99.73	23S rRNA (adenine(2058)-N(6))-methyltransferase Erm(G)	LINCOSAMIDE/MACROLIDE/STREPTOGRAMIN	ERYTHROMYCIN/LINCOSAMIDE/STREPTOGRAMIN/TYLOSIN
sg_18	contig_12721	estT	4803	5418	+	71.85	92.53	macrolide hydrolase EstT	MACROLIDE	TYLOSIN
sg_18	contig_16254	estT	30926	31769	+	99.29	98.94	macrolide hydrolase EstT	MACROLIDE	TYLOSIN
sg_18	contig_2779	estT	15321	16163	-	99.29	99.18	macrolide hydrolase EstT	MACROLIDE	TYLOSIN
sg_18	contig_12186	lnu(I)	2555	3325	-	100	98.96	lincosamide nucleotidyltransferase Lnu(I)	LINCOSAMIDE	LINCOSAMIDE
sg_18	contig_19578	lnu(I)	4677	5447	+	100	99.22	lincosamide nucleotidyltransferase Lnu(I)	LINCOSAMIDE	LINCOSAMIDE
sg_18	contig_8292	mef(A)	3205	4426	-	99.51	95.99	macrolide efflux MFS transporter Mef(A)	MACROLIDE	AZITHROMYCIN/ERYTHROMYCIN
sg_18	contig_5890	mef(B)	11682	12911	+	100	96.91	macrolide efflux MFS transporter Mef(B)	MACROLIDE	AZITHROMYCIN/ERYTHROMYCIN
sg_18	contig_9582	mph(B)	13478	14236	+	83.5	96.18	Mph(B) family macrolide 2'-phosphotransferase	MACROLIDE	ERYTHROMYCIN/SPIRAMYCIN/TELITHROMYCIN
sg_18	contig_11209	msr(D)	1319	2640	+	90.3	97.2	ABC-F type ribosomal protection protein Msr(D)	MACROLIDE/STREPTOGRAMIN	AZITHROMYCIN/ERYTHROMYCIN/STREPTOGRAMIN B
sg_18	contig_8292	msr(D)	1608	3081	-	100	95.18	ABC-F type ribosomal protection protein Msr(D)	MACROLIDE/STREPTOGRAMIN	AZITHROMYCIN/ERYTHROMYCIN/STREPTOGRAMIN B
sg_18	contig_8865	sul1	1299	2138	+	100	100	sulfonamide-resistant dihydropteroate synthase Sul1	SULFONAMIDE	SULFONAMIDE
sg_18	contig_15207	sul2	5380	6195	+	100	100	sulfonamide-resistant dihydropteroate synthase Sul2	SULFONAMIDE	SULFONAMIDE
sg_18	contig_18960	tet(36)	21161	23076	-	99.38	92.17	tetracycline resistance ribosomal protection protein Tet(36)	TETRACYCLINE	TETRACYCLINE
sg_18	contig_4574	tet(36)	89984	91913	-	100	98.39	tetracycline resistance ribosomal protection protein Tet(36)	TETRACYCLINE	TETRACYCLINE
sg_18	contig_12752	tet(44)	993	2915	+	100	98.13	tetracycline resistance ribosomal protection protein Tet(44)	TETRACYCLINE	TETRACYCLINE
sg_18	contig_8953	tet(H)	44225	45427	+	100	99.92	tetracycline efflux MFS transporter Tet(H)	TETRACYCLINE	TETRACYCLINE
sg_18	contig_15568	tet(M)	54105	56024	-	100	99.84	tetracycline resistance ribosomal protection protein Tet(M)	TETRACYCLINE	TETRACYCLINE
sg_18	contig_184	tet(M)	2922	4842	+	100	99.74	tetracycline resistance ribosomal protection protein Tet(M)	TETRACYCLINE	TETRACYCLINE
sg_18	contig_12562	tet(Q)	16745	18670	+	100	99.84	tetracycline resistance ribosomal protection protein Tet(Q)	TETRACYCLINE	TETRACYCLINE
sg_18	contig_4515	tet(Q)	344021	345949	+	100	99.64	tetracycline resistance ribosomal protection protein Tet(Q)	TETRACYCLINE	TETRACYCLINE
sg_18	contig_15261	tet(T)	36614	38576	+	100	92.97	tetracycline resistance ribosomal protection protein Tet(T)	TETRACYCLINE	TETRACYCLINE
sg_18	contig_14702	tet(W)	5496	7419	-	99.95	98.23	tetracycline resistance ribosomal protection protein Tet(W)	TETRACYCLINE	TETRACYCLINE
sg_18	contig_3181	tet(W)	49730	51649	+	100	99.58	tetracycline resistance ribosomal protection protein Tet(W)	TETRACYCLINE	TETRACYCLINE
sg_18	contig_3894	tet(W)	3709	5628	+	100	100	tetracycline resistance ribosomal protection protein Tet(W)	TETRACYCLINE	TETRACYCLINE
sg_18	contig_6149	tet(W)	5865	7784	+	100	99.95	tetracycline resistance ribosomal protection protein Tet(W)	TETRACYCLINE	TETRACYCLINE
sg_18	contig_785	tet(W)	10429	12348	+	100	100	tetracycline resistance ribosomal protection protein Tet(W)	TETRACYCLINE	TETRACYCLINE
sg_18	contig_3140	tet(W/N/W)	19724	21585	+	96.82	97.42	tetracycline resistance ribosomal protection mosaic protein Tet(W/N/W)	TETRACYCLINE	TETRACYCLINE
sg_19	contig_6841	aadA1	33069	33860	+	100	99.87	ANT(3'')-Ia family aminoglycoside nucleotidyltransferase AadA1	AMINOGLYCOSIDE	STREPTOMYCIN
sg_19	contig_6841	aadE	6406	7272	+	100	100	aminoglycoside 6-adenylyltransferase AadE	AMINOGLYCOSIDE	STREPTOMYCIN
sg_19	contig_35417	ant(6)-Ia	6354	7217	+	100	100	aminoglycoside nucleotidyltransferase ANT(6)-Ia	AMINOGLYCOSIDE	STREPTOMYCIN
sg_19	contig_14457	ant(6)-Ib	3412	4269	+	100	100	aminoglycoside nucleotidyltransferase ANT(6)-Ib	AMINOGLYCOSIDE	STREPTOMYCIN
sg_19	contig_19843	ant(6)-Ib	1	768	+	88.93	97.55	aminoglycoside nucleotidyltransferase ANT(6)-Ib	AMINOGLYCOSIDE	STREPTOMYCIN
sg_19	contig_7485	blaOXA-205	3938	4739	-	100	99.75	OXA-46 family oxacillin-hydrolyzing class D beta-lactamase OXA-205	BETA-LACTAM	BETA-LACTAM
sg_19	contig_11172	blaRATA-2	857	1771	+	100	94.64	extended-spectrum class A beta-lactamase RATA-2	BETA-LACTAM	CEPHALOSPORIN
sg_19	contig_4892	catA16	2834	3492	-	99.85	99.24	type A-16 chloramphenicol O-acetyltransferase CatQ	PHENICOL	CHLORAMPHENICOL
sg_19	contig_13639	ere(B)	4207	5469	-	99.76	99.21	EreB family erythromycin esterase	MACROLIDE	AZITHROMYCIN/ERYTHROMYCIN
sg_19	contig_20575	erm(35)	4653	5453	+	100	99.13	23S rRNA (adenine(2058)-N(6))-methyltransferase Erm(35)	LINCOSAMIDE/MACROLIDE	CLINDAMYCIN/ERYTHROMYCIN
sg_19	contig_32446	erm(42)	2061	2966	+	100	99.89	23S rRNA (adenine(2058)-N(6))-methyltransferase Erm(42)	LINCOSAMIDE/MACROLIDE	CLINDAMYCIN/ERYTHROMYCIN
sg_19	contig_26468	erm(47)	290	1038	-	100	98.67	23S rRNA (adenine(2058)-N(6))-methyltransferase Erm(47)	LINCOSAMIDE/MACROLIDE/STREPTOGRAMIN	AZITHROMYCIN/CLINDAMYCIN/ERYTHROMYCIN/LINCOMYCIN/STREPTOGRAMIN
sg_19	contig_4048	erm(A)	1076	1807	-	100	92.21	23S rRNA (adenine(2058)-N(6))-methyltransferase Erm(A)	LINCOSAMIDE/MACROLIDE	AZITHROMYCIN/CLARITHROMYCIN/CLINDAMYCIN/ERYTHROMYCIN/TELITHROMYCIN
sg_19	contig_538	erm(A)	105869	106600	-	100	92.21	23S rRNA (adenine(2058)-N(6))-methyltransferase Erm(A)	LINCOSAMIDE/MACROLIDE	AZITHROMYCIN/CLARITHROMYCIN/CLINDAMYCIN/ERYTHROMYCIN/TELITHROMYCIN
sg_19	contig_30298	erm(B)	570	1307	-	100	99.86	23S rRNA (adenine(2058)-N(6))-methyltransferase Erm(B)	LINCOSAMIDE/MACROLIDE/STREPTOGRAMIN	CLINDAMYCIN/ERYTHROMYCIN/STREPTOGRAMIN B
sg_19	contig_1252	erm(F)	40251	41052	-	100	99.5	23S rRNA (adenine(2058)-N(6))-methyltransferase Erm(F)	LINCOSAMIDE/MACROLIDE/STREPTOGRAMIN	CLINDAMYCIN/MACROLIDE/STREPTOGRAMIN
sg_19	contig_15911	erm(F)	18341	19141	-	100	99.75	23S rRNA (adenine(2058)-N(6))-methyltransferase Erm(F)	LINCOSAMIDE/MACROLIDE/STREPTOGRAMIN	CLINDAMYCIN/MACROLIDE/STREPTOGRAMIN
sg_19	contig_17001	erm(F)	111	911	-	100	99.62	23S rRNA (adenine(2058)-N(6))-methyltransferase Erm(F)	LINCOSAMIDE/MACROLIDE/STREPTOGRAMIN	CLINDAMYCIN/MACROLIDE/STREPTOGRAMIN
sg_19	contig_2286	erm(F)	161911	162586	+	84.27	99.11	23S rRNA (adenine(2058)-N(6))-methyltransferase Erm(F)	LINCOSAMIDE/MACROLIDE/STREPTOGRAMIN	CLINDAMYCIN/MACROLIDE/STREPTOGRAMIN
sg_19	contig_5277	erm(F)	1117	1923	+	99.88	97.4	23S rRNA (adenine(2058)-N(6))-methyltransferase Erm(F)	LINCOSAMIDE/MACROLIDE/STREPTOGRAMIN	CLINDAMYCIN/MACROLIDE/STREPTOGRAMIN
sg_19	contig_646	erm(F)	679	1479	+	99.88	99.13	23S rRNA (adenine(2058)-N(6))-methyltransferase Erm(F)	LINCOSAMIDE/MACROLIDE/STREPTOGRAMIN	CLINDAMYCIN/MACROLIDE/STREPTOGRAMIN
sg_19	contig_1164	erm(G)	48599	49333	-	100	100	23S rRNA (adenine(2058)-N(6))-methyltransferase Erm(G)	LINCOSAMIDE/MACROLIDE/STREPTOGRAMIN	ERYTHROMYCIN/LINCOSAMIDE/STREPTOGRAMIN/TYLOSIN
sg_19	contig_12621	erm(G)	29679	30414	-	100	99.73	23S rRNA (adenine(2058)-N(6))-methyltransferase Erm(G)	LINCOSAMIDE/MACROLIDE/STREPTOGRAMIN	ERYTHROMYCIN/LINCOSAMIDE/STREPTOGRAMIN/TYLOSIN
sg_19	contig_6054	erm(G)	38011	38745	-	100	100	23S rRNA (adenine(2058)-N(6))-methyltransferase Erm(G)	LINCOSAMIDE/MACROLIDE/STREPTOGRAMIN	ERYTHROMYCIN/LINCOSAMIDE/STREPTOGRAMIN/TYLOSIN
sg_19	contig_35504	erm(Q)	1861	2634	+	100	99.87	23S rRNA (adenine(2058)-N(6))-methyltransferase Erm(Q)	LINCOSAMIDE/MACROLIDE/STREPTOGRAMIN	ERYTHROMYCIN/LINCOSAMIDE/STREPTOGRAMIN
sg_19	contig_5876	erm(Q)	6312	7087	+	99.87	99.1	23S rRNA (adenine(2058)-N(6))-methyltransferase Erm(Q)	LINCOSAMIDE/MACROLIDE/STREPTOGRAMIN	ERYTHROMYCIN/LINCOSAMIDE/STREPTOGRAMIN
sg_19	contig_5879	erm(Q)	715	1490	+	100	99.61	23S rRNA (adenine(2058)-N(6))-methyltransferase Erm(Q)	LINCOSAMIDE/MACROLIDE/STREPTOGRAMIN	ERYTHROMYCIN/LINCOSAMIDE/STREPTOGRAMIN
sg_19	contig_1154	estT	1232	2074	+	99.29	98.7	macrolide hydrolase EstT	MACROLIDE	TYLOSIN
sg_19	contig_12597	estT	40034	40877	+	99.29	98.94	macrolide hydrolase EstT	MACROLIDE	TYLOSIN
sg_19	contig_12873	estT	3598	4440	+	99.29	99.18	macrolide hydrolase EstT	MACROLIDE	TYLOSIN
sg_19	contig_13634	estT	2151	2993	+	99.29	99.06	macrolide hydrolase EstT	MACROLIDE	TYLOSIN
sg_19	contig_26846	estT	7497	8339	+	99.29	99.06	macrolide hydrolase EstT	MACROLIDE	TYLOSIN
sg_19	contig_27507	estT	2632	3474	-	99.29	99.06	macrolide hydrolase EstT	MACROLIDE	TYLOSIN
sg_19	contig_33375	estT	18075	18917	+	99.29	99.18	macrolide hydrolase EstT	MACROLIDE	TYLOSIN
sg_19	contig_4529	estT	7822	8664	-	99.29	99.06	macrolide hydrolase EstT	MACROLIDE	TYLOSIN
sg_19	contig_5948	estT	14141	15004	+	99.29	94.6	macrolide hydrolase EstT	MACROLIDE	TYLOSIN
sg_19	contig_6457	estT	30170	31012	-	99.29	98.94	macrolide hydrolase EstT	MACROLIDE	TYLOSIN
sg_19	contig_771	estT	16757	17599	+	99.29	99.18	macrolide hydrolase EstT	MACROLIDE	TYLOSIN
sg_19	contig_809	estT	13638	14480	-	99.29	99.18	macrolide hydrolase EstT	MACROLIDE	TYLOSIN
sg_19	contig_35417	lnu(B)	1321	2124	+	100	99.88	lincosamide nucleotidyltransferase Lnu(B)	LINCOSAMIDE	LINCOSAMIDE
sg_19	contig_35273	lnu(C)	15886	16380	-	100	99.19	lincosamide nucleotidyltransferase Lnu(C)	LINCOSAMIDE	LINCOSAMIDE
sg_19	contig_12910	lnu(I)	3592	4366	+	100	98.19	lincosamide nucleotidyltransferase Lnu(I)	LINCOSAMIDE	LINCOSAMIDE
sg_19	contig_13551	lnu(I)	1542	2312	+	100	99.48	lincosamide nucleotidyltransferase Lnu(I)	LINCOSAMIDE	LINCOSAMIDE
sg_19	contig_2288	lnu(I)	37739	38510	+	100	98.83	lincosamide nucleotidyltransferase Lnu(I)	LINCOSAMIDE	LINCOSAMIDE
sg_19	contig_317	lnu(I)	14232	15003	-	100	99.22	lincosamide nucleotidyltransferase Lnu(I)	LINCOSAMIDE	LINCOSAMIDE
sg_19	contig_320	lnu(I)	149	919	+	100	99.35	lincosamide nucleotidyltransferase Lnu(I)	LINCOSAMIDE	LINCOSAMIDE
sg_19	contig_819	lnu(I)	3134	3904	-	100	99.22	lincosamide nucleotidyltransferase Lnu(I)	LINCOSAMIDE	LINCOSAMIDE
sg_19	contig_8897	lnu(I)	53808	54590	+	100	97.83	lincosamide nucleotidyltransferase Lnu(I)	LINCOSAMIDE	LINCOSAMIDE
sg_19	contig_35417	lsa(E)	1	1267	+	85.32	99.92	ABC-F type ribosomal protection protein Lsa(E)	LINCOSAMIDE/STREPTOGRAMIN	LINCOSAMIDE/STREPTOGRAMIN
sg_19	contig_4893	mef(A)	2269	3486	-	100	96.22	macrolide efflux MFS transporter Mef(A)	MACROLIDE	AZITHROMYCIN/ERYTHROMYCIN
sg_19	contig_6048	mef(A)	33899	35120	+	99.51	90.43	macrolide efflux MFS transporter Mef(A)	MACROLIDE	AZITHROMYCIN/ERYTHROMYCIN
sg_19	contig_6054	mef(A)	44161	45378	-	100	98.52	macrolide efflux MFS transporter Mef(A)	MACROLIDE	AZITHROMYCIN/ERYTHROMYCIN
sg_19	contig_628	mef(A)	7802	9019	-	100	98.52	macrolide efflux MFS transporter Mef(A)	MACROLIDE	AZITHROMYCIN/ERYTHROMYCIN
sg_19	contig_5884	mef(B)	14012	15241	+	100	96.91	macrolide efflux MFS transporter Mef(B)	MACROLIDE	AZITHROMYCIN/ERYTHROMYCIN
sg_19	contig_11301	mph(B)	3862	4770	+	100	96.04	Mph(B) family macrolide 2'-phosphotransferase	MACROLIDE	ERYTHROMYCIN/SPIRAMYCIN/TELITHROMYCIN
sg_19	contig_5877	mph(B)	14873	15781	+	100	96.04	Mph(B) family macrolide 2'-phosphotransferase	MACROLIDE	ERYTHROMYCIN/SPIRAMYCIN/TELITHROMYCIN
sg_19	contig_5878	mph(B)	11737	12645	+	100	96.04	Mph(B) family macrolide 2'-phosphotransferase	MACROLIDE	ERYTHROMYCIN/SPIRAMYCIN/TELITHROMYCIN
sg_19	contig_855	mph(B)	79164	80073	+	100	96.37	Mph(B) family macrolide 2'-phosphotransferase	MACROLIDE	ERYTHROMYCIN/SPIRAMYCIN/TELITHROMYCIN
sg_19	contig_8618	mph(B)	1691	2599	+	100	100	Mph(B) family macrolide 2'-phosphotransferase	MACROLIDE	ERYTHROMYCIN/SPIRAMYCIN/TELITHROMYCIN
sg_19	contig_4893	msr(D)	685	2148	-	100	91.46	ABC-F type ribosomal protection protein Msr(D)	MACROLIDE/STREPTOGRAMIN	AZITHROMYCIN/ERYTHROMYCIN/STREPTOGRAMIN B
sg_19	contig_6054	msr(D)	42575	44038	-	100	97.61	ABC-F type ribosomal protection protein Msr(D)	MACROLIDE/STREPTOGRAMIN	AZITHROMYCIN/ERYTHROMYCIN/STREPTOGRAMIN B
sg_19	contig_628	msr(D)	6216	7679	-	100	97.4	ABC-F type ribosomal protection protein Msr(D)	MACROLIDE/STREPTOGRAMIN	AZITHROMYCIN/ERYTHROMYCIN/STREPTOGRAMIN B
sg_19	contig_35417	spw	7920	8729	+	100	100	ANT(9) family aminoglycoside nucleotidyltransferase Spw	AMINOGLYCOSIDE	AMINOGLYCOSIDE
sg_19	contig_5878	str	2365	3224	+	99.88	97.68	streptomycin adenylyltransferase Str	AMINOGLYCOSIDE	STREPTOMYCIN
sg_19	contig_1622	tet(36)	1	1371	-	71.09	99.34	tetracycline resistance ribosomal protection protein Tet(36)	TETRACYCLINE	TETRACYCLINE
sg_19	contig_1628	tet(36)	71625	73548	+	100	98.65	tetracycline resistance ribosomal protection protein Tet(36)	TETRACYCLINE	TETRACYCLINE
sg_19	contig_28761	tet(36)	7438	9349	+	99.32	91.32	tetracycline resistance ribosomal protection protein Tet(36)	TETRACYCLINE	TETRACYCLINE
sg_19	contig_642	tet(36)	53126	55048	+	100	98.8	tetracycline resistance ribosomal protection protein Tet(36)	TETRACYCLINE	TETRACYCLINE
sg_19	contig_14457	tet(44)	1175	3097	+	100	98.39	tetracycline resistance ribosomal protection protein Tet(44)	TETRACYCLINE	TETRACYCLINE
sg_19	contig_15128	tet(H)	1333	2535	-	100	100	tetracycline efflux MFS transporter Tet(H)	TETRACYCLINE	TETRACYCLINE
sg_19	contig_2201	tet(M)	230754	232712	-	99.74	95.77	tetracycline resistance ribosomal protection protein Tet(M)	TETRACYCLINE	TETRACYCLINE
sg_19	contig_2371	tet(M)	138856	140775	-	99.95	99.84	tetracycline resistance ribosomal protection protein Tet(M)	TETRACYCLINE	TETRACYCLINE
sg_19	contig_2432	tet(M)	1537	3456	+	100	99.9	tetracycline resistance ribosomal protection protein Tet(M)	TETRACYCLINE	TETRACYCLINE
sg_19	contig_2434	tet(M)	1538	3457	+	100	99.84	tetracycline resistance ribosomal protection protein Tet(M)	TETRACYCLINE	TETRACYCLINE
sg_19	contig_25648	tet(M)	1437	3402	+	99.74	95.74	tetracycline resistance ribosomal protection protein Tet(M)	TETRACYCLINE	TETRACYCLINE
sg_19	contig_5264	tet(M)	14870	16786	-	99.79	99.38	tetracycline resistance ribosomal protection protein Tet(M)	TETRACYCLINE	TETRACYCLINE
sg_19	contig_5877	tet(M)	4617	6536	-	100	100	tetracycline resistance ribosomal protection protein Tet(M)	TETRACYCLINE	TETRACYCLINE
sg_19	contig_6036	tet(M)	211236	213155	+	100	99.84	tetracycline resistance ribosomal protection protein Tet(M)	TETRACYCLINE	TETRACYCLINE
sg_19	contig_29141	tet(O)	2883	4666	-	92.81	99.78	tetracycline resistance ribosomal protection protein Tet(O)	TETRACYCLINE	TETRACYCLINE
sg_19	contig_8543	tet(O)	2880	4799	-	100	99.9	tetracycline resistance ribosomal protection protein Tet(O)	TETRACYCLINE	TETRACYCLINE
sg_19	contig_8545	tet(O)	357	2276	-	100	99.95	tetracycline resistance ribosomal protection protein Tet(O)	TETRACYCLINE	TETRACYCLINE
sg_19	contig_1357	tet(Q)	32859	34784	-	100	99.84	tetracycline resistance ribosomal protection protein Tet(Q)	TETRACYCLINE	TETRACYCLINE
sg_19	contig_1360	tet(Q)	32412	34337	+	100	99.84	tetracycline resistance ribosomal protection protein Tet(Q)	TETRACYCLINE	TETRACYCLINE
sg_19	contig_24777	tet(Q)	15839	17749	-	98.6	96.01	tetracycline resistance ribosomal protection protein Tet(Q)	TETRACYCLINE	TETRACYCLINE
sg_19	contig_33726	tet(Q)	1368	3293	-	100	99.84	tetracycline resistance ribosomal protection protein Tet(Q)	TETRACYCLINE	TETRACYCLINE
sg_19	contig_771	tet(Q)	19334	21259	+	100	99.84	tetracycline resistance ribosomal protection protein Tet(Q)	TETRACYCLINE	TETRACYCLINE
sg_19	contig_18933	tet(T)	51308	53274	-	100	90.04	tetracycline resistance ribosomal protection protein Tet(T)	TETRACYCLINE	TETRACYCLINE
sg_19	contig_23868	tet(T)	28815	30771	+	100	92.44	tetracycline resistance ribosomal protection protein Tet(T)	TETRACYCLINE	TETRACYCLINE
sg_19	contig_23870	tet(T)	1108	3062	+	99.95	90.95	tetracycline resistance ribosomal protection protein Tet(T)	TETRACYCLINE	TETRACYCLINE
sg_19	contig_4047	tet(T)	5047	7002	-	100	91.51	tetracycline resistance ribosomal protection protein Tet(T)	TETRACYCLINE	TETRACYCLINE
sg_19	contig_4049	tet(T)	710	2663	+	99.8	90.96	tetracycline resistance ribosomal protection protein Tet(T)	TETRACYCLINE	TETRACYCLINE
sg_19	contig_2033	tet(W)	20397	22316	-	100	99.9	tetracycline resistance ribosomal protection protein Tet(W)	TETRACYCLINE	TETRACYCLINE
sg_19	contig_835	tet(W)	66909	68828	-	100	99.95	tetracycline resistance ribosomal protection protein Tet(W)	TETRACYCLINE	TETRACYCLINE
sg_19	contig_849	tet(W)	5018	6937	+	100	100	tetracycline resistance ribosomal protection protein Tet(W)	TETRACYCLINE	TETRACYCLINE
sg_19	contig_851	tet(W)	20072	21992	+	99.64	95.79	tetracycline resistance ribosomal protection protein Tet(W)	TETRACYCLINE	TETRACYCLINE
sg_19	contig_893	tet(W)	37457	39373	-	99.69	96.82	tetracycline resistance ribosomal protection protein Tet(W)	TETRACYCLINE	TETRACYCLINE
sg_2	contig_202	aadA1	9039	9830	-	100	99.87	ANT(3'')-Ia family aminoglycoside nucleotidyltransferase AadA1	AMINOGLYCOSIDE	STREPTOMYCIN
sg_2	contig_8102	aadA1	9702	10493	+	100	99.87	ANT(3'')-Ia family aminoglycoside nucleotidyltransferase AadA1	AMINOGLYCOSIDE	STREPTOMYCIN
sg_2	contig_9766	aadA1	5805	6596	-	100	99.87	ANT(3'')-Ia family aminoglycoside nucleotidyltransferase AadA1	AMINOGLYCOSIDE	STREPTOMYCIN
sg_2	contig_9767	aadA1	15860	16658	-	99.49	94.37	ANT(3'')-Ia family aminoglycoside nucleotidyltransferase AadA1	AMINOGLYCOSIDE	STREPTOMYCIN
sg_2	contig_842	ant(6)-Ib	295	1152	+	100	100	aminoglycoside nucleotidyltransferase ANT(6)-Ib	AMINOGLYCOSIDE	STREPTOMYCIN
sg_2	contig_270	aph(3'')-Ib	113391	114193	-	99.88	100	aminoglycoside O-phosphotransferase APH(3'')-Ib	AMINOGLYCOSIDE	STREPTOMYCIN
sg_2	contig_6223	aph(3'')-Ib	12144	12946	+	99.88	100	aminoglycoside O-phosphotransferase APH(3'')-Ib	AMINOGLYCOSIDE	STREPTOMYCIN
sg_2	contig_6224	aph(3'')-Ib	6436	7238	-	99.88	100	aminoglycoside O-phosphotransferase APH(3'')-Ib	AMINOGLYCOSIDE	STREPTOMYCIN
sg_2	contig_270	aph(6)-Id	112554	113391	-	100	99.88	aminoglycoside O-phosphotransferase APH(6)-Id	AMINOGLYCOSIDE	STREPTOMYCIN
sg_2	contig_6223	aph(6)-Id	12946	13782	+	100	100	aminoglycoside O-phosphotransferase APH(6)-Id	AMINOGLYCOSIDE	STREPTOMYCIN
sg_2	contig_6224	aph(6)-Id	5600	6436	-	100	100	aminoglycoside O-phosphotransferase APH(6)-Id	AMINOGLYCOSIDE	STREPTOMYCIN
sg_2	contig_13180	blaOXA-205	64602	65401	-	99.38	98.75	OXA-46 family oxacillin-hydrolyzing class D beta-lactamase OXA-205	BETA-LACTAM	BETA-LACTAM
sg_2	contig_1757	erm(47)	3404	4143	+	99.87	99.46	23S rRNA (adenine(2058)-N(6))-methyltransferase Erm(47)	LINCOSAMIDE/MACROLIDE/STREPTOGRAMIN	AZITHROMYCIN/CLINDAMYCIN/ERYTHROMYCIN/LINCOMYCIN/STREPTOGRAMIN
sg_2	contig_10069	erm(G)	530	1263	+	99.86	99.05	23S rRNA (adenine(2058)-N(6))-methyltransferase Erm(G)	LINCOSAMIDE/MACROLIDE/STREPTOGRAMIN	ERYTHROMYCIN/LINCOSAMIDE/STREPTOGRAMIN/TYLOSIN
sg_2	contig_11081	estT	23462	24304	+	98.7	96.72	macrolide hydrolase EstT	MACROLIDE	TYLOSIN
sg_2	contig_11081	estT	60301	61145	+	99.29	98.83	macrolide hydrolase EstT	MACROLIDE	TYLOSIN
sg_2	contig_18418	estT	90289	91131	+	99.29	99.06	macrolide hydrolase EstT	MACROLIDE	TYLOSIN
sg_2	contig_3132	estT	62774	63616	+	99.29	99.06	macrolide hydrolase EstT	MACROLIDE	TYLOSIN
sg_2	contig_3678	estT	49559	50401	+	99.29	99.18	macrolide hydrolase EstT	MACROLIDE	TYLOSIN
sg_2	contig_7418	estT	12700	13542	+	99.29	98.94	macrolide hydrolase EstT	MACROLIDE	TYLOSIN
sg_2	contig_2419	lnu(I)	333	1103	+	100	99.48	lincosamide nucleotidyltransferase Lnu(I)	LINCOSAMIDE	LINCOSAMIDE
sg_2	contig_10066	mef(A)	73237	74465	+	100	98.13	macrolide efflux MFS transporter Mef(A)	MACROLIDE	AZITHROMYCIN/ERYTHROMYCIN
sg_2	contig_2870	mef(B)	488125	489354	-	100	96.91	macrolide efflux MFS transporter Mef(B)	MACROLIDE	AZITHROMYCIN/ERYTHROMYCIN
sg_2	contig_10066	msr(D)	74579	76042	+	100	97.61	ABC-F type ribosomal protection protein Msr(D)	MACROLIDE/STREPTOGRAMIN	AZITHROMYCIN/ERYTHROMYCIN/STREPTOGRAMIN B
sg_2	contig_8102	qacEdelta1	10657	11004	+	100	100	quaternary ammonium compound efflux SMR transporter QacE delta 1	QUATERNARY AMMONIUM	QUATERNARY AMMONIUM
sg_2	contig_9766	qacEdelta1	5294	5641	-	100	100	quaternary ammonium compound efflux SMR transporter QacE delta 1	QUATERNARY AMMONIUM	QUATERNARY AMMONIUM
sg_2	contig_9767	qacEdelta1	15336	15687	-	100	98.86	quaternary ammonium compound efflux SMR transporter QacE delta 1	QUATERNARY AMMONIUM	QUATERNARY AMMONIUM
sg_2	contig_1757	str	469	1317	+	100	99.88	streptomycin adenylyltransferase Str	AMINOGLYCOSIDE	STREPTOMYCIN
sg_2	contig_8102	sul1	10998	11837	+	100	100	sulfonamide-resistant dihydropteroate synthase Sul1	SULFONAMIDE	SULFONAMIDE
sg_2	contig_9766	sul1	4461	5300	-	100	100	sulfonamide-resistant dihydropteroate synthase Sul1	SULFONAMIDE	SULFONAMIDE
sg_2	contig_9767	sul1	14496	15342	-	100	97.99	sulfonamide-resistant dihydropteroate synthase Sul1	SULFONAMIDE	SULFONAMIDE
sg_2	contig_6222	sul2	11637	12452	+	100	100	sulfonamide-resistant dihydropteroate synthase Sul2	SULFONAMIDE	SULFONAMIDE
sg_2	contig_6223	sul2	15394	16209	-	100	100	sulfonamide-resistant dihydropteroate synthase Sul2	SULFONAMIDE	SULFONAMIDE
sg_2	contig_3844	tet(36)	21908	23831	-	100	98.75	tetracycline resistance ribosomal protection protein Tet(36)	TETRACYCLINE	TETRACYCLINE
sg_2	contig_841	tet(44)	4101	6023	-	100	98.02	tetracycline resistance ribosomal protection protein Tet(44)	TETRACYCLINE	TETRACYCLINE
sg_2	contig_8102	tet(A)	1318	2518	+	100	99.92	tetracycline efflux MFS transporter Tet(A)	TETRACYCLINE	TETRACYCLINE
sg_2	contig_9766	tet(A)	836	2036	-	100	99.92	tetracycline efflux MFS transporter Tet(A)	TETRACYCLINE	TETRACYCLINE
sg_2	contig_9767	tet(A)	3239	4438	-	100	99.92	tetracycline efflux MFS transporter Tet(A)	TETRACYCLINE	TETRACYCLINE
sg_2	contig_6223	tet(B)	3693	4898	-	100	100	tetracycline efflux MFS transporter Tet(B)	TETRACYCLINE	TETRACYCLINE
sg_2	contig_1756	tet(M)	30400	32320	+	100	99.84	tetracycline resistance ribosomal protection protein Tet(M)	TETRACYCLINE	TETRACYCLINE
sg_2	contig_1887	tet(O)	49118	51037	+	100	99.95	tetracycline resistance ribosomal protection protein Tet(O)	TETRACYCLINE	TETRACYCLINE
sg_2	contig_1890	tet(O)	584	2520	+	99.84	97.73	tetracycline resistance ribosomal protection protein Tet(O)	TETRACYCLINE	TETRACYCLINE
sg_2	contig_6	tet(Q)	13306	15231	-	100	99.84	tetracycline resistance ribosomal protection protein Tet(Q)	TETRACYCLINE	TETRACYCLINE
sg_2	contig_6714	tet(Q)	171346	173271	-	100	99.84	tetracycline resistance ribosomal protection protein Tet(Q)	TETRACYCLINE	TETRACYCLINE
sg_2	contig_6718	tet(Q)	194	2119	-	100	99.84	tetracycline resistance ribosomal protection protein Tet(Q)	TETRACYCLINE	TETRACYCLINE
sg_2	contig_1246	tet(W)	592983	594881	+	98.85	99.58	tetracycline resistance ribosomal protection protein Tet(W)	TETRACYCLINE	TETRACYCLINE
sg_2	contig_1428	tet(W)	71232	73154	+	100	99.69	tetracycline resistance ribosomal protection protein Tet(W)	TETRACYCLINE	TETRACYCLINE
sg_2	contig_1721	tet(W)	435383	437302	+	100	100	tetracycline resistance ribosomal protection protein Tet(W)	TETRACYCLINE	TETRACYCLINE
sg_2	contig_1903	tet(W)	3577	5496	+	100	100	tetracycline resistance ribosomal protection protein Tet(W)	TETRACYCLINE	TETRACYCLINE
sg_2	contig_1906	tet(W)	12977	14896	+	100	100	tetracycline resistance ribosomal protection protein Tet(W)	TETRACYCLINE	TETRACYCLINE
sg_2	contig_1907	tet(W)	21867	23786	-	100	99.58	tetracycline resistance ribosomal protection protein Tet(W)	TETRACYCLINE	TETRACYCLINE
sg_2	contig_1907	tet(W)	24594	26510	-	99.79	98.65	tetracycline resistance ribosomal protection protein Tet(W)	TETRACYCLINE	TETRACYCLINE
sg_2	contig_4624	tet(W)	1	1915	-	98.59	98.02	tetracycline resistance ribosomal protection protein Tet(W)	TETRACYCLINE	TETRACYCLINE
sg_2	contig_4626	tet(W)	1	1900	-	98.7	99.16	tetracycline resistance ribosomal protection protein Tet(W)	TETRACYCLINE	TETRACYCLINE
sg_2	contig_4785	tet(W)	155558	157477	-	100	100	tetracycline resistance ribosomal protection protein Tet(W)	TETRACYCLINE	TETRACYCLINE
sg_2	contig_7252	tet(W)	4896	6908	-	99.43	92.36	tetracycline resistance ribosomal protection protein Tet(W)	TETRACYCLINE	TETRACYCLINE
sg_2	contig_6224	tet(Y)	3975	5150	+	100	100	tetracycline efflux MFS transporter Tet(Y)	TETRACYCLINE	TETRACYCLINE
sg_20	contig_2901	aadA1	9707	10498	-	100	99.87	ANT(3'')-Ia family aminoglycoside nucleotidyltransferase AadA1	AMINOGLYCOSIDE	STREPTOMYCIN
sg_20	contig_2692	aadA11	11847	12640	+	100	95.97	ANT(3'')-Ia family aminoglycoside nucleotidyltransferase AadA11	AMINOGLYCOSIDE	STREPTOMYCIN
sg_20	contig_10696	aadE	613	1479	-	100	100	aminoglycoside 6-adenylyltransferase AadE	AMINOGLYCOSIDE	STREPTOMYCIN
sg_20	contig_4411	aadE	7286	8152	-	100	100	aminoglycoside 6-adenylyltransferase AadE	AMINOGLYCOSIDE	STREPTOMYCIN
sg_20	contig_5750	aadE	48040	48906	+	100	99.89	aminoglycoside 6-adenylyltransferase AadE	AMINOGLYCOSIDE	STREPTOMYCIN
sg_20	contig_4575	aadS	29788	30651	-	100	99.88	aminoglycoside 6-adenylyltransferase AadS	AMINOGLYCOSIDE	STREPTOMYCIN
sg_20	contig_6548	aadS	141496	142361	+	99.77	90.44	aminoglycoside 6-adenylyltransferase AadS	AMINOGLYCOSIDE	STREPTOMYCIN
sg_20	contig_1171	ant(6)-Ia	10173	11081	+	100	100	aminoglycoside nucleotidyltransferase ANT(6)-Ia	AMINOGLYCOSIDE	STREPTOMYCIN
sg_20	contig_232	ant(6)-Ia	152204	153067	-	100	100	aminoglycoside nucleotidyltransferase ANT(6)-Ia	AMINOGLYCOSIDE	STREPTOMYCIN
sg_20	contig_2675	ant(6)-Ib	13921	14778	-	100	100	aminoglycoside nucleotidyltransferase ANT(6)-Ib	AMINOGLYCOSIDE	STREPTOMYCIN
sg_20	contig_2677	ant(6)-Ib	1580	2437	-	100	100	aminoglycoside nucleotidyltransferase ANT(6)-Ib	AMINOGLYCOSIDE	STREPTOMYCIN
sg_20	contig_6751	aph(3'')-Ib	4499	5304	-	99.88	99.13	aminoglycoside O-phosphotransferase APH(3'')-Ib	AMINOGLYCOSIDE	STREPTOMYCIN
sg_20	contig_9736	aph(3'')-Ib	9052	9854	+	99.88	100	aminoglycoside O-phosphotransferase APH(3'')-Ib	AMINOGLYCOSIDE	STREPTOMYCIN
sg_20	contig_1171	aph(3')-IIIa	11713	12507	+	100	100	aminoglycoside O-phosphotransferase APH(3')-IIIa	AMINOGLYCOSIDE	AMIKACIN/KANAMYCIN
sg_20	contig_6751	aph(6)-Id	3677	4499	-	98.33	100	aminoglycoside O-phosphotransferase APH(6)-Id	AMINOGLYCOSIDE	STREPTOMYCIN
sg_20	contig_9736	aph(6)-Id	9854	10690	+	100	100	aminoglycoside O-phosphotransferase APH(6)-Id	AMINOGLYCOSIDE	STREPTOMYCIN
sg_20	contig_232	catA16	162250	162909	-	100	99.7	type A-16 chloramphenicol O-acetyltransferase CatQ	PHENICOL	CHLORAMPHENICOL
sg_20	contig_4338	erm(35)	61	861	-	100	99.13	23S rRNA (adenine(2058)-N(6))-methyltransferase Erm(35)	LINCOSAMIDE/MACROLIDE	CLINDAMYCIN/ERYTHROMYCIN
sg_20	contig_5194	erm(47)	102	842	-	100	99.59	23S rRNA (adenine(2058)-N(6))-methyltransferase Erm(47)	LINCOSAMIDE/MACROLIDE/STREPTOGRAMIN	AZITHROMYCIN/CLINDAMYCIN/ERYTHROMYCIN/LINCOMYCIN/STREPTOGRAMIN
sg_20	contig_18087	erm(A)	12093	12826	-	100	91.42	23S rRNA (adenine(2058)-N(6))-methyltransferase Erm(A)	LINCOSAMIDE/MACROLIDE	AZITHROMYCIN/CLARITHROMYCIN/CLINDAMYCIN/ERYTHROMYCIN/TELITHROMYCIN
sg_20	contig_2767	erm(A)	20084	20815	-	100	92.21	23S rRNA (adenine(2058)-N(6))-methyltransferase Erm(A)	LINCOSAMIDE/MACROLIDE	AZITHROMYCIN/CLARITHROMYCIN/CLINDAMYCIN/ERYTHROMYCIN/TELITHROMYCIN
sg_20	contig_12785	erm(B)	8972	9709	+	100	99.86	23S rRNA (adenine(2058)-N(6))-methyltransferase Erm(B)	LINCOSAMIDE/MACROLIDE/STREPTOGRAMIN	CLINDAMYCIN/ERYTHROMYCIN/STREPTOGRAMIN B
sg_20	contig_3183	erm(B)	89702	90439	+	100	99.86	23S rRNA (adenine(2058)-N(6))-methyltransferase Erm(B)	LINCOSAMIDE/MACROLIDE/STREPTOGRAMIN	CLINDAMYCIN/ERYTHROMYCIN/STREPTOGRAMIN B
sg_20	contig_4411	erm(B)	10491	11228	-	100	100	23S rRNA (adenine(2058)-N(6))-methyltransferase Erm(B)	LINCOSAMIDE/MACROLIDE/STREPTOGRAMIN	CLINDAMYCIN/ERYTHROMYCIN/STREPTOGRAMIN B
sg_20	contig_8161	erm(B)	46978	47723	-	99.87	99.6	23S rRNA (adenine(2058)-N(6))-methyltransferase Erm(B)	LINCOSAMIDE/MACROLIDE/STREPTOGRAMIN	CLINDAMYCIN/ERYTHROMYCIN/STREPTOGRAMIN B
sg_20	contig_8616	erm(B)	5546	6291	-	99.87	99.6	23S rRNA (adenine(2058)-N(6))-methyltransferase Erm(B)	LINCOSAMIDE/MACROLIDE/STREPTOGRAMIN	CLINDAMYCIN/ERYTHROMYCIN/STREPTOGRAMIN B
sg_20	contig_8618	erm(B)	29	773	-	99.73	99.47	23S rRNA (adenine(2058)-N(6))-methyltransferase Erm(B)	LINCOSAMIDE/MACROLIDE/STREPTOGRAMIN	CLINDAMYCIN/ERYTHROMYCIN/STREPTOGRAMIN B
sg_20	contig_3578	erm(C)	13887	14621	-	100	99.73	23S rRNA (adenine(2058)-N(6))-methyltransferase Erm(C)	LINCOSAMIDE/MACROLIDE/STREPTOGRAMIN	CLINDAMYCIN/ERYTHROMYCIN/STREPTOGRAMIN B/TYLOSIN
sg_20	contig_624	erm(C)	5350	6084	+	100	99.73	23S rRNA (adenine(2058)-N(6))-methyltransferase Erm(C)	LINCOSAMIDE/MACROLIDE/STREPTOGRAMIN	CLINDAMYCIN/ERYTHROMYCIN/STREPTOGRAMIN B/TYLOSIN
sg_20	contig_16773	erm(F)	5638	6438	-	100	99.75	23S rRNA (adenine(2058)-N(6))-methyltransferase Erm(F)	LINCOSAMIDE/MACROLIDE/STREPTOGRAMIN	CLINDAMYCIN/MACROLIDE/STREPTOGRAMIN
sg_20	contig_17420	erm(F)	40065	40636	+	71.16	98.78	23S rRNA (adenine(2058)-N(6))-methyltransferase Erm(F)	LINCOSAMIDE/MACROLIDE/STREPTOGRAMIN	CLINDAMYCIN/MACROLIDE/STREPTOGRAMIN
sg_20	contig_2650	erm(F)	70	870	-	99.88	99.25	23S rRNA (adenine(2058)-N(6))-methyltransferase Erm(F)	LINCOSAMIDE/MACROLIDE/STREPTOGRAMIN	CLINDAMYCIN/MACROLIDE/STREPTOGRAMIN
sg_20	contig_2669	erm(F)	156	956	+	100	99.62	23S rRNA (adenine(2058)-N(6))-methyltransferase Erm(F)	LINCOSAMIDE/MACROLIDE/STREPTOGRAMIN	CLINDAMYCIN/MACROLIDE/STREPTOGRAMIN
sg_20	contig_3499	erm(F)	87775	88575	+	100	99.75	23S rRNA (adenine(2058)-N(6))-methyltransferase Erm(F)	LINCOSAMIDE/MACROLIDE/STREPTOGRAMIN	CLINDAMYCIN/MACROLIDE/STREPTOGRAMIN
sg_20	contig_4334	erm(F)	15716	16516	-	100	92.26	23S rRNA (adenine(2058)-N(6))-methyltransferase Erm(F)	LINCOSAMIDE/MACROLIDE/STREPTOGRAMIN	CLINDAMYCIN/MACROLIDE/STREPTOGRAMIN
sg_20	contig_6504	erm(F)	2444	3244	-	100	99.62	23S rRNA (adenine(2058)-N(6))-methyltransferase Erm(F)	LINCOSAMIDE/MACROLIDE/STREPTOGRAMIN	CLINDAMYCIN/MACROLIDE/STREPTOGRAMIN
sg_20	contig_1172	erm(G)	2671	3405	+	100	96.6	23S rRNA (adenine(2058)-N(6))-methyltransferase Erm(G)	LINCOSAMIDE/MACROLIDE/STREPTOGRAMIN	ERYTHROMYCIN/LINCOSAMIDE/STREPTOGRAMIN/TYLOSIN
sg_20	contig_560	erm(G)	493667	494401	+	100	100	23S rRNA (adenine(2058)-N(6))-methyltransferase Erm(G)	LINCOSAMIDE/MACROLIDE/STREPTOGRAMIN	ERYTHROMYCIN/LINCOSAMIDE/STREPTOGRAMIN/TYLOSIN
sg_20	contig_5744	erm(G)	24099	24833	+	100	100	23S rRNA (adenine(2058)-N(6))-methyltransferase Erm(G)	LINCOSAMIDE/MACROLIDE/STREPTOGRAMIN	ERYTHROMYCIN/LINCOSAMIDE/STREPTOGRAMIN/TYLOSIN
sg_20	contig_6974	erm(G)	1638	2372	+	100	100	23S rRNA (adenine(2058)-N(6))-methyltransferase Erm(G)	LINCOSAMIDE/MACROLIDE/STREPTOGRAMIN	ERYTHROMYCIN/LINCOSAMIDE/STREPTOGRAMIN/TYLOSIN
sg_20	contig_825	erm(G)	8289	9023	+	100	100	23S rRNA (adenine(2058)-N(6))-methyltransferase Erm(G)	LINCOSAMIDE/MACROLIDE/STREPTOGRAMIN	ERYTHROMYCIN/LINCOSAMIDE/STREPTOGRAMIN/TYLOSIN
sg_20	contig_925	erm(G)	243362	244098	+	99.86	99.19	23S rRNA (adenine(2058)-N(6))-methyltransferase Erm(G)	LINCOSAMIDE/MACROLIDE/STREPTOGRAMIN	ERYTHROMYCIN/LINCOSAMIDE/STREPTOGRAMIN/TYLOSIN
sg_20	contig_9722	erm(G)	83259	83995	+	100	99.73	23S rRNA (adenine(2058)-N(6))-methyltransferase Erm(G)	LINCOSAMIDE/MACROLIDE/STREPTOGRAMIN	ERYTHROMYCIN/LINCOSAMIDE/STREPTOGRAMIN/TYLOSIN
sg_20	contig_20086	erm(Q)	1840	2613	+	100	100	23S rRNA (adenine(2058)-N(6))-methyltransferase Erm(Q)	LINCOSAMIDE/MACROLIDE/STREPTOGRAMIN	ERYTHROMYCIN/LINCOSAMIDE/STREPTOGRAMIN
sg_20	contig_11275	erm(Y)	24743	25476	+	99.86	96.19	23S rRNA (adenine(2058)-N(6))-methyltransferase Erm(Y)	LINCOSAMIDE/MACROLIDE/STREPTOGRAMIN	AZITHROMYCIN/CLINDAMYCIN/ERYTHROMYCIN/STREPTOGRAMIN B
sg_20	contig_10599	estT	82782	83626	+	99.18	98.24	macrolide hydrolase EstT	MACROLIDE	TYLOSIN
sg_20	contig_11497	estT	7661	8502	+	98.82	97.65	macrolide hydrolase EstT	MACROLIDE	TYLOSIN
sg_20	contig_1220	estT	13150	13992	-	99.29	99.18	macrolide hydrolase EstT	MACROLIDE	TYLOSIN
sg_20	contig_13363	estT	50976	51818	+	99.29	99.18	macrolide hydrolase EstT	MACROLIDE	TYLOSIN
sg_20	contig_15086	estT	15015	15857	+	99.29	99.18	macrolide hydrolase EstT	MACROLIDE	TYLOSIN
sg_20	contig_16327	estT	35229	36071	-	99.29	99.06	macrolide hydrolase EstT	MACROLIDE	TYLOSIN
sg_20	contig_17595	estT	3810	4652	-	99.29	99.06	macrolide hydrolase EstT	MACROLIDE	TYLOSIN
sg_20	contig_1979	estT	10024	10866	+	99.29	99.06	macrolide hydrolase EstT	MACROLIDE	TYLOSIN
sg_20	contig_23497	estT	3973	4814	-	99.18	98.94	macrolide hydrolase EstT	MACROLIDE	TYLOSIN
sg_20	contig_2669	estT	1167	2009	-	99.29	99.18	macrolide hydrolase EstT	MACROLIDE	TYLOSIN
sg_20	contig_2896	estT	48718	49560	-	99.29	99.06	macrolide hydrolase EstT	MACROLIDE	TYLOSIN
sg_20	contig_2907	estT	56724	57492	-	90.58	99.1	macrolide hydrolase EstT	MACROLIDE	TYLOSIN
sg_20	contig_3395	estT	9793	10635	-	99.29	99.06	macrolide hydrolase EstT	MACROLIDE	TYLOSIN
sg_20	contig_4101	estT	7108	7950	+	99.29	99.18	macrolide hydrolase EstT	MACROLIDE	TYLOSIN
sg_20	contig_4102	estT	17910	18757	+	99.29	98.36	macrolide hydrolase EstT	MACROLIDE	TYLOSIN
sg_20	contig_4104	estT	14981	15823	+	99.29	99.18	macrolide hydrolase EstT	MACROLIDE	TYLOSIN
sg_20	contig_4106	estT	8476	9328	-	99.29	97.67	macrolide hydrolase EstT	MACROLIDE	TYLOSIN
sg_20	contig_444	estT	16533	17375	-	99.29	98.7	macrolide hydrolase EstT	MACROLIDE	TYLOSIN
sg_20	contig_526	estT	11176	12018	+	99.29	99.18	macrolide hydrolase EstT	MACROLIDE	TYLOSIN
sg_20	contig_5876	estT	5198	6049	+	99.29	96.39	macrolide hydrolase EstT	MACROLIDE	TYLOSIN
sg_20	contig_5876	estT	7092	7937	-	99.29	98.71	macrolide hydrolase EstT	MACROLIDE	TYLOSIN
sg_20	contig_636	estT	32959	33801	-	99.29	99.06	macrolide hydrolase EstT	MACROLIDE	TYLOSIN
sg_20	contig_8309	estT	2153	2995	-	99.29	99.06	macrolide hydrolase EstT	MACROLIDE	TYLOSIN
sg_20	contig_18779	floR2	7255	8472	-	100	99.26	chloramphenicol/florfenicol efflux MFS transporter FloR2	PHENICOL	CHLORAMPHENICOL/FLORFENICOL
sg_20	contig_232	lnu(B)	157294	158097	-	100	100	lincosamide nucleotidyltransferase Lnu(B)	LINCOSAMIDE	LINCOSAMIDE
sg_20	contig_834	lnu(B)	167468	168271	+	100	99.63	lincosamide nucleotidyltransferase Lnu(B)	LINCOSAMIDE	LINCOSAMIDE
sg_20	contig_17933	lnu(C)	7736	8230	+	100	99.19	lincosamide nucleotidyltransferase Lnu(C)	LINCOSAMIDE	LINCOSAMIDE
sg_20	contig_2692	lnu(F)	10974	11798	+	100	93.33	lincosamide nucleotidyltransferase Lnu(F)	LINCOSAMIDE	LINCOSAMIDE
sg_20	contig_15744	lnu(H)	13631	14414	-	100	93.88	lincosamide nucleotidyltransferase Lnu(H)	LINCOSAMIDE	LINCOSAMIDE
sg_20	contig_1385	lnu(I)	10403	11173	+	100	99.22	lincosamide nucleotidyltransferase Lnu(I)	LINCOSAMIDE	LINCOSAMIDE
sg_20	contig_4108	lnu(I)	18636	19406	-	100	98.83	lincosamide nucleotidyltransferase Lnu(I)	LINCOSAMIDE	LINCOSAMIDE
sg_20	contig_4363	lnu(I)	2186	2956	+	100	98.96	lincosamide nucleotidyltransferase Lnu(I)	LINCOSAMIDE	LINCOSAMIDE
sg_20	contig_6669	lnu(I)	3735	4530	-	99.87	94.48	lincosamide nucleotidyltransferase Lnu(I)	LINCOSAMIDE	LINCOSAMIDE
sg_20	contig_232	lsa(E)	158151	159635	-	100	99.93	ABC-F type ribosomal protection protein Lsa(E)	LINCOSAMIDE/STREPTOGRAMIN	LINCOSAMIDE/STREPTOGRAMIN
sg_20	contig_232	mef(A)	166612	167829	-	100	96.22	macrolide efflux MFS transporter Mef(A)	MACROLIDE	AZITHROMYCIN/ERYTHROMYCIN
sg_20	contig_560	mef(A)	489504	490721	+	100	98.52	macrolide efflux MFS transporter Mef(A)	MACROLIDE	AZITHROMYCIN/ERYTHROMYCIN
sg_20	contig_85	mef(B)	50027	51256	-	100	96.91	macrolide efflux MFS transporter Mef(B)	MACROLIDE	AZITHROMYCIN/ERYTHROMYCIN
sg_20	contig_1172	msr(D)	1095	2538	+	98.63	94.04	ABC-F type ribosomal protection protein Msr(D)	MACROLIDE/STREPTOGRAMIN	AZITHROMYCIN/ERYTHROMYCIN/STREPTOGRAMIN B
sg_20	contig_232	msr(D)	165028	166491	-	100	91.46	ABC-F type ribosomal protection protein Msr(D)	MACROLIDE/STREPTOGRAMIN	AZITHROMYCIN/ERYTHROMYCIN/STREPTOGRAMIN B
sg_20	contig_23264	msr(D)	26611	27932	+	90.3	97.2	ABC-F type ribosomal protection protein Msr(D)	MACROLIDE/STREPTOGRAMIN	AZITHROMYCIN/ERYTHROMYCIN/STREPTOGRAMIN B
sg_20	contig_560	msr(D)	490844	492307	+	100	97.61	ABC-F type ribosomal protection protein Msr(D)	MACROLIDE/STREPTOGRAMIN	AZITHROMYCIN/ERYTHROMYCIN/STREPTOGRAMIN B
sg_20	contig_1171	sat4	11078	11620	+	100	100	streptothricin N-acetyltransferase Sat4	STREPTOTHRICIN	STREPTOTHRICIN
sg_20	contig_232	spw	150692	151501	-	100	96.91	ANT(9) family aminoglycoside nucleotidyltransferase Spw	AMINOGLYCOSIDE	AMINOGLYCOSIDE
sg_20	contig_12785	str	16021	16869	+	100	100	streptomycin adenylyltransferase Str	AMINOGLYCOSIDE	STREPTOMYCIN
sg_20	contig_23232	str	11636	12484	+	100	100	streptomycin adenylyltransferase Str	AMINOGLYCOSIDE	STREPTOMYCIN
sg_20	contig_2919	str	68769	69617	-	100	100	streptomycin adenylyltransferase Str	AMINOGLYCOSIDE	STREPTOMYCIN
sg_20	contig_2901	sul2	127	942	+	100	100	sulfonamide-resistant dihydropteroate synthase Sul2	SULFONAMIDE	SULFONAMIDE
sg_20	contig_6753	sul2	5333	6148	-	100	100	sulfonamide-resistant dihydropteroate synthase Sul2	SULFONAMIDE	SULFONAMIDE
sg_20	contig_9736	sul2	16612	17427	-	100	100	sulfonamide-resistant dihydropteroate synthase Sul2	SULFONAMIDE	SULFONAMIDE
sg_20	contig_12228	tet(36)	18423	20332	-	99.32	99.95	tetracycline resistance ribosomal protection protein Tet(36)	TETRACYCLINE	TETRACYCLINE
sg_20	contig_14659	tet(36)	59754	61666	+	99.38	90.75	tetracycline resistance ribosomal protection protein Tet(36)	TETRACYCLINE	TETRACYCLINE
sg_20	contig_2900	tet(36)	22725	24634	+	99.32	99.95	tetracycline resistance ribosomal protection protein Tet(36)	TETRACYCLINE	TETRACYCLINE
sg_20	contig_4581	tet(36)	55135	57057	-	100	98.8	tetracycline resistance ribosomal protection protein Tet(36)	TETRACYCLINE	TETRACYCLINE
sg_20	contig_535	tet(36)	44899	46826	+	99.95	98.29	tetracycline resistance ribosomal protection protein Tet(36)	TETRACYCLINE	TETRACYCLINE
sg_20	contig_5743	tet(40)	2184	3407	+	100	99.51	tetracycline efflux MFS transporter Tet(40)	TETRACYCLINE	TETRACYCLINE
sg_20	contig_8619	tet(40)	1917	3137	-	100	99.92	tetracycline efflux MFS transporter Tet(40)	TETRACYCLINE	TETRACYCLINE
sg_20	contig_10711	tet(44)	78	2003	+	100	98.91	tetracycline resistance ribosomal protection protein Tet(44)	TETRACYCLINE	TETRACYCLINE
sg_20	contig_10712	tet(44)	78	2000	+	100	98.8	tetracycline resistance ribosomal protection protein Tet(44)	TETRACYCLINE	TETRACYCLINE
sg_20	contig_12631	tet(44)	169	2091	-	100	98.02	tetracycline resistance ribosomal protection protein Tet(44)	TETRACYCLINE	TETRACYCLINE
sg_20	contig_16089	tet(44)	2355	4277	-	100	98.8	tetracycline resistance ribosomal protection protein Tet(44)	TETRACYCLINE	TETRACYCLINE
sg_20	contig_2675	tet(44)	15093	17015	-	100	99.17	tetracycline resistance ribosomal protection protein Tet(44)	TETRACYCLINE	TETRACYCLINE
sg_20	contig_2677	tet(44)	2752	4674	-	100	100	tetracycline resistance ribosomal protection protein Tet(44)	TETRACYCLINE	TETRACYCLINE
sg_20	contig_22798	tet(A)	12712	13911	+	100	100	tetracycline efflux MFS transporter Tet(A)	TETRACYCLINE	TETRACYCLINE
sg_20	contig_17257	tet(C)	2225	3417	+	100	99.75	tetracycline efflux MFS transporter Tet(C)	TETRACYCLINE	TETRACYCLINE
sg_20	contig_20597	tet(C)	980	2170	-	100	100	tetracycline efflux MFS transporter Tet(C)	TETRACYCLINE	TETRACYCLINE
sg_20	contig_18779	tet(G)	5143	6317	-	99.91	94.13	tetracycline efflux MFS transporter Tet(G)	TETRACYCLINE	TETRACYCLINE
sg_20	contig_2901	tet(H)	3313	4494	-	100	100	tetracycline efflux MFS transporter Tet(H)	TETRACYCLINE	TETRACYCLINE
sg_20	contig_15669	tet(M)	52918	54963	+	100	93.11	tetracycline resistance ribosomal protection protein Tet(M)	TETRACYCLINE	TETRACYCLINE
sg_20	contig_21168	tet(M)	5807	7726	+	100	100	tetracycline resistance ribosomal protection protein Tet(M)	TETRACYCLINE	TETRACYCLINE
sg_20	contig_232	tet(M)	143232	145151	-	100	99.9	tetracycline resistance ribosomal protection protein Tet(M)	TETRACYCLINE	TETRACYCLINE
sg_20	contig_2692	tet(M)	6759	8678	-	100	99.79	tetracycline resistance ribosomal protection protein Tet(M)	TETRACYCLINE	TETRACYCLINE
sg_20	contig_6579	tet(M)	9786	11705	-	100	100	tetracycline resistance ribosomal protection protein Tet(M)	TETRACYCLINE	TETRACYCLINE
sg_20	contig_80	tet(M)	659941	661860	-	100	99.9	tetracycline resistance ribosomal protection protein Tet(M)	TETRACYCLINE	TETRACYCLINE
sg_20	contig_23304	tet(O)	796	2715	+	100	99.95	tetracycline resistance ribosomal protection protein Tet(O)	TETRACYCLINE	TETRACYCLINE
sg_20	contig_2946	tet(O)	91378	93311	+	100	97.05	tetracycline resistance ribosomal protection protein Tet(O)	TETRACYCLINE	TETRACYCLINE
sg_20	contig_2949	tet(O)	316	2235	-	100	100	tetracycline resistance ribosomal protection protein Tet(O)	TETRACYCLINE	TETRACYCLINE
sg_20	contig_5287	tet(O)	3814	5734	+	100	99.84	tetracycline resistance ribosomal protection protein Tet(O)	TETRACYCLINE	TETRACYCLINE
sg_20	contig_19251	tet(Q)	50521	52449	+	100	99.53	tetracycline resistance ribosomal protection protein Tet(Q)	TETRACYCLINE	TETRACYCLINE
sg_20	contig_3830	tet(Q)	291621	293546	-	100	99.84	tetracycline resistance ribosomal protection protein Tet(Q)	TETRACYCLINE	TETRACYCLINE
sg_20	contig_4359	tet(Q)	35722	37647	-	100	99.84	tetracycline resistance ribosomal protection protein Tet(Q)	TETRACYCLINE	TETRACYCLINE
sg_20	contig_526	tet(Q)	13752	15677	+	100	99.84	tetracycline resistance ribosomal protection protein Tet(Q)	TETRACYCLINE	TETRACYCLINE
sg_20	contig_6356	tet(Q)	14388	16313	+	100	99.84	tetracycline resistance ribosomal protection protein Tet(Q)	TETRACYCLINE	TETRACYCLINE
sg_20	contig_2766	tet(T)	55472	57427	-	100	91.51	tetracycline resistance ribosomal protection protein Tet(T)	TETRACYCLINE	TETRACYCLINE
sg_20	contig_2767	tet(T)	88996	90953	-	100	91.98	tetracycline resistance ribosomal protection protein Tet(T)	TETRACYCLINE	TETRACYCLINE
sg_20	contig_2772	tet(T)	156359	158314	-	100	92.28	tetracycline resistance ribosomal protection protein Tet(T)	TETRACYCLINE	TETRACYCLINE
sg_20	contig_2773	tet(T)	182560	184518	+	100	91.42	tetracycline resistance ribosomal protection protein Tet(T)	TETRACYCLINE	TETRACYCLINE
sg_20	contig_31	tet(T)	22242	24197	-	100	90.9	tetracycline resistance ribosomal protection protein Tet(T)	TETRACYCLINE	TETRACYCLINE
sg_20	contig_12745	tet(W)	20496	22415	-	100	99.95	tetracycline resistance ribosomal protection protein Tet(W)	TETRACYCLINE	TETRACYCLINE
sg_20	contig_22125	tet(W)	1	1768	+	91.41	94.94	tetracycline resistance ribosomal protection protein Tet(W)	TETRACYCLINE	TETRACYCLINE
sg_20	contig_22858	tet(W)	7323	9244	+	100	99.12	tetracycline resistance ribosomal protection protein Tet(W)	TETRACYCLINE	TETRACYCLINE
sg_20	contig_3213	tet(W)	1782	3700	+	99.95	100	tetracycline resistance ribosomal protection protein Tet(W)	TETRACYCLINE	TETRACYCLINE
sg_20	contig_3285	tet(W)	55140	57056	+	99.79	99.58	tetracycline resistance ribosomal protection protein Tet(W)	TETRACYCLINE	TETRACYCLINE
sg_20	contig_3288	tet(W)	229	2148	-	100	99.95	tetracycline resistance ribosomal protection protein Tet(W)	TETRACYCLINE	TETRACYCLINE
sg_20	contig_3319	tet(W)	91328	93247	-	100	99.58	tetracycline resistance ribosomal protection protein Tet(W)	TETRACYCLINE	TETRACYCLINE
sg_20	contig_3604	tet(W)	83273	85192	-	100	100	tetracycline resistance ribosomal protection protein Tet(W)	TETRACYCLINE	TETRACYCLINE
sg_20	contig_5328	tet(W)	16199	18118	-	100	100	tetracycline resistance ribosomal protection protein Tet(W)	TETRACYCLINE	TETRACYCLINE
sg_20	contig_5747	tet(W)	531	2450	-	100	99.95	tetracycline resistance ribosomal protection protein Tet(W)	TETRACYCLINE	TETRACYCLINE
sg_20	contig_5749	tet(W)	157	2076	+	100	99.48	tetracycline resistance ribosomal protection protein Tet(W)	TETRACYCLINE	TETRACYCLINE
sg_20	contig_5751	tet(W)	55	1975	+	100	99.95	tetracycline resistance ribosomal protection protein Tet(W)	TETRACYCLINE	TETRACYCLINE
sg_20	contig_5756	tet(W)	46492	48411	-	100	100	tetracycline resistance ribosomal protection protein Tet(W)	TETRACYCLINE	TETRACYCLINE
sg_20	contig_578	tet(W)	5591	7510	-	100	99.32	tetracycline resistance ribosomal protection protein Tet(W)	TETRACYCLINE	TETRACYCLINE
sg_20	contig_5813	tet(W)	150226	152145	-	100	99.58	tetracycline resistance ribosomal protection protein Tet(W)	TETRACYCLINE	TETRACYCLINE
sg_20	contig_598	tet(W)	2774	4760	+	100	94.21	tetracycline resistance ribosomal protection protein Tet(W)	TETRACYCLINE	TETRACYCLINE
sg_20	contig_599	tet(W)	1891	3810	+	100	100	tetracycline resistance ribosomal protection protein Tet(W)	TETRACYCLINE	TETRACYCLINE
sg_20	contig_605	tet(W)	32708	34627	+	100	100	tetracycline resistance ribosomal protection protein Tet(W)	TETRACYCLINE	TETRACYCLINE
sg_20	contig_6423	tet(W)	22196	24115	-	100	99.9	tetracycline resistance ribosomal protection protein Tet(W)	TETRACYCLINE	TETRACYCLINE
sg_20	contig_7446	tet(W)	4828	6749	+	99.69	98.02	tetracycline resistance ribosomal protection protein Tet(W)	TETRACYCLINE	TETRACYCLINE
sg_20	contig_8161	tet(W)	34829	36748	-	100	99.95	tetracycline resistance ribosomal protection protein Tet(W)	TETRACYCLINE	TETRACYCLINE
sg_20	contig_8184	tet(W)	27124	29043	+	100	99.53	tetracycline resistance ribosomal protection protein Tet(W)	TETRACYCLINE	TETRACYCLINE
sg_20	contig_825	tet(W)	143453	145372	+	100	99.95	tetracycline resistance ribosomal protection protein Tet(W)	TETRACYCLINE	TETRACYCLINE
sg_20	contig_5752	tet(W/N/W)	5259	7178	+	100	99.79	tetracycline resistance ribosomal protection mosaic protein Tet(W/N/W)	TETRACYCLINE	TETRACYCLINE
sg_20	contig_12891	tet(X6)	5760	6924	-	100	96.91	tetracycline inactivating enzyme Tet(X6)	TETRACYCLINE	TIGECYCLINE TYPE C
sg_20	contig_9736	tet(Y)	11140	12315	-	100	100	tetracycline efflux MFS transporter Tet(Y)	TETRACYCLINE	TETRACYCLINE
sg_21	contig_24280	aac(6')_E526	5190	5636	+	100	97.76	aminoglycoside 6'-N-acetyltransferase AAC(6')-E526	AMINOGLYCOSIDE	AMIKACIN/KANAMYCIN/TOBRAMYCIN
sg_21	contig_29509	aad9	5730	6506	-	100	99.87	ANT(9) family aminoglycoside nucleotidyltransferase	AMINOGLYCOSIDE	AMINOGLYCOSIDE
sg_21	contig_17286	aadA1	6526	7317	+	100	99.87	ANT(3'')-Ia family aminoglycoside nucleotidyltransferase AadA1	AMINOGLYCOSIDE	STREPTOMYCIN
sg_21	contig_1806	aadA1	3799	4587	+	100	100	ANT(3'')-Ia family aminoglycoside nucleotidyltransferase AadA1	AMINOGLYCOSIDE	STREPTOMYCIN
sg_21	contig_18467	aadA13	8180	8977	+	100	99.88	ANT(3'')-Ia family aminoglycoside nucleotidyltransferase AadA13	AMINOGLYCOSIDE	STREPTOMYCIN
sg_21	contig_1481	aadE	2163	3029	+	100	99.89	aminoglycoside 6-adenylyltransferase AadE	AMINOGLYCOSIDE	STREPTOMYCIN
sg_21	contig_1731	aadE	2242	2991	-	86.51	99.73	aminoglycoside 6-adenylyltransferase AadE	AMINOGLYCOSIDE	STREPTOMYCIN
sg_21	contig_1779	aadE	5973	6839	+	100	100	aminoglycoside 6-adenylyltransferase AadE	AMINOGLYCOSIDE	STREPTOMYCIN
sg_21	contig_17798	ant(6)-Ia	1387	2250	+	100	100	aminoglycoside nucleotidyltransferase ANT(6)-Ia	AMINOGLYCOSIDE	STREPTOMYCIN
sg_21	contig_2821	ant(6)-Ia	7189	8052	-	100	100	aminoglycoside nucleotidyltransferase ANT(6)-Ia	AMINOGLYCOSIDE	STREPTOMYCIN
sg_21	contig_7533	ant(6)-Ia	11219	12082	+	100	100	aminoglycoside nucleotidyltransferase ANT(6)-Ia	AMINOGLYCOSIDE	STREPTOMYCIN
sg_21	contig_7533	ant(6)-Ia	13953	14816	+	100	100	aminoglycoside nucleotidyltransferase ANT(6)-Ia	AMINOGLYCOSIDE	STREPTOMYCIN
sg_21	contig_1768	aph(3'')-Ib	53	855	+	99.88	100	aminoglycoside O-phosphotransferase APH(3'')-Ib	AMINOGLYCOSIDE	STREPTOMYCIN
sg_21	contig_6435	aph(3'')-Ib	1481	2283	-	99.88	100	aminoglycoside O-phosphotransferase APH(3'')-Ib	AMINOGLYCOSIDE	STREPTOMYCIN
sg_21	contig_2839	aph(3')-IIIa	803	1597	+	100	100	aminoglycoside O-phosphotransferase APH(3')-IIIa	AMINOGLYCOSIDE	AMIKACIN/KANAMYCIN
sg_21	contig_1768	aph(6)-Id	855	1691	+	100	100	aminoglycoside O-phosphotransferase APH(6)-Id	AMINOGLYCOSIDE	STREPTOMYCIN
sg_21	contig_6435	aph(6)-Id	645	1481	-	100	100	aminoglycoside O-phosphotransferase APH(6)-Id	AMINOGLYCOSIDE	STREPTOMYCIN
sg_21	contig_7442	cmlB1	193	1459	+	99.92	99.61	chloramphenicol efflux MFS transporter CmlB1	PHENICOL	CHLORAMPHENICOL
sg_21	contig_15324	cmx	5258	6433	+	100	100	chloramphenicol efflux MFS transporter Cmx	PHENICOL	CHLORAMPHENICOL
sg_21	contig_15812	dfrA1	8	481	-	100	100	trimethoprim-resistant dihydrofolate reductase DfrA1	TRIMETHOPRIM	TRIMETHOPRIM
sg_21	contig_12470	dfrI	80135	80710	+	100	92.88	trimethoprim-resistant dihydrofolate reductase DfrI	TRIMETHOPRIM	TRIMETHOPRIM
sg_21	contig_48	erm(47)	88859	89599	+	100	99.46	23S rRNA (adenine(2058)-N(6))-methyltransferase Erm(47)	LINCOSAMIDE/MACROLIDE/STREPTOGRAMIN	AZITHROMYCIN/CLINDAMYCIN/ERYTHROMYCIN/LINCOMYCIN/STREPTOGRAMIN
sg_21	contig_12219	erm(51)	42706	43497	+	100	99.75	23S rRNA (adenine(2058)-N(6))-methyltransferase Erm(51)	LINCOSAMIDE/MACROLIDE/STREPTOGRAMIN	AZITHROMYCIN/CLARITHROMYCIN/CLINDAMYCIN/ERYTHROMYCIN/VIRGINIAMYCIN
sg_21	contig_12220	erm(51)	259	1054	+	99.87	98.87	23S rRNA (adenine(2058)-N(6))-methyltransferase Erm(51)	LINCOSAMIDE/MACROLIDE/STREPTOGRAMIN	AZITHROMYCIN/CLARITHROMYCIN/CLINDAMYCIN/ERYTHROMYCIN/VIRGINIAMYCIN
sg_21	contig_7421	erm(51)	197	988	-	100	99.75	23S rRNA (adenine(2058)-N(6))-methyltransferase Erm(51)	LINCOSAMIDE/MACROLIDE/STREPTOGRAMIN	AZITHROMYCIN/CLARITHROMYCIN/CLINDAMYCIN/ERYTHROMYCIN/VIRGINIAMYCIN
sg_21	contig_9259	erm(56)	560	1360	-	100	100	23S rRNA (adenine(2058)-N(6))-methyltransferase Erm(56)	LINCOSAMIDE/MACROLIDE/STREPTOGRAMIN	CLINDAMYCIN/ERYTHROMYCIN/PRISTINAMYCIN
sg_21	contig_9260	erm(56)	3038	3838	+	100	99.88	23S rRNA (adenine(2058)-N(6))-methyltransferase Erm(56)	LINCOSAMIDE/MACROLIDE/STREPTOGRAMIN	CLINDAMYCIN/ERYTHROMYCIN/PRISTINAMYCIN
sg_21	contig_7535	erm(A)	7571	8302	+	100	92.21	23S rRNA (adenine(2058)-N(6))-methyltransferase Erm(A)	LINCOSAMIDE/MACROLIDE	AZITHROMYCIN/CLARITHROMYCIN/CLINDAMYCIN/ERYTHROMYCIN/TELITHROMYCIN
sg_21	contig_1687	erm(B)	5591	6336	-	99.87	99.6	23S rRNA (adenine(2058)-N(6))-methyltransferase Erm(B)	LINCOSAMIDE/MACROLIDE/STREPTOGRAMIN	CLINDAMYCIN/ERYTHROMYCIN/STREPTOGRAMIN B
sg_21	contig_23157	erm(B)	2504	3256	-	100	99.73	23S rRNA (adenine(2058)-N(6))-methyltransferase Erm(B)	LINCOSAMIDE/MACROLIDE/STREPTOGRAMIN	CLINDAMYCIN/ERYTHROMYCIN/STREPTOGRAMIN B
sg_21	contig_23558	erm(C)	6168	6901	+	99.86	99.59	23S rRNA (adenine(2058)-N(6))-methyltransferase Erm(C)	LINCOSAMIDE/MACROLIDE/STREPTOGRAMIN	CLINDAMYCIN/ERYTHROMYCIN/STREPTOGRAMIN B/TYLOSIN
sg_21	contig_3816	erm(F)	1230	2030	+	100	99.75	23S rRNA (adenine(2058)-N(6))-methyltransferase Erm(F)	LINCOSAMIDE/MACROLIDE/STREPTOGRAMIN	CLINDAMYCIN/MACROLIDE/STREPTOGRAMIN
sg_21	contig_12879	erm(G)	207	941	-	100	100	23S rRNA (adenine(2058)-N(6))-methyltransferase Erm(G)	LINCOSAMIDE/MACROLIDE/STREPTOGRAMIN	ERYTHROMYCIN/LINCOSAMIDE/STREPTOGRAMIN/TYLOSIN
sg_21	contig_18089	erm(G)	58487	59219	-	99.05	95.95	23S rRNA (adenine(2058)-N(6))-methyltransferase Erm(G)	LINCOSAMIDE/MACROLIDE/STREPTOGRAMIN	ERYTHROMYCIN/LINCOSAMIDE/STREPTOGRAMIN/TYLOSIN
sg_21	contig_5788	erm(X)	10559	11413	+	100	100	23S rRNA (adenine(2058)-N(6))-methyltransferase Erm(X)	LINCOSAMIDE/MACROLIDE/STREPTOGRAMIN	AZITHROMYCIN/CLINDAMYCIN/ERYTHROMYCIN/LINCOMYCIN/STREPTOGRAMIN B/TYLOSIN
sg_21	contig_26863	estT	754	1596	+	99.29	99.18	macrolide hydrolase EstT	MACROLIDE	TYLOSIN
sg_21	contig_31230	floR	3252	4466	-	100	99.92	chloramphenicol/florfenicol efflux MFS transporter FloR	PHENICOL	CHLORAMPHENICOL/FLORFENICOL
sg_21	contig_31230	floR	10955	12169	-	100	99.92	chloramphenicol/florfenicol efflux MFS transporter FloR	PHENICOL	CHLORAMPHENICOL/FLORFENICOL
sg_21	contig_9258	floR2	16828	18042	+	100	99.51	chloramphenicol/florfenicol efflux MFS transporter FloR2	PHENICOL	CHLORAMPHENICOL/FLORFENICOL
sg_21	contig_7387	lnu(B)	1878	2682	+	100	99.88	lincosamide nucleotidyltransferase Lnu(B)	LINCOSAMIDE	LINCOSAMIDE
sg_21	contig_5085	lnu(C)	57432	57926	-	100	99.19	lincosamide nucleotidyltransferase Lnu(C)	LINCOSAMIDE	LINCOSAMIDE
sg_21	contig_8511	lnu(C)	14093	14587	+	100	91.92	lincosamide nucleotidyltransferase Lnu(C)	LINCOSAMIDE	LINCOSAMIDE
sg_21	contig_15812	lnu(F)	478	1325	-	100	99.65	lincosamide nucleotidyltransferase Lnu(F)	LINCOSAMIDE	LINCOSAMIDE
sg_21	contig_7387	lsa(E)	340	1822	+	99.87	99.26	ABC-F type ribosomal protection protein Lsa(E)	LINCOSAMIDE/STREPTOGRAMIN	LINCOSAMIDE/STREPTOGRAMIN
sg_21	contig_12879	mef(A)	3891	5116	-	99.84	98.12	macrolide efflux MFS transporter Mef(A)	MACROLIDE	AZITHROMYCIN/ERYTHROMYCIN
sg_21	contig_30492	mef(A)	44	1264	+	99.51	97.71	macrolide efflux MFS transporter Mef(A)	MACROLIDE	AZITHROMYCIN/ERYTHROMYCIN
sg_21	contig_11818	mef(B)	101132	102361	+	100	96.91	macrolide efflux MFS transporter Mef(B)	MACROLIDE	AZITHROMYCIN/ERYTHROMYCIN
sg_21	contig_12879	msr(D)	2309	3774	-	100	96.18	ABC-F type ribosomal protection protein Msr(D)	MACROLIDE/STREPTOGRAMIN	AZITHROMYCIN/ERYTHROMYCIN/STREPTOGRAMIN B
sg_21	contig_13146	qacEdelta1	2292	2639	+	100	100	quaternary ammonium compound efflux SMR transporter QacE delta 1	QUATERNARY AMMONIUM	QUATERNARY AMMONIUM
sg_21	contig_2839	sat4	168	710	+	100	100	streptothricin N-acetyltransferase Sat4	STREPTOTHRICIN	STREPTOTHRICIN
sg_21	contig_2821	spw	5698	6486	-	97.41	96.58	ANT(9) family aminoglycoside nucleotidyltransferase Spw	AMINOGLYCOSIDE	AMINOGLYCOSIDE
sg_21	contig_2058	str	307	1156	+	100	99.88	streptomycin adenylyltransferase Str	AMINOGLYCOSIDE	STREPTOMYCIN
sg_21	contig_23558	str	166	1014	-	100	100	streptomycin adenylyltransferase Str	AMINOGLYCOSIDE	STREPTOMYCIN
sg_21	contig_13146	sul1	2633	3472	+	100	100	sulfonamide-resistant dihydropteroate synthase Sul1	SULFONAMIDE	SULFONAMIDE
sg_21	contig_13147	sul1	737	1588	+	100	99.88	sulfonamide-resistant dihydropteroate synthase Sul1	SULFONAMIDE	SULFONAMIDE
sg_21	contig_14109	sul2	2200	3015	-	100	100	sulfonamide-resistant dihydropteroate synthase Sul2	SULFONAMIDE	SULFONAMIDE
sg_21	contig_1901	tet(32)	1	1899	-	98.85	99.31	tetracycline resistance ribosomal protection protein Tet(32)	TETRACYCLINE	TETRACYCLINE
sg_21	contig_15721	tet(36)	345	2257	-	99.32	99.16	tetracycline resistance ribosomal protection protein Tet(36)	TETRACYCLINE	TETRACYCLINE
sg_21	contig_4686	tet(36)	339	2249	-	99.32	99.74	tetracycline resistance ribosomal protection protein Tet(36)	TETRACYCLINE	TETRACYCLINE
sg_21	contig_3156	tet(40)	55	1275	+	100	99.92	tetracycline efflux MFS transporter Tet(40)	TETRACYCLINE	TETRACYCLINE
sg_21	contig_30123	tet(44)	28413	30336	+	99.53	94.23	tetracycline resistance ribosomal protection protein Tet(44)	TETRACYCLINE	TETRACYCLINE
sg_21	contig_17191	tet(A)	3237	4436	-	100	100	tetracycline efflux MFS transporter Tet(A)	TETRACYCLINE	TETRACYCLINE
sg_21	contig_22625	tet(B)	562	1767	+	100	100	tetracycline efflux MFS transporter Tet(B)	TETRACYCLINE	TETRACYCLINE
sg_21	contig_4397	tet(G)	730	1907	+	100	93.8	tetracycline efflux MFS transporter Tet(G)	TETRACYCLINE	TETRACYCLINE
sg_21	contig_9258	tet(G)	18980	20155	+	100	94.13	tetracycline efflux MFS transporter Tet(G)	TETRACYCLINE	TETRACYCLINE
sg_21	contig_1768	tet(H)	8159	9361	+	100	100	tetracycline efflux MFS transporter Tet(H)	TETRACYCLINE	TETRACYCLINE
sg_21	contig_1806	tet(H)	23054	24256	+	100	100	tetracycline efflux MFS transporter Tet(H)	TETRACYCLINE	TETRACYCLINE
sg_21	contig_11812	tet(L)	6192	7568	-	100	100	tetracycline efflux MFS transporter Tet(L)	TETRACYCLINE	TETRACYCLINE
sg_21	contig_17798	tet(L)	8148	9527	-	100	99.78	tetracycline efflux MFS transporter Tet(L)	TETRACYCLINE	TETRACYCLINE
sg_21	contig_27257	tet(L)	1	1356	-	98.47	96.09	tetracycline efflux MFS transporter Tet(L)	TETRACYCLINE	TETRACYCLINE
sg_21	contig_10243	tet(M)	180900	182819	-	100	99.95	tetracycline resistance ribosomal protection protein Tet(M)	TETRACYCLINE	TETRACYCLINE
sg_21	contig_1465	tet(M)	48	1967	-	100	100	tetracycline resistance ribosomal protection protein Tet(M)	TETRACYCLINE	TETRACYCLINE
sg_21	contig_1619	tet(M)	1140	3059	-	100	100	tetracycline resistance ribosomal protection protein Tet(M)	TETRACYCLINE	TETRACYCLINE
sg_21	contig_1681	tet(M)	4604	6523	-	100	99.95	tetracycline resistance ribosomal protection protein Tet(M)	TETRACYCLINE	TETRACYCLINE
sg_21	contig_48	tet(M)	55627	57546	-	100	99.9	tetracycline resistance ribosomal protection protein Tet(M)	TETRACYCLINE	TETRACYCLINE
sg_21	contig_12240	tet(O)	11087	13006	-	100	100	tetracycline resistance ribosomal protection protein Tet(O)	TETRACYCLINE	TETRACYCLINE
sg_21	contig_4838	tet(O)	38158	40077	-	100	99.95	tetracycline resistance ribosomal protection protein Tet(O)	TETRACYCLINE	TETRACYCLINE
sg_21	contig_10693	tet(Q)	95	2020	-	100	99.95	tetracycline resistance ribosomal protection protein Tet(Q)	TETRACYCLINE	TETRACYCLINE
sg_21	contig_10694	tet(Q)	2387	4312	+	100	100	tetracycline resistance ribosomal protection protein Tet(Q)	TETRACYCLINE	TETRACYCLINE
sg_21	contig_10695	tet(Q)	19327	21252	-	100	99.84	tetracycline resistance ribosomal protection protein Tet(Q)	TETRACYCLINE	TETRACYCLINE
sg_21	contig_17672	tet(Q)	1608	3534	+	100	99.95	tetracycline resistance ribosomal protection protein Tet(Q)	TETRACYCLINE	TETRACYCLINE
sg_21	contig_1741	tet(S)	8101	10027	-	99.9	94.66	tetracycline resistance ribosomal protection protein Tet(S)	TETRACYCLINE	TETRACYCLINE
sg_21	contig_4939	tet(T)	8813	10774	+	100	94.14	tetracycline resistance ribosomal protection protein Tet(T)	TETRACYCLINE	TETRACYCLINE
sg_21	contig_4939	tet(T)	62285	64240	+	100	91.51	tetracycline resistance ribosomal protection protein Tet(T)	TETRACYCLINE	TETRACYCLINE
sg_21	contig_1467	tet(W)	53034	54953	+	100	99.95	tetracycline resistance ribosomal protection protein Tet(W)	TETRACYCLINE	TETRACYCLINE
sg_21	contig_1690	tet(W)	9425	11344	-	100	100	tetracycline resistance ribosomal protection protein Tet(W)	TETRACYCLINE	TETRACYCLINE
sg_21	contig_1720	tet(W)	20033	21952	-	100	99.58	tetracycline resistance ribosomal protection protein Tet(W)	TETRACYCLINE	TETRACYCLINE
sg_21	contig_1767	tet(W)	4843	6757	+	99.69	92.43	tetracycline resistance ribosomal protection protein Tet(W)	TETRACYCLINE	TETRACYCLINE
sg_21	contig_1775	tet(W)	24768	26681	-	99.69	99.84	tetracycline resistance ribosomal protection protein Tet(W)	TETRACYCLINE	TETRACYCLINE
sg_21	contig_1860	tet(W)	274155	276074	-	100	99.79	tetracycline resistance ribosomal protection protein Tet(W)	TETRACYCLINE	TETRACYCLINE
sg_21	contig_1965	tet(W)	84623	86542	-	100	100	tetracycline resistance ribosomal protection protein Tet(W)	TETRACYCLINE	TETRACYCLINE
sg_21	contig_1970	tet(W)	4222	6141	-	100	99.48	tetracycline resistance ribosomal protection protein Tet(W)	TETRACYCLINE	TETRACYCLINE
sg_21	contig_2370	tet(W)	479807	481726	+	100	98.49	tetracycline resistance ribosomal protection protein Tet(W)	TETRACYCLINE	TETRACYCLINE
sg_21	contig_254	tet(W)	622793	624712	+	100	100	tetracycline resistance ribosomal protection protein Tet(W)	TETRACYCLINE	TETRACYCLINE
sg_21	contig_2961	tet(W)	8776	10695	+	100	99.48	tetracycline resistance ribosomal protection protein Tet(W)	TETRACYCLINE	TETRACYCLINE
sg_21	contig_9340	tet(W)	100333	102252	+	100	100	tetracycline resistance ribosomal protection protein Tet(W)	TETRACYCLINE	TETRACYCLINE
sg_21	contig_3476	tet(Y)	19500	20676	-	100	99.92	tetracycline efflux MFS transporter Tet(Y)	TETRACYCLINE	TETRACYCLINE
sg_21	contig_15324	tet(Z)	1631	2881	-	100	100	tetracycline efflux MFS transporter Tet(Z)	TETRACYCLINE	TETRACYCLINE
sg_21	contig_2825	tetA(P)	341538	342759	+	96.36	97.71	tetracycline efflux MFS transporter TetA(P)	TETRACYCLINE	TETRACYCLINE
sg_21	contig_6437	vanB	36541	37569	-	100	100	D-alanine--(R)-lactate ligase VanB	GLYCOPEPTIDE	VANCOMYCIN
sg_21	contig_6437	vanH-B	37562	38533	-	100	100	D-lactate dehydrogenase VanH-B	GLYCOPEPTIDE	VANCOMYCIN
sg_21	contig_6437	vanR-B	41694	42356	-	100	99.85	vancomycin resistance response regulator transcription factor VanR-B	GLYCOPEPTIDE	VANCOMYCIN
sg_21	contig_6437	vanS-B	40351	41694	-	100	99.85	vancomycin resistance histidine kinase VanS-B	GLYCOPEPTIDE	VANCOMYCIN
sg_21	contig_6437	vanW-B	38530	39356	-	99.88	99.88	glycopeptide resistance accessory protein VanW-B	GLYCOPEPTIDE	VANCOMYCIN
sg_21	contig_6437	vanX-B	35927	36535	-	100	100	D-Ala-D-Ala dipeptidase VanX-B	GLYCOPEPTIDE	VANCOMYCIN
sg_21	contig_6437	vanY-B	39374	40180	-	100	100	D-Ala-D-Ala carboxypeptidase VanY-B	GLYCOPEPTIDE	VANCOMYCIN
sg_22	contig_110	aadA1	9532	10324	-	100	99.75	ANT(3'')-Ia family aminoglycoside nucleotidyltransferase AadA1	AMINOGLYCOSIDE	STREPTOMYCIN
sg_22	contig_113	aadA1	3502	4293	+	100	99.87	ANT(3'')-Ia family aminoglycoside nucleotidyltransferase AadA1	AMINOGLYCOSIDE	STREPTOMYCIN
sg_22	contig_14055	aadA1	16788	17579	+	100	99.75	ANT(3'')-Ia family aminoglycoside nucleotidyltransferase AadA1	AMINOGLYCOSIDE	STREPTOMYCIN
sg_22	contig_18921	aadA1	11781	12568	+	99.87	99.75	ANT(3'')-Ia family aminoglycoside nucleotidyltransferase AadA1	AMINOGLYCOSIDE	STREPTOMYCIN
sg_22	contig_24599	aadA1	672	1463	+	100	99.87	ANT(3'')-Ia family aminoglycoside nucleotidyltransferase AadA1	AMINOGLYCOSIDE	STREPTOMYCIN
sg_22	contig_27453	aadA1	1764	2552	+	100	99.87	ANT(3'')-Ia family aminoglycoside nucleotidyltransferase AadA1	AMINOGLYCOSIDE	STREPTOMYCIN
sg_22	contig_303	aadA1	26984	27775	-	100	99.87	ANT(3'')-Ia family aminoglycoside nucleotidyltransferase AadA1	AMINOGLYCOSIDE	STREPTOMYCIN
sg_22	contig_317	aadA1	9	800	+	99.75	99.37	ANT(3'')-Ia family aminoglycoside nucleotidyltransferase AadA1	AMINOGLYCOSIDE	STREPTOMYCIN
sg_22	contig_496	aadA1	85445	86236	+	100	99.87	ANT(3'')-Ia family aminoglycoside nucleotidyltransferase AadA1	AMINOGLYCOSIDE	STREPTOMYCIN
sg_22	contig_5791	aadA1	14143	14934	+	99.87	99.5	ANT(3'')-Ia family aminoglycoside nucleotidyltransferase AadA1	AMINOGLYCOSIDE	STREPTOMYCIN
sg_22	contig_6345	aadA1	612404	613192	+	100	100	ANT(3'')-Ia family aminoglycoside nucleotidyltransferase AadA1	AMINOGLYCOSIDE	STREPTOMYCIN
sg_22	contig_812	aadA1	60064	60854	+	99.87	99.5	ANT(3'')-Ia family aminoglycoside nucleotidyltransferase AadA1	AMINOGLYCOSIDE	STREPTOMYCIN
sg_22	contig_9493	aadA1	4468	5259	-	100	99.87	ANT(3'')-Ia family aminoglycoside nucleotidyltransferase AadA1	AMINOGLYCOSIDE	STREPTOMYCIN
sg_22	contig_112	aadA11	11	804	+	100	99.5	ANT(3'')-Ia family aminoglycoside nucleotidyltransferase AadA11	AMINOGLYCOSIDE	STREPTOMYCIN
sg_22	contig_5568	aadA13	2110	2907	+	100	92.86	ANT(3'')-Ia family aminoglycoside nucleotidyltransferase AadA13	AMINOGLYCOSIDE	STREPTOMYCIN
sg_22	contig_307	aadA22	15039	15829	+	99.75	94.69	ANT(3'')-Ia family aminoglycoside nucleotidyltransferase AadA22	AMINOGLYCOSIDE	STREPTOMYCIN
sg_22	contig_29578	aadA27	3338	4126	+	100	100	ANT(3'')-II family aminoglycoside nucleotidyltransferase AadA27	AMINOGLYCOSIDE	SPECTINOMYCIN/STREPTOMYCIN
sg_22	contig_11909	aadE	1975	2841	+	100	100	aminoglycoside 6-adenylyltransferase AadE	AMINOGLYCOSIDE	STREPTOMYCIN
sg_22	contig_29675	aadS	1997	2861	+	100	99.77	aminoglycoside 6-adenylyltransferase AadS	AMINOGLYCOSIDE	STREPTOMYCIN
sg_22	contig_5216	ant(6)-Ia	28576	29429	+	98.84	100	aminoglycoside nucleotidyltransferase ANT(6)-Ia	AMINOGLYCOSIDE	STREPTOMYCIN
sg_22	contig_1814	ant(6)-Ib	3555	4445	+	99.65	94.95	aminoglycoside nucleotidyltransferase ANT(6)-Ib	AMINOGLYCOSIDE	STREPTOMYCIN
sg_22	contig_1822	ant(6)-Ib	47678	48535	-	100	100	aminoglycoside nucleotidyltransferase ANT(6)-Ib	AMINOGLYCOSIDE	STREPTOMYCIN
sg_22	contig_5537	ant(6)-Ib	42294	43160	-	100	98.62	aminoglycoside nucleotidyltransferase ANT(6)-Ib	AMINOGLYCOSIDE	STREPTOMYCIN
sg_22	contig_18930	aph(3'')-Ib	2	788	-	97.89	100	aminoglycoside O-phosphotransferase APH(3'')-Ib	AMINOGLYCOSIDE	STREPTOMYCIN
sg_22	contig_19183	aph(3'')-Ib	13650	14452	+	99.88	100	aminoglycoside O-phosphotransferase APH(3'')-Ib	AMINOGLYCOSIDE	STREPTOMYCIN
sg_22	contig_19183	aph(6)-Id	14452	15288	+	100	100	aminoglycoside O-phosphotransferase APH(6)-Id	AMINOGLYCOSIDE	STREPTOMYCIN
sg_22	contig_283	blaOXA-205	22299	23099	-	100	100	OXA-46 family oxacillin-hydrolyzing class D beta-lactamase OXA-205	BETA-LACTAM	BETA-LACTAM
sg_22	contig_288	blaOXA-205	15865	16665	+	100	100	OXA-46 family oxacillin-hydrolyzing class D beta-lactamase OXA-205	BETA-LACTAM	BETA-LACTAM
sg_22	contig_289	blaOXA-205	754	1555	+	100	99.88	OXA-46 family oxacillin-hydrolyzing class D beta-lactamase OXA-205	BETA-LACTAM	BETA-LACTAM
sg_22	contig_306	blaOXA-205	12882	13684	+	100	99.25	OXA-46 family oxacillin-hydrolyzing class D beta-lactamase OXA-205	BETA-LACTAM	BETA-LACTAM
sg_22	contig_24776	blaOXA-347	2711	3536	-	100	99.88	class D beta-lactamase OXA-347	BETA-LACTAM	BETA-LACTAM
sg_22	contig_1841	blaRATA-2	325475	326379	+	98.8	94.7	extended-spectrum class A beta-lactamase RATA-2	BETA-LACTAM	CEPHALOSPORIN
sg_22	contig_496	catB2	86289	86921	+	100	100	type B-2 chloramphenicol O-acetyltransferase CatB2	PHENICOL	CHLORAMPHENICOL
sg_22	contig_496	catB2	87197	87829	+	100	100	type B-2 chloramphenicol O-acetyltransferase CatB2	PHENICOL	CHLORAMPHENICOL
sg_22	contig_22419	dfrA16	2624	3105	-	100	97.72	trimethoprim-resistant dihydrofolate reductase DfrA16	TRIMETHOPRIM	TRIMETHOPRIM
sg_22	contig_29746	ere(A)	787	2028	-	98.57	92.75	EreA family erythromycin esterase	MACROLIDE	ERYTHROMYCIN
sg_22	contig_6759	erm(A)	215182	215913	+	100	92.21	23S rRNA (adenine(2058)-N(6))-methyltransferase Erm(A)	LINCOSAMIDE/MACROLIDE	AZITHROMYCIN/CLARITHROMYCIN/CLINDAMYCIN/ERYTHROMYCIN/TELITHROMYCIN
sg_22	contig_1339	estT	11794	12636	-	99.29	99.06	macrolide hydrolase EstT	MACROLIDE	TYLOSIN
sg_22	contig_1462	estT	12467	13309	+	99.29	99.06	macrolide hydrolase EstT	MACROLIDE	TYLOSIN
sg_22	contig_17346	estT	14002	14844	+	99.29	99.06	macrolide hydrolase EstT	MACROLIDE	TYLOSIN
sg_22	contig_1826	estT	17930	18774	-	99.29	98.94	macrolide hydrolase EstT	MACROLIDE	TYLOSIN
sg_22	contig_24776	estT	4565	5407	-	99.29	99.18	macrolide hydrolase EstT	MACROLIDE	TYLOSIN
sg_22	contig_27965	estT	7975	8817	-	99.29	99.18	macrolide hydrolase EstT	MACROLIDE	TYLOSIN
sg_22	contig_4737	estT	12978	13821	-	99.29	99.06	macrolide hydrolase EstT	MACROLIDE	TYLOSIN
sg_22	contig_5070	estT	223678	224520	-	99.29	98.82	macrolide hydrolase EstT	MACROLIDE	TYLOSIN
sg_22	contig_6076	estT	11817	12659	-	99.29	99.06	macrolide hydrolase EstT	MACROLIDE	TYLOSIN
sg_22	contig_8437	estT	4497	5338	+	99.18	98.94	macrolide hydrolase EstT	MACROLIDE	TYLOSIN
sg_22	contig_964	estT	120	962	+	99.29	99.06	macrolide hydrolase EstT	MACROLIDE	TYLOSIN
sg_22	contig_999	estT	8307	9149	-	99.29	99.06	macrolide hydrolase EstT	MACROLIDE	TYLOSIN
sg_22	contig_13730	lnu(F)	50234	50820	-	70.19	92.01	lincosamide nucleotidyltransferase Lnu(F)	LINCOSAMIDE	LINCOSAMIDE
sg_22	contig_21153	lnu(I)	23635	24188	+	71.85	98.56	lincosamide nucleotidyltransferase Lnu(I)	LINCOSAMIDE	LINCOSAMIDE
sg_22	contig_3466	lnu(I)	137552	138322	+	100	99.48	lincosamide nucleotidyltransferase Lnu(I)	LINCOSAMIDE	LINCOSAMIDE
sg_22	contig_1892	mef(A)	295844	297061	-	100	97.45	macrolide efflux MFS transporter Mef(A)	MACROLIDE	AZITHROMYCIN/ERYTHROMYCIN
sg_22	contig_8122	mef(B)	20298	21527	+	100	96.91	macrolide efflux MFS transporter Mef(B)	MACROLIDE	AZITHROMYCIN/ERYTHROMYCIN
sg_22	contig_1563	mph(B)	10470	11378	+	100	96.04	Mph(B) family macrolide 2'-phosphotransferase	MACROLIDE	ERYTHROMYCIN/SPIRAMYCIN/TELITHROMYCIN
sg_22	contig_282	mph(B)	24372	25280	-	100	96.04	Mph(B) family macrolide 2'-phosphotransferase	MACROLIDE	ERYTHROMYCIN/SPIRAMYCIN/TELITHROMYCIN
sg_22	contig_1892	msr(D)	294261	295724	-	100	93.99	ABC-F type ribosomal protection protein Msr(D)	MACROLIDE/STREPTOGRAMIN	AZITHROMYCIN/ERYTHROMYCIN/STREPTOGRAMIN B
sg_22	contig_14055	qacEdelta1	17743	18090	+	100	100	quaternary ammonium compound efflux SMR transporter QacE delta 1	QUATERNARY AMMONIUM	QUATERNARY AMMONIUM
sg_22	contig_9151	spw	705	1486	+	96.54	96.93	ANT(9) family aminoglycoside nucleotidyltransferase Spw	AMINOGLYCOSIDE	AMINOGLYCOSIDE
sg_22	contig_14055	sul1	18084	18923	+	100	100	sulfonamide-resistant dihydropteroate synthase Sul1	SULFONAMIDE	SULFONAMIDE
sg_22	contig_105	sul2	2439	3256	+	100	99.27	sulfonamide-resistant dihydropteroate synthase Sul2	SULFONAMIDE	SULFONAMIDE
sg_22	contig_3266	sul2	6372	7187	-	100	100	sulfonamide-resistant dihydropteroate synthase Sul2	SULFONAMIDE	SULFONAMIDE
sg_22	contig_6345	sul2	614300	615115	-	100	100	sulfonamide-resistant dihydropteroate synthase Sul2	SULFONAMIDE	SULFONAMIDE
sg_22	contig_1209	tet(36)	21724	23648	+	100	98.65	tetracycline resistance ribosomal protection protein Tet(36)	TETRACYCLINE	TETRACYCLINE
sg_22	contig_3393	tet(36)	178470	180392	-	100	98.8	tetracycline resistance ribosomal protection protein Tet(36)	TETRACYCLINE	TETRACYCLINE
sg_22	contig_5070	tet(36)	475032	476954	-	100	98.8	tetracycline resistance ribosomal protection protein Tet(36)	TETRACYCLINE	TETRACYCLINE
sg_22	contig_23629	tet(39)	5464	6651	-	99.92	99.75	tetracycline efflux MFS transporter Tet(39)	TETRACYCLINE	TETRACYCLINE
sg_22	contig_13674	tet(44)	912	2836	+	100	98.75	tetracycline resistance ribosomal protection protein Tet(44)	TETRACYCLINE	TETRACYCLINE
sg_22	contig_1814	tet(44)	1306	3231	+	100	97.97	tetracycline resistance ribosomal protection protein Tet(44)	TETRACYCLINE	TETRACYCLINE
sg_22	contig_1822	tet(44)	48850	50772	-	100	100	tetracycline resistance ribosomal protection protein Tet(44)	TETRACYCLINE	TETRACYCLINE
sg_22	contig_1825	tet(44)	25422	27342	+	99.58	97.98	tetracycline resistance ribosomal protection protein Tet(44)	TETRACYCLINE	TETRACYCLINE
sg_22	contig_1827	tet(44)	147192	149119	-	99.74	97.52	tetracycline resistance ribosomal protection protein Tet(44)	TETRACYCLINE	TETRACYCLINE
sg_22	contig_5537	tet(44)	43479	45148	-	85.18	95.69	tetracycline resistance ribosomal protection protein Tet(44)	TETRACYCLINE	TETRACYCLINE
sg_22	contig_632	tet(44)	23805	25727	+	100	98.02	tetracycline resistance ribosomal protection protein Tet(44)	TETRACYCLINE	TETRACYCLINE
sg_22	contig_17694	tet(H)	853	2055	+	100	100	tetracycline efflux MFS transporter Tet(H)	TETRACYCLINE	TETRACYCLINE
sg_22	contig_1563	tet(M)	3989	5908	-	100	99.9	tetracycline resistance ribosomal protection protein Tet(M)	TETRACYCLINE	TETRACYCLINE
sg_22	contig_10963	tet(O)	19480	21399	-	100	99.95	tetracycline resistance ribosomal protection protein Tet(O)	TETRACYCLINE	TETRACYCLINE
sg_22	contig_1462	tet(Q)	15043	16968	+	100	99.84	tetracycline resistance ribosomal protection protein Tet(Q)	TETRACYCLINE	TETRACYCLINE
sg_22	contig_1826	tet(Q)	14265	16195	-	100	99.48	tetracycline resistance ribosomal protection protein Tet(Q)	TETRACYCLINE	TETRACYCLINE
sg_22	contig_2632	tet(Q)	29814	31739	-	100	99.84	tetracycline resistance ribosomal protection protein Tet(Q)	TETRACYCLINE	TETRACYCLINE
sg_22	contig_4737	tet(Q)	8226	10150	-	99.53	97.42	tetracycline resistance ribosomal protection protein Tet(Q)	TETRACYCLINE	TETRACYCLINE
sg_22	contig_6039	tet(Q)	1693	3618	-	100	99.84	tetracycline resistance ribosomal protection protein Tet(Q)	TETRACYCLINE	TETRACYCLINE
sg_22	contig_916	tet(Q)	81643	83568	-	100	99.84	tetracycline resistance ribosomal protection protein Tet(Q)	TETRACYCLINE	TETRACYCLINE
sg_22	contig_28764	tet(T)	6726	8681	-	100	91.51	tetracycline resistance ribosomal protection protein Tet(T)	TETRACYCLINE	TETRACYCLINE
sg_22	contig_30110	tet(T)	10734	12689	-	100	90.9	tetracycline resistance ribosomal protection protein Tet(T)	TETRACYCLINE	TETRACYCLINE
sg_22	contig_2972	tet(W)	1	1604	+	83.54	100	tetracycline resistance ribosomal protection protein Tet(W)	TETRACYCLINE	TETRACYCLINE
sg_22	contig_2976	tet(W)	15463	17382	-	100	99.32	tetracycline resistance ribosomal protection protein Tet(W)	TETRACYCLINE	TETRACYCLINE
sg_22	contig_2977	tet(W)	76966	78885	-	100	99.58	tetracycline resistance ribosomal protection protein Tet(W)	TETRACYCLINE	TETRACYCLINE
sg_22	contig_2986	tet(W)	1745	3664	-	100	99.95	tetracycline resistance ribosomal protection protein Tet(W)	TETRACYCLINE	TETRACYCLINE
sg_22	contig_2975	tet(W/N/W)	345463	347382	-	100	99.74	tetracycline resistance ribosomal protection mosaic protein Tet(W/N/W)	TETRACYCLINE	TETRACYCLINE
sg_22	contig_12408	tet(X6)	11906	13077	+	99.91	97.36	tetracycline inactivating enzyme Tet(X6)	TETRACYCLINE	TIGECYCLINE TYPE C
sg_23	contig_19901	aadA1	8093	8828	-	92.8	95.71	ANT(3'')-Ia family aminoglycoside nucleotidyltransferase AadA1	AMINOGLYCOSIDE	STREPTOMYCIN
sg_23	contig_10982	aadE	100	966	-	100	100	aminoglycoside 6-adenylyltransferase AadE	AMINOGLYCOSIDE	STREPTOMYCIN
sg_23	contig_10619	ant(6)-Ia	6479	7345	+	100	99.42	aminoglycoside nucleotidyltransferase ANT(6)-Ia	AMINOGLYCOSIDE	STREPTOMYCIN
sg_23	contig_11583	ant(6)-Ib	23649	24506	+	100	100	aminoglycoside nucleotidyltransferase ANT(6)-Ib	AMINOGLYCOSIDE	STREPTOMYCIN
sg_23	contig_6155	aph(3'')-Ib	8043	8845	-	99.88	100	aminoglycoside O-phosphotransferase APH(3'')-Ib	AMINOGLYCOSIDE	STREPTOMYCIN
sg_23	contig_6155	aph(6)-Id	7207	8043	-	100	100	aminoglycoside O-phosphotransferase APH(6)-Id	AMINOGLYCOSIDE	STREPTOMYCIN
sg_23	contig_12351	erm(A)	5938	6672	+	100	91.29	23S rRNA (adenine(2058)-N(6))-methyltransferase Erm(A)	LINCOSAMIDE/MACROLIDE	AZITHROMYCIN/CLARITHROMYCIN/CLINDAMYCIN/ERYTHROMYCIN/TELITHROMYCIN
sg_23	contig_16508	erm(F)	2899	3700	-	99.88	98.51	23S rRNA (adenine(2058)-N(6))-methyltransferase Erm(F)	LINCOSAMIDE/MACROLIDE/STREPTOGRAMIN	CLINDAMYCIN/MACROLIDE/STREPTOGRAMIN
sg_23	contig_5115	erm(F)	252	1052	+	100	99.62	23S rRNA (adenine(2058)-N(6))-methyltransferase Erm(F)	LINCOSAMIDE/MACROLIDE/STREPTOGRAMIN	CLINDAMYCIN/MACROLIDE/STREPTOGRAMIN
sg_23	contig_10302	estT	85	927	-	99.29	99.18	macrolide hydrolase EstT	MACROLIDE	TYLOSIN
sg_23	contig_11718	estT	5581	6423	+	99.29	99.18	macrolide hydrolase EstT	MACROLIDE	TYLOSIN
sg_23	contig_407	estT	311	1153	+	99.29	99.06	macrolide hydrolase EstT	MACROLIDE	TYLOSIN
sg_23	contig_9840	estT	4509	5362	-	99.29	96.98	macrolide hydrolase EstT	MACROLIDE	TYLOSIN
sg_23	contig_7568	lnu(C)	11965	12459	-	100	99.19	lincosamide nucleotidyltransferase Lnu(C)	LINCOSAMIDE	LINCOSAMIDE
sg_23	contig_20751	lnu(I)	5762	6532	+	100	99.22	lincosamide nucleotidyltransferase Lnu(I)	LINCOSAMIDE	LINCOSAMIDE
sg_23	contig_264	lnu(I)	5963	6733	+	100	99.35	lincosamide nucleotidyltransferase Lnu(I)	LINCOSAMIDE	LINCOSAMIDE
sg_23	contig_356	lnu(I)	2449	3219	+	100	99.22	lincosamide nucleotidyltransferase Lnu(I)	LINCOSAMIDE	LINCOSAMIDE
sg_23	contig_1092	mef(A)	122795	124019	+	100	97.47	macrolide efflux MFS transporter Mef(A)	MACROLIDE	AZITHROMYCIN/ERYTHROMYCIN
sg_23	contig_4173	mef(B)	16142	17371	-	100	96.83	macrolide efflux MFS transporter Mef(B)	MACROLIDE	AZITHROMYCIN/ERYTHROMYCIN
sg_23	contig_12230	mph(B)	17528	18439	+	100	95.5	Mph(B) family macrolide 2'-phosphotransferase	MACROLIDE	ERYTHROMYCIN/SPIRAMYCIN/TELITHROMYCIN
sg_23	contig_1092	msr(D)	124142	125606	+	100	97.41	ABC-F type ribosomal protection protein Msr(D)	MACROLIDE/STREPTOGRAMIN	AZITHROMYCIN/ERYTHROMYCIN/STREPTOGRAMIN B
sg_23	contig_10619	spw	8048	8858	+	100	98.89	ANT(9) family aminoglycoside nucleotidyltransferase Spw	AMINOGLYCOSIDE	AMINOGLYCOSIDE
sg_23	contig_14752	tet(36)	60934	62856	+	100	98.8	tetracycline resistance ribosomal protection protein Tet(36)	TETRACYCLINE	TETRACYCLINE
sg_23	contig_11583	tet(44)	21412	23334	+	100	99.38	tetracycline resistance ribosomal protection protein Tet(44)	TETRACYCLINE	TETRACYCLINE
sg_23	contig_6155	tet(H)	12071	13273	-	100	100	tetracycline efflux MFS transporter Tet(H)	TETRACYCLINE	TETRACYCLINE
sg_23	contig_10619	tet(M)	14406	16325	+	100	99.9	tetracycline resistance ribosomal protection protein Tet(M)	TETRACYCLINE	TETRACYCLINE
sg_23	contig_4994	tet(M)	5440	7381	-	100	95.42	tetracycline resistance ribosomal protection protein Tet(M)	TETRACYCLINE	TETRACYCLINE
sg_23	contig_20857	tet(Q)	14380	16305	+	100	99.84	tetracycline resistance ribosomal protection protein Tet(Q)	TETRACYCLINE	TETRACYCLINE
sg_23	contig_294	tet(Q)	9002	10927	-	100	99.84	tetracycline resistance ribosomal protection protein Tet(Q)	TETRACYCLINE	TETRACYCLINE
sg_23	contig_2060	tet(W)	10600	12519	+	100	99.48	tetracycline resistance ribosomal protection protein Tet(W)	TETRACYCLINE	TETRACYCLINE
sg_23	contig_2061	tet(W)	51159	53078	-	100	100	tetracycline resistance ribosomal protection protein Tet(W)	TETRACYCLINE	TETRACYCLINE
sg_23	contig_2063	tet(W)	1	1896	-	98.75	99.89	tetracycline resistance ribosomal protection protein Tet(W)	TETRACYCLINE	TETRACYCLINE
sg_23	contig_21116	tet(W)	5870	7789	+	100	99.95	tetracycline resistance ribosomal protection protein Tet(W)	TETRACYCLINE	TETRACYCLINE
sg_23	contig_16998	tet(W/N/W)	56327	58247	+	100	98.91	tetracycline resistance ribosomal protection mosaic protein Tet(W/N/W)	TETRACYCLINE	TETRACYCLINE
sg_24	contig_13266	aac(3)-IIe	4061	4921	-	100	100	aminoglycoside N-acetyltransferase AAC(3)-IIe	AMINOGLYCOSIDE	GENTAMICIN
sg_24	contig_17548	aac(3)-IVa	872	1648	+	100	100	aminoglycoside N-acetyltransferase AAC(3)-IVa	AMINOGLYCOSIDE	APRAMYCIN/GENTAMICIN/TOBRAMYCIN
sg_24	contig_11336	aac(6')-Ie	234	1673	+	100	100	bifunctional aminoglycoside N-acetyltransferase AAC(6')-Ie/aminoglycoside O-phosphotransferase APH(2'')-Ia	#N/A	#N/A
sg_24	contig_9156	aac(6')-Ie	6191	7629	-	99.58	98.62	bifunctional aminoglycoside N-acetyltransferase AAC(6')-Ie/aminoglycoside O-phosphotransferase APH(2'')-Ia	#N/A	#N/A
sg_24	contig_17053	aac(6')-Im	11971	12507	-	100	100	aminoglycoside N-acetyltransferase AAC(6')-Im	AMINOGLYCOSIDE	AMINOGLYCOSIDE
sg_24	contig_9096	aad9	894	1670	+	100	99.74	ANT(9) family aminoglycoside nucleotidyltransferase	AMINOGLYCOSIDE	AMINOGLYCOSIDE
sg_24	contig_10801	aadA1	40	841	+	99.24	95.39	ANT(3'')-Ia family aminoglycoside nucleotidyltransferase AadA1	AMINOGLYCOSIDE	STREPTOMYCIN
sg_24	contig_10801	aadA1	4850	5638	-	100	100	ANT(3'')-Ia family aminoglycoside nucleotidyltransferase AadA1	AMINOGLYCOSIDE	STREPTOMYCIN
sg_24	contig_12936	aadA1	5781	6572	+	100	99.87	ANT(3'')-Ia family aminoglycoside nucleotidyltransferase AadA1	AMINOGLYCOSIDE	STREPTOMYCIN
sg_24	contig_17291	aadA1	3041	3832	+	100	99.87	ANT(3'')-Ia family aminoglycoside nucleotidyltransferase AadA1	AMINOGLYCOSIDE	STREPTOMYCIN
sg_24	contig_17531	aadA1	1	783	-	98.86	99.75	ANT(3'')-Ia family aminoglycoside nucleotidyltransferase AadA1	AMINOGLYCOSIDE	STREPTOMYCIN
sg_24	contig_19189	aadA1	5844	6637	-	100	99.12	ANT(3'')-Ia family aminoglycoside nucleotidyltransferase AadA1	AMINOGLYCOSIDE	STREPTOMYCIN
sg_24	contig_22450	aadA1	3838	4625	-	99.62	98.48	ANT(3'')-Ia family aminoglycoside nucleotidyltransferase AadA1	AMINOGLYCOSIDE	STREPTOMYCIN
sg_24	contig_23039	aadA1	226	1017	+	100	99.87	ANT(3'')-Ia family aminoglycoside nucleotidyltransferase AadA1	AMINOGLYCOSIDE	STREPTOMYCIN
sg_24	contig_23039	aadA1	47094	47885	-	100	99.87	ANT(3'')-Ia family aminoglycoside nucleotidyltransferase AadA1	AMINOGLYCOSIDE	STREPTOMYCIN
sg_24	contig_25592	aadA1	398	1189	+	100	99.87	ANT(3'')-Ia family aminoglycoside nucleotidyltransferase AadA1	AMINOGLYCOSIDE	STREPTOMYCIN
sg_24	contig_31584	aadA1	1212	2003	-	100	99.75	ANT(3'')-Ia family aminoglycoside nucleotidyltransferase AadA1	AMINOGLYCOSIDE	STREPTOMYCIN
sg_24	contig_34051	aadA1	139	925	+	98.61	97.61	ANT(3'')-Ia family aminoglycoside nucleotidyltransferase AadA1	AMINOGLYCOSIDE	STREPTOMYCIN
sg_24	contig_5925	aadA1	77149	77937	-	100	100	ANT(3'')-Ia family aminoglycoside nucleotidyltransferase AadA1	AMINOGLYCOSIDE	STREPTOMYCIN
sg_24	contig_6932	aadA1	8717	9508	-	100	99.87	ANT(3'')-Ia family aminoglycoside nucleotidyltransferase AadA1	AMINOGLYCOSIDE	STREPTOMYCIN
sg_24	contig_8358	aadA1	70829	71617	-	100	100	ANT(3'')-Ia family aminoglycoside nucleotidyltransferase AadA1	AMINOGLYCOSIDE	STREPTOMYCIN
sg_24	contig_9983	aadA1	59761	60558	-	100	98.5	ANT(3'')-Ia family aminoglycoside nucleotidyltransferase AadA1	AMINOGLYCOSIDE	STREPTOMYCIN
sg_24	contig_12266	aadA13	1965	2762	+	100	92.86	ANT(3'')-Ia family aminoglycoside nucleotidyltransferase AadA13	AMINOGLYCOSIDE	STREPTOMYCIN
sg_24	contig_22878	aadA13	28543	29340	-	100	92.86	ANT(3'')-Ia family aminoglycoside nucleotidyltransferase AadA13	AMINOGLYCOSIDE	STREPTOMYCIN
sg_24	contig_9987	aadA13	11684	12481	-	100	100	ANT(3'')-Ia family aminoglycoside nucleotidyltransferase AadA13	AMINOGLYCOSIDE	STREPTOMYCIN
sg_24	contig_42889	aadA27	340	1128	+	100	100	ANT(3'')-II family aminoglycoside nucleotidyltransferase AadA27	AMINOGLYCOSIDE	SPECTINOMYCIN/STREPTOMYCIN
sg_24	contig_9202	aadA31	2090	2878	-	100	99.75	ANT(3'')-Ia family aminoglycoside nucleotidyltransferase AadA31	AMINOGLYCOSIDE	STREPTOMYCIN
sg_24	contig_11682	aadA6	90305	91150	+	100	99.88	ANT(3'')-Ia family aminoglycoside nucleotidyltransferase AadA6	AMINOGLYCOSIDE	STREPTOMYCIN
sg_24	contig_37280	aadA6	608	1416	-	96.64	99.14	ANT(3'')-Ia family aminoglycoside nucleotidyltransferase AadA6	AMINOGLYCOSIDE	STREPTOMYCIN
sg_24	contig_9985	aadA7	1323	2127	-	100	96.4	ANT(3'')-Ia family aminoglycoside nucleotidyltransferase AadA7	AMINOGLYCOSIDE	STREPTOMYCIN
sg_24	contig_4422	aadE	36875	37741	-	100	100	aminoglycoside 6-adenylyltransferase AadE	AMINOGLYCOSIDE	STREPTOMYCIN
sg_24	contig_9016	aadE	152	1018	+	100	100	aminoglycoside 6-adenylyltransferase AadE	AMINOGLYCOSIDE	STREPTOMYCIN
sg_24	contig_24	aadS	601258	602121	-	100	99.88	aminoglycoside 6-adenylyltransferase AadS	AMINOGLYCOSIDE	STREPTOMYCIN
sg_24	contig_13272	ant(2'')-Ia	583	1116	-	100	100	aminoglycoside nucleotidyltransferase ANT(2'')-Ia	AMINOGLYCOSIDE	GENTAMICIN/KANAMYCIN/TOBRAMYCIN
sg_24	contig_13082	ant(6)-Ia	956	1816	+	99.42	96.4	aminoglycoside nucleotidyltransferase ANT(6)-Ia	AMINOGLYCOSIDE	STREPTOMYCIN
sg_24	contig_15992	ant(6)-Ib	17570	18427	+	100	100	aminoglycoside nucleotidyltransferase ANT(6)-Ib	AMINOGLYCOSIDE	STREPTOMYCIN
sg_24	contig_16000	ant(6)-Ib	47857	48718	-	99.53	98.15	aminoglycoside nucleotidyltransferase ANT(6)-Ib	AMINOGLYCOSIDE	STREPTOMYCIN
sg_24	contig_21666	ant(6)-Ib	112278	113135	+	100	100	aminoglycoside nucleotidyltransferase ANT(6)-Ib	AMINOGLYCOSIDE	STREPTOMYCIN
sg_24	contig_17053	aph(2'')-IIa	12551	13450	-	100	99.67	aminoglycoside O-phosphotransferase APH(2'')-IIa	AMINOGLYCOSIDE	AMIKACIN/GENTAMICIN/KANAMYCIN/TOBRAMYCIN
sg_24	contig_23	aph(3')-Ia	59	884	-	99.75	97.7	aminoglycoside O-phosphotransferase APH(3')-Ia	AMINOGLYCOSIDE	KANAMYCIN
sg_24	contig_24540	aph(3')-Ia	3042	3857	-	100	100	aminoglycoside O-phosphotransferase APH(3')-Ia	AMINOGLYCOSIDE	KANAMYCIN
sg_24	contig_13243	aph(3'')-Ib	835	1637	-	99.88	99.88	aminoglycoside O-phosphotransferase APH(3'')-Ib	AMINOGLYCOSIDE	STREPTOMYCIN
sg_24	contig_13251	aph(3'')-Ib	5714	6516	+	99.88	100	aminoglycoside O-phosphotransferase APH(3'')-Ib	AMINOGLYCOSIDE	STREPTOMYCIN
sg_24	contig_13263	aph(3'')-Ib	937	1739	-	99.88	100	aminoglycoside O-phosphotransferase APH(3'')-Ib	AMINOGLYCOSIDE	STREPTOMYCIN
sg_24	contig_5917	aph(3'')-Ib	16487	17289	-	99.88	100	aminoglycoside O-phosphotransferase APH(3'')-Ib	AMINOGLYCOSIDE	STREPTOMYCIN
sg_24	contig_5919	aph(3'')-Ib	24230	25032	+	99.88	99.88	aminoglycoside O-phosphotransferase APH(3'')-Ib	AMINOGLYCOSIDE	STREPTOMYCIN
sg_24	contig_6817	aph(3'')-Ib	929	1731	-	99.88	100	aminoglycoside O-phosphotransferase APH(3'')-Ib	AMINOGLYCOSIDE	STREPTOMYCIN
sg_24	contig_9191	aph(3'')-Ib	31638	32440	-	99.88	100	aminoglycoside O-phosphotransferase APH(3'')-Ib	AMINOGLYCOSIDE	STREPTOMYCIN
sg_24	contig_10570	aph(3')-IIIa	136013	136807	+	100	100	aminoglycoside O-phosphotransferase APH(3')-IIIa	AMINOGLYCOSIDE	AMIKACIN/KANAMYCIN
sg_24	contig_15724	aph(3')-IIIa	4543	5354	+	98.49	90	aminoglycoside O-phosphotransferase APH(3')-IIIa	AMINOGLYCOSIDE	AMIKACIN/KANAMYCIN
sg_24	contig_17548	aph(4)-Ia	1877	2902	+	100	100	aminoglycoside O-phosphotransferase APH(4)-Ia	AMINOGLYCOSIDE	HYGROMYCIN
sg_24	contig_13243	aph(6)-Id	1	835	-	99.76	100	aminoglycoside O-phosphotransferase APH(6)-Id	AMINOGLYCOSIDE	STREPTOMYCIN
sg_24	contig_13251	aph(6)-Id	6516	7352	+	100	100	aminoglycoside O-phosphotransferase APH(6)-Id	AMINOGLYCOSIDE	STREPTOMYCIN
sg_24	contig_13263	aph(6)-Id	101	937	-	100	100	aminoglycoside O-phosphotransferase APH(6)-Id	AMINOGLYCOSIDE	STREPTOMYCIN
sg_24	contig_5917	aph(6)-Id	15651	16487	-	100	100	aminoglycoside O-phosphotransferase APH(6)-Id	AMINOGLYCOSIDE	STREPTOMYCIN
sg_24	contig_5919	aph(6)-Id	25032	25868	+	100	100	aminoglycoside O-phosphotransferase APH(6)-Id	AMINOGLYCOSIDE	STREPTOMYCIN
sg_24	contig_6817	aph(6)-Id	91	929	-	100	99.64	aminoglycoside O-phosphotransferase APH(6)-Id	AMINOGLYCOSIDE	STREPTOMYCIN
sg_24	contig_9191	aph(6)-Id	30802	31638	-	100	100	aminoglycoside O-phosphotransferase APH(6)-Id	AMINOGLYCOSIDE	STREPTOMYCIN
sg_24	contig_18506	blaACI-1	143	997	+	100	100	extended-spectrum class A beta-lactamase ACI-1	BETA-LACTAM	CEPHALOSPORIN
sg_24	contig_5917	blaCARB-16	4073	4969	+	100	100	RTG family carbenicillin-hydrolyzing class A beta-lactamase CARB-16	BETA-LACTAM	BETA-LACTAM
sg_24	contig_5919	blaCARB-16	18688	19584	-	100	99.89	RTG family carbenicillin-hydrolyzing class A beta-lactamase CARB-16	BETA-LACTAM	BETA-LACTAM
sg_24	contig_13251	blaCARB-5	4505	5401	+	100	99.89	RTG family carbenicillin-hydrolyzing class A beta-lactamase CARB-5	BETA-LACTAM	BETA-LACTAM
sg_24	contig_31075	blaEC-15	13486	14619	-	100	99.91	extended-spectrum class C beta-lactamase EC-15	BETA-LACTAM	CEPHALOSPORIN
sg_24	contig_15990	blaOXA-101	153759	154559	+	100	99.88	OXA-10 family class D beta-lactamase OXA-101	BETA-LACTAM	CEPHALOSPORIN
sg_24	contig_9974	blaOXA-101	952	1752	+	100	99.88	OXA-10 family class D beta-lactamase OXA-101	BETA-LACTAM	CEPHALOSPORIN
sg_24	contig_13269	blaTEM-1	2919	3779	-	100	100	broad-spectrum class A beta-lactamase TEM-1	BETA-LACTAM	BETA-LACTAM
sg_24	contig_9148	bleO	412	816	-	100	100	bleomycin binding protein	BLEOMYCIN	BLEOMYCIN
sg_24	contig_22377	catB2	614	1246	+	100	100	type B-2 chloramphenicol O-acetyltransferase CatB2	PHENICOL	CHLORAMPHENICOL
sg_24	contig_4422	cat-TC	47041	47760	+	100	98.75	type A-9 chloramphenicol O-acetyltransferase Cat-TC	PHENICOL	CHLORAMPHENICOL
sg_24	contig_10570	cfr(C)	136857	137942	+	95.26	99.63	23S rRNA (adenine(2503)-C(8))-methyltransferase Cfr(C)	PHENICOL/LINCOSAMIDE/OXAZOLIDINONE/PLEUROMUTILIN/STREPTOGRAMIN	CHLORAMPHENICOL/CLINDAMYCIN/FLORFENICOL/LINEZOLID/STREPTOGRAMIN/TIAMULIN
sg_24	contig_1816	cfxA_fam	187151	188116	+	100	99.79	CfxA family broad-spectrum class A beta-lactamase	BETA-LACTAM	BETA-LACTAM
sg_24	contig_2561	cfxA6	31976	32938	+	100	99.79	broad-spectrum class A beta-lactamase CfxA6	BETA-LACTAM	BETA-LACTAM
sg_24	contig_4086	cfxA6	18820	19782	+	100	99.69	broad-spectrum class A beta-lactamase CfxA6	BETA-LACTAM	BETA-LACTAM
sg_24	contig_536	cfxA6	19130	20092	+	100	99.69	broad-spectrum class A beta-lactamase CfxA6	BETA-LACTAM	BETA-LACTAM
sg_24	contig_997	cfxA6	2	935	+	96.99	99.68	broad-spectrum class A beta-lactamase CfxA6	BETA-LACTAM	BETA-LACTAM
sg_24	contig_17552	cmx	1132	2309	-	100	99.66	chloramphenicol efflux MFS transporter Cmx	PHENICOL	CHLORAMPHENICOL
sg_24	contig_13243	dfrA1	11579	12052	-	100	100	trimethoprim-resistant dihydrofolate reductase DfrA1	TRIMETHOPRIM	TRIMETHOPRIM
sg_24	contig_17291	dfrA1	1613	2086	+	100	100	trimethoprim-resistant dihydrofolate reductase DfrA1	TRIMETHOPRIM	TRIMETHOPRIM
sg_24	contig_22377	dfrA1	11	484	+	100	100	trimethoprim-resistant dihydrofolate reductase DfrA1	TRIMETHOPRIM	TRIMETHOPRIM
sg_24	contig_5919	dfrA1	25889	26362	+	100	100	trimethoprim-resistant dihydrofolate reductase DfrA1	TRIMETHOPRIM	TRIMETHOPRIM
sg_24	contig_8358	dfrA1	72299	72772	-	100	100	trimethoprim-resistant dihydrofolate reductase DfrA1	TRIMETHOPRIM	TRIMETHOPRIM
sg_24	contig_19391	dfrA14	14875	15348	+	100	100	trimethoprim-resistant dihydrofolate reductase DfrA14	TRIMETHOPRIM	TRIMETHOPRIM
sg_24	contig_9202	dfrA20	3923	4432	+	100	100	trimethoprim-resistant dihydrofolate reductase DfrA20	TRIMETHOPRIM	TRIMETHOPRIM
sg_24	contig_13269	dfrA5	5220	5693	-	100	100	trimethoprim-resistant dihydrofolate reductase DfrA5	TRIMETHOPRIM	TRIMETHOPRIM
sg_24	contig_39829	dfrF	14114	14609	+	100	99.6	trimethoprim-resistant dihydrofolate reductase DfrF	TRIMETHOPRIM	TRIMETHOPRIM
sg_24	contig_20321	dfrG	6130	6627	-	100	99.8	trimethoprim-resistant dihydrofolate reductase DfrG	TRIMETHOPRIM	TRIMETHOPRIM
sg_24	contig_615	erm(F)	156	955	-	99.88	99.75	23S rRNA (adenine(2058)-N(6))-methyltransferase Erm(F)	LINCOSAMIDE/MACROLIDE/STREPTOGRAMIN	CLINDAMYCIN/MACROLIDE/STREPTOGRAMIN
sg_24	contig_14840	estT	49633	50475	-	99.18	98.94	macrolide hydrolase EstT	MACROLIDE	TYLOSIN
sg_24	contig_14881	estT	12226	12908	+	78.45	93.76	macrolide hydrolase EstT	MACROLIDE	TYLOSIN
sg_24	contig_24	estT	609654	610496	-	99.29	99.18	macrolide hydrolase EstT	MACROLIDE	TYLOSIN
sg_24	contig_7492	estT	397782	398624	+	99.29	99.06	macrolide hydrolase EstT	MACROLIDE	TYLOSIN
sg_24	contig_13248	floR	331	1546	-	100	99.92	chloramphenicol/florfenicol efflux MFS transporter FloR	PHENICOL	CHLORAMPHENICOL/FLORFENICOL
sg_24	contig_30062	floR2	1671	2886	-	100	99.92	chloramphenicol/florfenicol efflux MFS transporter FloR2	PHENICOL	CHLORAMPHENICOL/FLORFENICOL
sg_24	contig_10684	lnu(C)	127978	128472	-	100	99.19	lincosamide nucleotidyltransferase Lnu(C)	LINCOSAMIDE	LINCOSAMIDE
sg_24	contig_12157	lnu(C)	66267	66761	-	100	98.18	lincosamide nucleotidyltransferase Lnu(C)	LINCOSAMIDE	LINCOSAMIDE
sg_24	contig_24	lnu(I)	595257	596027	-	100	98.96	lincosamide nucleotidyltransferase Lnu(I)	LINCOSAMIDE	LINCOSAMIDE
sg_24	contig_15842	mef(A)	146788	148008	+	99.51	97.54	macrolide efflux MFS transporter Mef(A)	MACROLIDE	AZITHROMYCIN/ERYTHROMYCIN
sg_24	contig_2050	mef(A)	1	1211	+	98.7	97.61	macrolide efflux MFS transporter Mef(A)	MACROLIDE	AZITHROMYCIN/ERYTHROMYCIN
sg_24	contig_9147	mph(B)	6336	7244	-	100	96.04	Mph(B) family macrolide 2'-phosphotransferase	MACROLIDE	ERYTHROMYCIN/SPIRAMYCIN/TELITHROMYCIN
sg_24	contig_5698	msr(D)	154	1617	+	100	97.54	ABC-F type ribosomal protection protein Msr(D)	MACROLIDE/STREPTOGRAMIN	AZITHROMYCIN/ERYTHROMYCIN/STREPTOGRAMIN B
sg_24	contig_3570	nimJ	1160	1657	-	100	99	5-nitroimidazole reductase NimJ	NITROIMIDAZOLE	NITROIMIDAZOLE
sg_24	contig_12936	qacEdelta1	6736	7083	+	100	100	quaternary ammonium compound efflux SMR transporter QacE delta 1	QUATERNARY AMMONIUM	QUATERNARY AMMONIUM
sg_24	contig_26819	qacF	1371	1703	+	100	100	quaternary ammonium compound efflux SMR transporter QacF	QUATERNARY AMMONIUM	QUATERNARY AMMONIUM
sg_24	contig_9156	str	3951	4799	-	100	100	streptomycin adenylyltransferase Str	AMINOGLYCOSIDE	STREPTOMYCIN
sg_24	contig_9157	str	436	1284	+	100	100	streptomycin adenylyltransferase Str	AMINOGLYCOSIDE	STREPTOMYCIN
sg_24	contig_12929	sul1	27436	28287	+	100	100	sulfonamide-resistant dihydropteroate synthase Sul1	SULFONAMIDE	SULFONAMIDE
sg_24	contig_12934	sul1	1	830	+	98.81	99.64	sulfonamide-resistant dihydropteroate synthase Sul1	SULFONAMIDE	SULFONAMIDE
sg_24	contig_12936	sul1	7077	7912	+	99.52	99.88	sulfonamide-resistant dihydropteroate synthase Sul1	SULFONAMIDE	SULFONAMIDE
sg_24	contig_13243	sul2	1699	2514	-	100	100	sulfonamide-resistant dihydropteroate synthase Sul2	SULFONAMIDE	SULFONAMIDE
sg_24	contig_13250	sul2	5762	6577	+	100	100	sulfonamide-resistant dihydropteroate synthase Sul2	SULFONAMIDE	SULFONAMIDE
sg_24	contig_9191	sul2	28375	29190	+	100	100	sulfonamide-resistant dihydropteroate synthase Sul2	SULFONAMIDE	SULFONAMIDE
sg_24	contig_9202	sul2	5133	5948	-	100	100	sulfonamide-resistant dihydropteroate synthase Sul2	SULFONAMIDE	SULFONAMIDE
sg_24	contig_13258	tet(31)	1044	2255	+	100	99.92	tetracycline efflux MFS transporter Tet(31)	TETRACYCLINE	TETRACYCLINE
sg_24	contig_5979	tet(40)	35461	36681	+	100	100	tetracycline efflux MFS transporter Tet(40)	TETRACYCLINE	TETRACYCLINE
sg_24	contig_8712	tet(40)	36626	37846	+	100	100	tetracycline efflux MFS transporter Tet(40)	TETRACYCLINE	TETRACYCLINE
sg_24	contig_15992	tet(44)	15333	17255	+	100	100	tetracycline resistance ribosomal protection protein Tet(44)	TETRACYCLINE	TETRACYCLINE
sg_24	contig_16000	tet(44)	49040	50962	-	100	98.96	tetracycline resistance ribosomal protection protein Tet(44)	TETRACYCLINE	TETRACYCLINE
sg_24	contig_21666	tet(44)	110041	111963	+	100	100	tetracycline resistance ribosomal protection protein Tet(44)	TETRACYCLINE	TETRACYCLINE
sg_24	contig_12937	tet(A)	733	1931	+	99.92	99.92	tetracycline efflux MFS transporter Tet(A)	TETRACYCLINE	TETRACYCLINE
sg_24	contig_41745	tet(C)	8080	9270	+	100	100	tetracycline efflux MFS transporter Tet(C)	TETRACYCLINE	TETRACYCLINE
sg_24	contig_12938	tet(G)	4427	5603	-	100	99.41	tetracycline efflux MFS transporter Tet(G)	TETRACYCLINE	TETRACYCLINE
sg_24	contig_5917	tet(H)	13193	14378	-	99.66	98.74	tetracycline efflux MFS transporter Tet(H)	TETRACYCLINE	TETRACYCLINE
sg_24	contig_5919	tet(H)	27716	28918	+	100	100	tetracycline efflux MFS transporter Tet(H)	TETRACYCLINE	TETRACYCLINE
sg_24	contig_9141	tet(L)	11	1387	-	100	100	tetracycline efflux MFS transporter Tet(L)	TETRACYCLINE	TETRACYCLINE
sg_24	contig_9157	tet(M)	11854	13773	+	100	99.9	tetracycline resistance ribosomal protection protein Tet(M)	TETRACYCLINE	TETRACYCLINE
sg_24	contig_5979	tet(O)	33491	35410	+	100	99.53	tetracycline resistance ribosomal protection protein Tet(O)	TETRACYCLINE	TETRACYCLINE
sg_24	contig_8712	tet(O/M/O)	34655	36575	+	99.84	93.45	tetracycline resistance ribosomal protection mosaic protein Tet(O/M/O)	TETRACYCLINE	TETRACYCLINE
sg_24	contig_2197	tet(Q)	19913	21838	+	100	96.94	tetracycline resistance ribosomal protection protein Tet(Q)	TETRACYCLINE	TETRACYCLINE
sg_24	contig_3112	tet(Q)	3445	5370	-	100	97.2	tetracycline resistance ribosomal protection protein Tet(Q)	TETRACYCLINE	TETRACYCLINE
sg_24	contig_3277	tet(Q)	14553	16480	+	100	99.69	tetracycline resistance ribosomal protection protein Tet(Q)	TETRACYCLINE	TETRACYCLINE
sg_24	contig_3448	tet(Q)	7771	9694	-	99.58	99.38	tetracycline resistance ribosomal protection protein Tet(Q)	TETRACYCLINE	TETRACYCLINE
sg_24	contig_3503	tet(Q)	63748	65673	-	100	99.9	tetracycline resistance ribosomal protection protein Tet(Q)	TETRACYCLINE	TETRACYCLINE
sg_24	contig_3650	tet(Q)	167153	169078	-	100	99.9	tetracycline resistance ribosomal protection protein Tet(Q)	TETRACYCLINE	TETRACYCLINE
sg_24	contig_4268	tet(Q)	25891	27822	+	100	99.64	tetracycline resistance ribosomal protection protein Tet(Q)	TETRACYCLINE	TETRACYCLINE
sg_24	contig_4682	tet(Q)	13434	15359	-	100	98.13	tetracycline resistance ribosomal protection protein Tet(Q)	TETRACYCLINE	TETRACYCLINE
sg_24	contig_5150	tet(Q)	63175	65100	-	100	99.84	tetracycline resistance ribosomal protection protein Tet(Q)	TETRACYCLINE	TETRACYCLINE
sg_24	contig_5341	tet(Q)	5405	7330	+	100	99.9	tetracycline resistance ribosomal protection protein Tet(Q)	TETRACYCLINE	TETRACYCLINE
sg_24	contig_17487	tet(T)	754	2709	+	100	91.56	tetracycline resistance ribosomal protection protein Tet(T)	TETRACYCLINE	TETRACYCLINE
sg_24	contig_25560	tet(T)	19981	21936	+	100	90.9	tetracycline resistance ribosomal protection protein Tet(T)	TETRACYCLINE	TETRACYCLINE
sg_24	contig_6551	tet(W)	15360	17279	-	100	100	tetracycline resistance ribosomal protection protein Tet(W)	TETRACYCLINE	TETRACYCLINE
sg_24	contig_6589	tet(W)	33522	35442	+	100	98.23	tetracycline resistance ribosomal protection protein Tet(W)	TETRACYCLINE	TETRACYCLINE
sg_24	contig_6597	tet(W)	1	1421	+	73.18	96.55	tetracycline resistance ribosomal protection protein Tet(W)	TETRACYCLINE	TETRACYCLINE
sg_24	contig_6626	tet(W)	42878	44797	-	100	99.95	tetracycline resistance ribosomal protection protein Tet(W)	TETRACYCLINE	TETRACYCLINE
sg_24	contig_6655	tet(W)	20880	22799	-	100	99.84	tetracycline resistance ribosomal protection protein Tet(W)	TETRACYCLINE	TETRACYCLINE
sg_24	contig_9384	tet(W)	3116	5041	+	99.84	97.93	tetracycline resistance ribosomal protection protein Tet(W)	TETRACYCLINE	TETRACYCLINE
sg_24	contig_41420	tet(X2)	592	1760	+	100	99.74	tetracycline-inactivating monooxygenase Tet(X2)	TETRACYCLINE	TIGECYCLINE TYPE A
sg_24	contig_13254	tet(Y)	363	1538	-	100	100	tetracycline efflux MFS transporter Tet(Y)	TETRACYCLINE	TETRACYCLINE
sg_3	contig_47489	aac(6')_E449	5014	5444	-	100	97.91	aminoglycoside 6'-N-acetyltransferase AAC(6')-E449	AMINOGLYCOSIDE	AMIKACIN/KANAMYCIN/TOBRAMYCIN
sg_3	contig_43715	aac(6')_E526	2932	3356	-	95.08	91.55	aminoglycoside 6'-N-acetyltransferase AAC(6')-E526	AMINOGLYCOSIDE	AMIKACIN/KANAMYCIN/TOBRAMYCIN
sg_3	contig_28104	aad9	2335	3111	-	100	99.87	ANT(9) family aminoglycoside nucleotidyltransferase	AMINOGLYCOSIDE	AMINOGLYCOSIDE
sg_3	contig_10563	aadA1	42859	43650	-	100	99.87	ANT(3'')-Ia family aminoglycoside nucleotidyltransferase AadA1	AMINOGLYCOSIDE	STREPTOMYCIN
sg_3	contig_11387	aadA1	7119	7907	+	100	100	ANT(3'')-Ia family aminoglycoside nucleotidyltransferase AadA1	AMINOGLYCOSIDE	STREPTOMYCIN
sg_3	contig_31017	aadA1	2826	3614	+	100	100	ANT(3'')-Ia family aminoglycoside nucleotidyltransferase AadA1	AMINOGLYCOSIDE	STREPTOMYCIN
sg_3	contig_1294	aadA13	14274	15071	+	100	92.86	ANT(3'')-Ia family aminoglycoside nucleotidyltransferase AadA13	AMINOGLYCOSIDE	STREPTOMYCIN
sg_3	contig_10564	aadA31	3359	4150	+	99.87	98.11	ANT(3'')-Ia family aminoglycoside nucleotidyltransferase AadA31	AMINOGLYCOSIDE	STREPTOMYCIN
sg_3	contig_10566	aadA31	6242	7032	+	100	99.49	ANT(3'')-Ia family aminoglycoside nucleotidyltransferase AadA31	AMINOGLYCOSIDE	STREPTOMYCIN
sg_3	contig_764	aadA31	5204	5992	-	100	99.75	ANT(3'')-Ia family aminoglycoside nucleotidyltransferase AadA31	AMINOGLYCOSIDE	STREPTOMYCIN
sg_3	contig_14699	aadE	613	1479	-	100	100	aminoglycoside 6-adenylyltransferase AadE	AMINOGLYCOSIDE	STREPTOMYCIN
sg_3	contig_2900	aadE	28847	29713	+	100	100	aminoglycoside 6-adenylyltransferase AadE	AMINOGLYCOSIDE	STREPTOMYCIN
sg_3	contig_2654	ant(6)-Ia	1	754	-	82.4	98.14	aminoglycoside nucleotidyltransferase ANT(6)-Ia	AMINOGLYCOSIDE	STREPTOMYCIN
sg_3	contig_2657	ant(6)-Ia	1	750	-	82.4	99.73	aminoglycoside nucleotidyltransferase ANT(6)-Ia	AMINOGLYCOSIDE	STREPTOMYCIN
sg_3	contig_2658	ant(6)-Ia	1408	2081	+	74.15	100	aminoglycoside nucleotidyltransferase ANT(6)-Ia	AMINOGLYCOSIDE	STREPTOMYCIN
sg_3	contig_69	ant(6)-Ia	101175	102045	+	100	99.08	aminoglycoside nucleotidyltransferase ANT(6)-Ia	AMINOGLYCOSIDE	STREPTOMYCIN
sg_3	contig_10556	aph(3'')-Ib	4750	5552	-	99.88	100	aminoglycoside O-phosphotransferase APH(3'')-Ib	AMINOGLYCOSIDE	STREPTOMYCIN
sg_3	contig_2658	aph(3')-IIIa	3208	4002	+	100	100	aminoglycoside O-phosphotransferase APH(3')-IIIa	AMINOGLYCOSIDE	AMIKACIN/KANAMYCIN
sg_3	contig_10556	aph(6)-Id	3914	4750	-	100	100	aminoglycoside O-phosphotransferase APH(6)-Id	AMINOGLYCOSIDE	STREPTOMYCIN
sg_3	contig_11336	blaACI-1	4954	5808	-	100	100	extended-spectrum class A beta-lactamase ACI-1	BETA-LACTAM	CEPHALOSPORIN
sg_3	contig_1663	cfxA_fam	54118	55083	+	100	99.79	CfxA family broad-spectrum class A beta-lactamase	BETA-LACTAM	BETA-LACTAM
sg_3	contig_622	cfxA6	1420	2382	+	100	99.79	broad-spectrum class A beta-lactamase CfxA6	BETA-LACTAM	BETA-LACTAM
sg_3	contig_10563	dfrA1	43743	44216	-	100	100	trimethoprim-resistant dihydrofolate reductase DfrA1	TRIMETHOPRIM	TRIMETHOPRIM
sg_3	contig_10564	dfrA20	1805	2314	-	100	100	trimethoprim-resistant dihydrofolate reductase DfrA20	TRIMETHOPRIM	TRIMETHOPRIM
sg_3	contig_765	dfrA36	9898	10485	-	100	100	trimethoprim-resistant dihydrofolate reductase DfrA36	TRIMETHOPRIM	TRIMETHOPRIM
sg_3	contig_12062	dfrD	4284	4772	+	100	99.8	trimethoprim-resistant dihydrofolate reductase DfrD	TRIMETHOPRIM	TRIMETHOPRIM
sg_3	contig_9501	erm(35)	56456	57256	-	100	99.13	23S rRNA (adenine(2058)-N(6))-methyltransferase Erm(35)	LINCOSAMIDE/MACROLIDE	CLINDAMYCIN/ERYTHROMYCIN
sg_3	contig_3528	erm(A)	99972	100703	+	100	92.21	23S rRNA (adenine(2058)-N(6))-methyltransferase Erm(A)	LINCOSAMIDE/MACROLIDE	AZITHROMYCIN/CLARITHROMYCIN/CLINDAMYCIN/ERYTHROMYCIN/TELITHROMYCIN
sg_3	contig_3276	erm(B)	631	1368	+	100	99.86	23S rRNA (adenine(2058)-N(6))-methyltransferase Erm(B)	LINCOSAMIDE/MACROLIDE/STREPTOGRAMIN	CLINDAMYCIN/ERYTHROMYCIN/STREPTOGRAMIN B
sg_3	contig_8856	erm(B)	15173	15910	+	100	100	23S rRNA (adenine(2058)-N(6))-methyltransferase Erm(B)	LINCOSAMIDE/MACROLIDE/STREPTOGRAMIN	CLINDAMYCIN/ERYTHROMYCIN/STREPTOGRAMIN B
sg_3	contig_249	erm(F)	46640	47440	-	100	99.62	23S rRNA (adenine(2058)-N(6))-methyltransferase Erm(F)	LINCOSAMIDE/MACROLIDE/STREPTOGRAMIN	CLINDAMYCIN/MACROLIDE/STREPTOGRAMIN
sg_3	contig_49861	erm(F)	3408	4204	+	99.38	98.63	23S rRNA (adenine(2058)-N(6))-methyltransferase Erm(F)	LINCOSAMIDE/MACROLIDE/STREPTOGRAMIN	CLINDAMYCIN/MACROLIDE/STREPTOGRAMIN
sg_3	contig_17793	erm(G)	8228	8962	-	100	100	23S rRNA (adenine(2058)-N(6))-methyltransferase Erm(G)	LINCOSAMIDE/MACROLIDE/STREPTOGRAMIN	ERYTHROMYCIN/LINCOSAMIDE/STREPTOGRAMIN/TYLOSIN
sg_3	contig_2388	erm(G)	31933	32667	+	100	100	23S rRNA (adenine(2058)-N(6))-methyltransferase Erm(G)	LINCOSAMIDE/MACROLIDE/STREPTOGRAMIN	ERYTHROMYCIN/LINCOSAMIDE/STREPTOGRAMIN/TYLOSIN
sg_3	contig_31526	erm(G)	30885	31615	-	97.82	91.83	23S rRNA (adenine(2058)-N(6))-methyltransferase Erm(G)	LINCOSAMIDE/MACROLIDE/STREPTOGRAMIN	ERYTHROMYCIN/LINCOSAMIDE/STREPTOGRAMIN/TYLOSIN
sg_3	contig_43475	erm(G)	2199	2931	+	99.73	98.78	23S rRNA (adenine(2058)-N(6))-methyltransferase Erm(G)	LINCOSAMIDE/MACROLIDE/STREPTOGRAMIN	ERYTHROMYCIN/LINCOSAMIDE/STREPTOGRAMIN/TYLOSIN
sg_3	contig_14906	estT	71790	72632	+	99.29	99.18	macrolide hydrolase EstT	MACROLIDE	TYLOSIN
sg_3	contig_20250	estT	140	983	-	99.29	98.94	macrolide hydrolase EstT	MACROLIDE	TYLOSIN
sg_3	contig_28647	estT	3565	4227	-	78.09	97.63	macrolide hydrolase EstT	MACROLIDE	TYLOSIN
sg_3	contig_3237	estT	101533	102375	+	99.29	99.06	macrolide hydrolase EstT	MACROLIDE	TYLOSIN
[truncated: 411 more rows]

[truncated: 4 more sheets: S5, S6, S7, S8]
